# Supplementary material for: Identification of a Solanum pennellii Chromosome 4 Fruit Flavor and Nutritional Quality-Associated Metabolite QTL
Source: Front Plant Sci. 2016 Nov 9;7:1671. doi: 10.3389/fpls.2016.01671 (PMC5101573; doi:10.3389/fpls.2016.01671)
Supplement: Supplementary file 1 [file Table_1.XLSX]

## Sheet: map
Supplementary table 1.1_The physical map of sub-ILs used in this study.
	1	2	3	4	5	6	7	8	9	10	11	12	13	14	15	16	17	18	19	20	21	22	23	24	25
	C198103-1	C800-2	c50425	C44687	C22694	C11	C201351	C1580	C198380	c201189	C17	C36943	C21269	C22033-1	C22033-2	C284922-2	C197592-1	C204977	C21326	c283405	C1247	C1480	C200880	C200952	C10
R87	P	P	M	M	M	M	M	M	M	M	M	M	M	M	M	M	M	M	M	M	M	M	M	M	M
R256-3	P	P	P	M	M	M	M	M	M	M	M	M	M	M	M	M	M	M	M	M	M	M	M	M	M
R368	P	P	P	P	P	M	M	M	M	M	M	M	M	M	M	M	M	M	M	M	M	M	M	M	M
R2189	P	P	P	P	P	M	M	M	M	M	M	M	M	M	M	M	M	M	M	M	M	M	M	M	M
R258	P	P	P	P	P	P	P	M	M	M	M	M	M	M	M	M	M	M	M	M	M	M	M	M	M
R485	P	P	P	P	P	P	P	P	P	M	M	M	M	M	M	M	M	M	M	M	M	M	M	M	M
R353	P	P	P	P	P	P	P	P	P	P	M	M	M	M	M	M	M	M	M	M	M	M	M	M	M
R2045	P	P	P	P	P	P	P	P	P	P	M	M	M	M	M	M	M	M	M	M	M	M	M	M	M
R61	P	P	P	P	P	P	P	P	P	P	P	P	M	M	M	M	M	M	M	M	M	M	M	M	M
R350	P	P	P	P	P	P	P	P	P	P	P	P	M	M	M	M	M	M	M	M	M	M	M	M	M
R329	P	P	P	P	P	P	P	P	P	P	P	P	P	M	M	M	M	M	M	M	M	M	M	M	M
R488	P	P	P	P	P	P	P	P	P	P	P	P	P	M	M	M	M	M	M	M	M	M	M	M	M
R296	P	P	P	P	P	P	P	P	P	P	P	P	P	P	P	P	P	M	M	M	M	M	M	M	M
R100	P	P	P	P	P	P	P	P	P	P	P	P	P	P	P	P	P	P	P	M	M	M	M	M	M
R387	P	P	P	P	P	P	P	P	P	P	P	P	P	P	P	P	P	P	P	M	M	M	M	M	M
R434	P	P	P	P	P	P	P	P	P	P	P	P	P	P	P	P	P	P	P	P	P	M	M	M	M
R2075	M	M	M	M	M	M	M	M	M	M	M	M	M	M	M	M	M	M	M	M	M	M	M	P	P
R2110	M	M	P	P	P	P	P	P	P	P	P	P	P	P	P	P	P	P	P	P	P	P	P	P	P
R231	M	M	M	M	P	P	P	P	P	P	P	P	P	P	P	P	P	P	P	P	P	P	P	P	P
R449	M	M	M	M	M	P	P	P	P	P	P	P	P	P	P	P	P	P	P	P	P	P	P	P	P
R2070	M	M	M	M	M	P	P	P	P	P	P	P	P	P	P	P	P	P	P	P	P	P	P	P	P
R129	M	M	M	M	M	M	P	P	P	P	P	P	P	P	P	P	P	P	P	P	P	P	P	P	P
R448	M	M	M	M	M	M	M	M	M	M	P	P	P	P	P	P	P	P	P	P	P	P	P	P	P
R401	M	M	M	M	M	M	M	M	M	M	M	M	P	P	P	P	P	P	P	P	P	P	P	P	P
R413	M	M	M	M	M	M	M	M	M	M	M	M	M	P	P	P	P	P	P	P	P	P	P	P	P
R2143	M	M	M	M	M	M	M	M	M	M	M	M	M	P	P	P	P	P	P	P	P	P	P	P	P
R50	M	M	M	M	M	M	M	M	M	M	M	M	M	P	P	P	P	P	P	P	P	P	P	P	P
R2067	M	M	M	M	M	M	M	M	M	M	M	M	M	M	P	P	P	P	P	P	P	P	P	P	P
R153	M	M	M	M	M	M	M	M	M	M	M	M	M	M	M	P	P	P	P	P	P	P	P	P	P
R2174	M	M	M	M	M	M	M	M	M	M	M	M	M	M	M	M	M	M	P	P	P	P	P	P	P

## Sheet: marker info
Supplementary table 1.2_Information of molecular markers used in this study.
Marker	Name	Seqence (5'-3')
C198103-1	C198103-1 F	gtagttatcacgtttgaccagttg
	C198103-1 R	tacatcttgagttatgctagttc
C800-2	C800-2 F	agactcagggatacagatctag
	C800-2 R	gtgaattacagtcaaagtggag
C50425	C50425F	agtgacaaagggcgtgaaac
	C50425R	gagaccctgcagattccaga
C44687	C44687F	gctttaccactggttccatttc
	C44687R	cctgttgcattcaggtttcata
C22694	C22694F	gagatcgtcgtcatccatacaa
	C22694R	cagctattgctaccaatgagaaa
C11	C11F	gtccatctcaattcaggtgtc
	C11R	ctcatgcttctgaagttgaac
C201351	C201351 F	gatcgagtttcatgatatcatcttg
	C201351 R	agatgtgacgttaaagtttgcac
C1580	C1580 F	gaacttaggggtcgtttggcag
	C1580 R	gaaaccaggtttgtatcttgttgg
C198380	C198380 F	ggaggttggatggtggtatcaatc
	C198380 R	cgtatatgtctaatcaagtaagatg
C201189	C201189 F	ctagattttcataattgcactc
	C201189 R	agaggtaatagtaacaaatagc
C17	C17F	ggacatgttgtagacaaatg
	C17R	caaagtgaaactatcatacgag
C36943	C36943 F	gaatctcccacctgaatcattc
	C36943 R	cttccaagtaataatcatgtcttg
C21269	C21269 F	gactgagtactcgatgcatctg
c21269	C21269 R	ctttctattctgccctgtctcgc
C22033-1	C22033 F1	ccttattacaactagtatacgtgttc
	C22033 R1	ggtttcaaactttgccacgtcagcag
C22033-2	C22033 F2	gtgcgcagggtatgtcttgtgc
	C22033 R2	ccacaattccgacagtgatgctg
C284922-2	C284922 F2	ggaccaggccttgtaaatagatg
	C284922 R2	atagctacttatgatgtataacag
C197592-1	C197592 F2	gtaagaaagttgaaatgagaagc
	C197592 R2	ccagtcctgtgtggatttctcctc
C204977	C204977F	actatatgaaggaattactaaaag
	C204977R	catgacaataaatatcagtcca
C21326	C21326 F	taggcgactggcggcactactttg
	C21326 R	ttgaattatcgtatgcacattg
C283405	C283405 F	gtggttcatgatggaggcagaag
	C283405 R	ggacactagcagatatttctctg
C1247	C1247F1	gtgtattaggttggtcctgggtatc
	C1247R1	gtactgttttcaggtatgctctgatc
C1480	C1480 F	caatcccatgacttcaatcaa
	C1480 R	tggtacaatagctacatatatgg
C200880	C200880f1	gtagctgcagtggtggatgaaagac
	C200880R1	catcatgatttctggattccgcgtctcc
C200952	C200952F	cactctatttattcgtgtgcctc
	C200952R	ggcttgtgccagaacccaacttg
C10	C10F	gttcggaccagcaactatggacc
	C10R	gtaccctagtacagtccatgatg
