# Supplementary material for: Identification of a Solanum pennellii Chromosome 4 Fruit Flavor and Nutritional Quality-Associated Metabolite QTL
Source: Front Plant Sci. 2016 Nov 9;7:1671. doi: 10.3389/fpls.2016.01671 (PMC5101573; doi:10.3389/fpls.2016.01671)
Supplement: Supplementary file 2 [file Table_2.XLSX]

## Sheet: Sheet1
Supplementary Table 2. Validation of sugar and acid metabolites contents in IL4-4 and M82 fruits harvested from different growth conditions.
	Metabolites level at different site
	IL4-4/M82 (Germany)	IL4-4/M82 (US)
Glucose	1.68**	1.61**
Fructose	1.53**	1.51**
Citric acid	1.7*	1.63**
Malic acid	0.43**	0.60**
