# Supplementary material for: Identification of a Solanum pennellii Chromosome 4 Fruit Flavor and Nutritional Quality-Associated Metabolite QTL
Source: Front Plant Sci. 2016 Nov 9;7:1671. doi: 10.3389/fpls.2016.01671 (PMC5101573; doi:10.3389/fpls.2016.01671)
Supplement: Supplementary file 3 [file Table_3.XLSX]

## Sheet: VOCs
Supplementary table 3.1_List of quantified volatile compounds by targeted-GC, values are fold changes relative to M82 (log2 ratio).
sample name	M82	IL4-4	R401	R2174	R434	R100	R2075
3-methyl butanal	-3.20343e-16	0.556557	-0.339522	-0.232264	0.61488	1.16859	-0.267108
2-methyl butanal	-1.1212e-15	-0.269709	0.267262	0.379862	-0.0234846	0.295618	0.164112
1-penten-3-ol	3.20343e-16	0.290159	1.02078	0.733667	-0.239974	0.0180243	-0.244659
1-penten-3-one	-3.52377e-15	1.00882	1.56668	1.19557	0.0816712	0.327254	-0.109839
3-pentanone	3.20343e-16	0.672561	0.801844	0.535776	-0.146593	0.345727	-0.274123
2-ethylfuran	1.92206e-15	-0.0115041	0.563103	0.0561927	-0.388606	-0.222356	-0.5674
propyl acetate	-1.44154e-15	0.922072	0.332572	0.229123	0.606176	0.592163	0.183729
isovaleronitrile	2.56274e-15	2.23768	1.39909	1.68736	0.880962	1.93099	-0.300788
3-methyl-1-butanol	-5.12548e-15	1.3786	0.0948991	0.599075	1.48817	1.55742	-0.161554
2-methyl-1-butanol	-9.61028e-16	1.11073	0.0565054	0.830318	1.34273	1.04972	0.234071
2-methyl-2-butenal	3.20343e-15	0.528102	-0.209404	0.205735	0.799703	0.886509	0.257693
trans-2-pentenal	0	0.483227	1.34417	1.09751	-0.265505	0.12105	-0.48535
sec-butyl acetate	-1.60171e-16	0.30571	0.535221	0.26595	0.555072	0.0585826	-0.10367
1-pentanol	6.40685e-16	0.41391	1.54747	1.3183	-0.429998	-0.131727	-1.0766
cis-2-penten-1-ol	6.40685e-16	0.807231	0.995844	1.20587	0.00417791	0.295884	-0.84449
isobutyl acetate	-1.60171e-16	0.569216	-0.293233	0.117416	1.03026	0.473572	0.419446
3-methyl-2-butenal	1.60171e-15	0.063886	0.302226	0.856746	-0.075329	-0.167899	-0.456884
1-octene	4.4848e-15	0.0967777	0.284101	0.474568	-0.0722552	0.156872	-0.0785379
cis-3-hexenal	-2.72291e-15	0.248339	1.3311	1.48896	-0.128782	0.185543	-0.365594
Hexanal	3.20343e-16	0.0743262	0.843398	0.849702	-0.229124	-0.153632	-0.738472
butyl acetate	1.92206e-15	0.306984	0.409539	-0.0973933	0.142981	0.106216	-0.160412
3-methylbutyric acid	3.20343e-16	1.50987	1.33149	1.70996	0.267029	0.228886	0.0537982
3-methyl-1-pentanol	-5.44583e-15	0.167781	1.06328	1.10273	-0.181772	-0.0546761	-0.626184
trans-2-hexenal	0	0.712975	1.62162	1.54023	-0.218047	0.08083	-0.741029
cis-3-hexen-1ol	-9.61028e-16	0.716216	1.55371	1.24276	-0.815901	-0.829597	-1.33964
hexyl alcohol	3.84411e-15	0.166262	1.29916	0.841198	-1.44145	-1.66257	-2.09864
heptaldehyde	1.28137e-15	0.689701	0.744008	0.854001	-0.136626	0.508958	-0.692454
1-nitro-3-methylbutane	0	2.38783	1.29476	2.01753	1.28291	2.20643	-0.180818
trans-2-heptenal	0	0.376066	1.52085	1.50248	-0.362376	-0.115105	-1.10863
Benzaldehyde, redistilled	3.20343e-15	0.133291	1.50064	1.47926	0.710616	0.113057	-0.239435
6-methyl-5-hepten-2-one	4.4848e-15	0.118044	0.798024	0.670293	-0.431398	-0.453245	-0.65903
cis-3-hexenyl acetate	3.20343e-16	-0.0455749	0.644022	0.245594	-0.334431	-0.317927	-0.440481
hexyl acetate	-8.00857e-16	-0.412643	0.369947	-0.240907	-0.733038	-0.948062	-0.842527
benzyl alcohol	6.40685e-16	1.24073	1.07888	1.40199	0.0438752	0.942961	-0.465623
2-isobutylthiazole	3.20343e-16	1.32636	1.151	1.31691	0.356128	1.16776	-0.559062
Phenylacetaldehyde	1.60171e-15	0.336403	0.966204	1.3964	0.044694	0.744316	-0.578256
Salicylaldehyde	-1.76188e-15	2.24426	2.77549	3.08479	-0.692715	0.537006	1.93892
2,5-DIMETHYL-4-METHOXY-3(2H)-FURANONE (HDMF)	-8.00857e-16	1.62235	2.03905	1.88254	0.136315	0.218838	-0.674344
guaiacol	3.20343e-16	5.01315	4.55967	4.4471	-0.93742	1.98619	2.39432
nonanal	-1.60171e-16	0.817955	0.490008	0.569132	-0.148939	0.139719	-0.352604
2-phenylethanol	3.20343e-16	-0.279593	0.573369	0.00338965	-0.305564	0.147884	-1.21448
2-Phenylacetonitrile	-2.2424e-15	0.639914	1.8075	2.3462	-0.805622	0.650383	-1.62606
cis-4-decenal	-1.60171e-15	0.787462	0.833566	0.952211	0.228923	0.179629	-0.35191
methylsalicylate	-3.20343e-16	7.39366	9.05869	9.6902	-0.745611	4.98821	6.92866
1-nitro-2-phenylethane	0	0.886914	1.87124	2.55596	-0.089882	1.00783	-1.48287
eugenol	4.4848e-15	5.47649	4.61366	5.85754	-0.644453	1.6858	3.71304
geranylacetone #2	-1.60171e-15	0.364038	1.13932	0.918554	-0.541483	-0.537039	-0.728097
B-ionone	6.40685e-16	0.67131	1.87189	1.60497	-0.159363	0.243419	-0.0283942

## Sheet: Hydrophilic Primary
Supplementary table 3.2_List of quantified hydrophilic primary metabolites by GC-MS, values are fold changes relative to M82 (log2 ratio).
sample name	M82	R87	R256	R368	R2189	R258	R485	R353	R2045	R61	R350	R329	R488	R296	R100	R387	R434	R2075	IL4-4	R2110	R231	R449	R2070	R129	R448	R401	R413	R2143	R50	R2067	R153	R2174
Proline	0	0.764008	0.677031	1.6591	0.341098	1.31128	1.08762	0.806539	0.575543	0.96498	0.515397	1.29792	2.57531	1.05108	1.09535	-0.0337266	0.571164	0.801797	4.15231	1.99917	4.6093	3.7026	4.04225	4.35785	4.45825	4.89667	4.37285	3.01876	4.62868	4.30281	3.75826	5.0486
Isocitric acid	0	-0.0111688	-1.07499	-0.322961	-2.24643	2.16963	1.07713	-1.05903	-1.36568	1.64095	0.0375459	-0.339093	0.27329	1.92623	0.10947	0.483531	0.42838	0.731991	3.26004	1.98164	1.87776	2.92436	-0.0933517	2.50062	2.11716	1.50284	1.88201	2.57188	3.08976	2.68868	0.992144	3.4977
Glutmaic acid	0	0.126106	0.241077	0.539586	-0.238836	1.11681	-0.593264	0.418674	0.0577146	0.962217	0.251778	1.1374	0.694427	1.1474	1.31582	-1.11322	1.7748	0.422907	2.68923	1.2008	2.47793	1.10393	1.1972	2.05562	1.98789	1.99952	1.93578	1.04523	2.61628	2.3554	1.69099	2.17524
glucoheptonic acids 4-lacton	3.20343e-16	0.268098	0.669339	0.830855	-0.395348	0.309015	0.882547	0.156816	0.0459535	0.905912	-0.184699	0.88853	0.876888	0.31582	0.250906	-0.83009	0.713853	1.01046	2.52951	1.58809	1.56814	1.99541	2.55691	1.80249	2.27938	2.45999	2.47495	1.73865	2.4594	2.1826	2.33508	2.03786
Trehalose, alpha, alpha	3.20343e-16	1.15421	1.08359	1.77754	0.169192	1.133	1.043	-0.0509545	0.628302	0.933842	0.031143	1.33322	0.987665	1.59085	0.507616	0.665728	0.73665	1.04949	2.37276	1.14062	2.19312	1.68995	2.31423	1.55772	2.42074	2.56282	2.85285	1.85376	2.37891	2.51996	2.46505	3.02202
Galactinol	3.20343e-16	2.72984	3.41357	2.55874	1.15148	2.45055	3.27158	1.19333	-0.0931179	1.25145	1.51984	2.68802	2.16622	2.00336	0.401818	0.215768	-0.163647	2.57635	2.30104	2.79861	0.978598	2.31806	3.63846	2.26131	2.00468	3.22147	3.87889	3.41442	2.26631	2.65199	2.92982	2.93006
Isomaltose	0	1.64731	0.761784	0.45832	0.197042	0.914475	0.682648	-0.0772924	0.124494	0.199707	-0.231804	0.821615	0.392651	0.573173	-0.126344	-0.437525	0.339109	1.11667	1.39012	0.567045	1.61215	0.329497	1.38148	1.89052	2.16007	1.99104	1.67224	1.91331	2.3025	2.09901	1.64273	1.83238
Proglutmaic acid	0	-0.030132	-0.532454	-0.064756	-0.293939	0.394642	-0.175919	0.424187	-0.098144	0.674644	0.420722	0.240448	0.380676	0.574078	0.586849	-0.671135	1.2017	-0.150433	1.34569	0.591675	1.359	0.703617	0.487194	1.11334	0.965171	0.993296	0.908396	0.3637	1.55889	1.33402	0.858833	1.31159
Aspartic acid	-1.60171e-16	-0.235566	-0.472456	-0.0989548	-0.477871	0.425737	0.267262	0.489555	-0.719348	0.581491	0.181159	0.0538325	0.488135	0.636421	0.165411	-1.12874	0.931211	-0.128519	1.31273	0.918081	1.26384	1.01498	0.684931	1.41348	1.13122	1.0685	1.03623	0.594397	1.59032	1.47077	1.28218	1.3554
Raffinose	-1.60171e-16	1.54266	1.77487	1.5471	0.268918	2.10886	1.4747	0.820024	-1.43599	0.629509	-0.0693742	1.114	-0.00727001	1.72194	0.724924	-0.35129	-0.287413	0.752861	1.31151	0.548443	0.958698	1.09513	1.77783	1.14331	0.415529	2.27418	3.1495	2.43607	2.856	2.77923	1.76947	2.45398
Inositol, myo	0	0.312085	0.13968	0.523854	-0.0550962	0.723479	1.03206	-0.231464	-0.749628	0.496056	-0.460097	0.209175	0.636551	0.728453	-0.45676	-1.03341	0.145571	0.13166	0.962813	1.13088	0.918432	1.23714	0.825145	1.12605	1.00799	1.26889	1.27537	1.02	1.30116	1.2986	1.39054	1.57317
Asparagine	0	-0.227045	-0.391863	-0.14118	-0.0985427	0.270075	0.360594	0.536387	-0.00536048	0.830663	0.639229	0.080823	0.477988	0.355236	0.487904	0.0447506	0.78954	-0.308912	0.889295	0.38756	0.783378	0.815883	0.623027	0.793041	0.0605923	0.579861	0.471898	0.0466669	0.87787	0.630749	0.664185	0.551645
Glutamine	0	0.130778	-0.912747	-0.271801	-0.319234	-0.279903	0.0581604	0.577941	0.427065	0.58451	0.857561	-0.188025	0.931874	0.758063	0.225927	-1.09485	0.937388	-0.36915	0.869685	0.789593	0.921238	1.18553	0.437558	1.12386	0.386251	0.626677	0.418931	0.673	0.609284	0.788334	0.937363	1.42983
Cysteine	0	0.247752	-0.805551	-0.269921	-0.269167	-0.275301	0.194457	0.564963	0.206545	0.671154	0.686488	-0.319515	0.666173	0.539081	0.227643	-0.770687	0.80595	-0.218343	0.815594	0.822209	0.392071	0.804414	0.26558	0.777092	0.469267	0.492373	0.0776366	0.261945	0.294467	0.503646	0.568934	0.983626
Tryptophan	0	-0.052395	0.0979854	0.458066	-0.3186	0.462763	0.636072	0.249979	-0.152592	0.706351	0.114772	0.0967959	0.85748	0.65638	0.170282	-0.348032	0.368044	0.0697796	0.776094	0.946175	0.976485	0.827606	1.12154	0.954911	0.711188	0.913433	1.36851	0.928521	0.563406	1.25083	1.60483	1.34279
Glucaric acid	0	0.289481	0.231254	0.273987	0.143704	0.860094	0.471039	0.232326	0.0997558	0.565206	0.274853	0.487362	0.578941	0.651306	0.0811284	0.0484039	0.979109	0.125699	0.773485	0.51786	0.223361	0.591841	0.428254	0.480782	0.128965	0.46001	0.938923	0.461043	0.442356	0.524762	0.772493	0.444576
Citric acid	0	-0.268268	-0.12981	-0.0107346	-0.385247	0.227458	0.187244	-0.2342	-0.574518	0.151866	-0.236439	-0.177069	-0.146646	0.101112	-0.0337002	-1.12242	0.185975	-0.189149	0.768047	0.672809	0.333931	0.667461	0.114455	0.556231	0.352101	0.490127	0.596313	0.415354	0.714217	0.632899	0.741219	1.11975
sugar204	3.20343e-16	0.183612	0.191073	0.312216	-0.128306	0.286889	0.288271	-0.145378	-0.331886	0.302655	-0.541089	0.169127	0.128489	0.412949	-0.00449628	-0.564652	-0.171877	0.0618683	0.74856	0.587357	0.721078	0.613517	0.477128	0.739396	0.841996	0.842532	1.13157	0.530944	1.18086	1.0911	0.872249	1.3845
Glucornic acid	-1.60171e-16	0.264629	0.538493	0.704955	0.0204253	0.55202	0.555955	0.117431	-0.240543	0.518522	-0.228551	0.386402	0.394568	0.673322	0.226791	-0.418213	-0.0923688	0.0844224	0.746809	0.784309	0.904446	0.921962	1.04668	0.625994	0.793194	1.24846	1.18012	0.992299	1.134	1.22466	1.11848	1.25232
Glucose	-3.20343e-16	0.271819	0.24572	0.321752	-0.235953	0.247928	0.305598	-0.130371	-0.427963	0.360506	-0.662603	0.152389	0.0963574	0.47001	-0.0936404	-0.673995	-0.172917	0.0607004	0.746462	0.643291	0.697976	0.585241	0.453589	0.70051	0.843967	0.784568	1.04468	0.596335	1.02866	1.0041	0.726131	1.18093
Histidine	0	0.0394202	-0.139118	0.136513	-0.281075	0.0543153	0.115043	0.209791	-0.00178875	0.423315	0.233533	0.108744	0.453354	0.34917	0.307215	-0.737274	0.595375	-0.131395	0.737605	0.386036	0.940838	0.619949	0.7767	0.684353	0.271466	0.728514	0.76372	0.395051	0.857981	0.89232	1.08924	0.965533
Threitol	0	0.481776	0.480329	0.258212	0.278794	0.946523	0.963824	0.31244	-0.606704	0.378097	-0.0513611	0.122822	0.422904	0.466716	0.176377	-0.0527952	0.767469	0.633826	0.71824	0.19643	0.577285	0.165911	0.596512	1.05919	1.04639	0.490659	0.992554	0.64053	1.08404	1.09357	0.973713	0.788158
Tyrosine	0	-0.179319	-0.112042	0.424034	-0.303231	-0.0355457	0.329623	-0.0628925	0.250633	0.351108	0.0215132	0.144945	0.476926	0.412883	-0.176009	-0.412321	0.51287	0.360031	0.690175	0.547916	0.361666	0.5305	0.44675	0.117544	0.873879	0.317992	0.491418	0.466293	0.246166	0.296609	0.740364	0.746269
Sucrose	3.20343e-16	-0.0657725	0.517774	0.512287	-0.15006	0.444411	0.299578	0.166396	0.0760629	0.383201	-0.354426	0.0517137	0.337601	0.318562	0.221851	-0.0758203	-0.955024	-0.468196	0.669038	0.720158	0.641144	0.747243	0.63969	0.634864	0.534785	0.765312	0.810264	0.768539	0.518631	0.711358	0.830988	0.794078
Ornithine	0	-0.290163	-0.0843588	0.0897431	-0.578506	0.0701152	-0.00644946	0.282242	-0.358129	0.30821	0.434187	0.0540255	0.604119	0.527976	-0.1279	-0.384471	-0.003127	-0.407265	0.623797	0.3401	0.737752	1.07854	0.770456	0.597203	0.0165669	0.673026	0.811529	0.475563	0.606011	0.968138	0.961168	1.14005
Fructose	-1.60171e-16	-0.0681104	0.0650437	0.0341322	-0.316331	0.00218084	0.0774267	-0.0980797	-0.16167	0.14481	-0.469684	0.0134852	0.0479518	0.201487	0.00491244	-0.382408	-0.120694	-0.10675	0.612098	0.483752	0.441893	0.423564	0.332948	0.521136	0.634185	0.427429	0.729301	0.273653	0.79698	0.653395	0.511239	0.949088
Serine	0	0.437627	0.36885	0.09386	0.28163	0.830972	0.936761	0.624474	-0.39845	0.653868	0.312931	0.119287	0.598797	0.49982	0.26932	0.254564	1.01934	0.3462	0.603953	0.191185	0.385696	0.354776	0.46223	0.944037	0.766235	0.334986	0.801834	0.567889	0.891411	0.808717	0.766848	0.981017
GABA	-1.60171e-16	-0.281273	-0.214562	0.431438	-0.258183	0.570667	1.02977	0.77036	-0.653471	1.35408	0.375873	0.0894002	1.28803	1.05389	0.16454	0.95994	0.406682	-0.596319	0.569092	0.0833798	1.0738	1.32351	0.788298	1.05059	0.634396	1.12101	0.496754	0.102997	1.32675	0.773696	0.762507	1.21007
Indole_rt.8.78	-1.60171e-16	-0.420332	-0.790261	-0.342374	-0.501766	0.167018	-0.0740144	0.505505	-0.0362945	0.577847	0.75416	-0.14893	0.462119	0.279988	0.300971	-0.330859	0.825144	-0.547251	0.554583	0.255922	0.753005	0.833932	0.334696	0.459498	-0.38269	0.462659	0.336071	0.0867828	0.940726	0.612449	0.495063	0.650405
Urea	0	-0.0446123	-0.0178018	-0.286871	-0.324002	-0.205891	0.575487	-0.377472	-0.49446	-0.0400573	-0.326599	0.0106099	0.073175	-0.178078	0.184459	-0.11076	0.355024	0.135689	0.474498	-0.219383	0.231123	0.09024	-0.00920477	-0.0542851	0.570059	0.077327	0.342676	-0.28388	0.282536	0.316544	0.109966	0.596567
Glycerol	0	0.171869	0.00184647	-0.114642	-0.241559	-0.148001	0.172941	-0.171057	-0.244047	0.377525	-0.106521	-0.0891838	0.146938	-0.145	0.305931	-0.186076	-0.0659686	-0.0290133	0.366147	0.0901112	0.0370283	0.715735	0.156629	0.0020642	0.368963	0.458436	0.662913	0.0686095	0.371235	0.410761	0.704384	0.396218
Rhamnose	0	-0.0344384	0.123715	-0.120738	-0.144975	-0.0765844	-0.125678	-0.118606	-0.0353147	0.0530243	-0.136736	-0.0648832	0.100136	0.0684342	-0.0565949	0.19665	0.110158	-0.0499081	0.356193	0.0544916	0.0521068	-0.0573595	-0.0254143	-0.15172	0.0963753	0.0425897	0.0814566	0.123053	0.1829	-0.0175421	0.169883	0.343087
Maltose	3.20343e-16	1.68118	1.25352	0.800377	0.363058	1.21874	0.571836	-0.0147941	-0.114848	0.0527675	-0.533276	0.692694	0.223598	0.831337	-0.249914	-0.120654	-0.602543	0.335415	0.305138	0.596857	0.461401	0.61094	1.0856	0.525789	0.842068	1.01383	1.71787	0.896167	1.72865	1.12693	1.15438	1.3026
Glutaric acid, 2-oxo	3.20343e-16	1.09886	0.755598	0.438841	0.534348	1.02141	0.404065	0.450372	-0.278051	-0.340592	0.0325019	0.174576	-0.075923	0.351071	0.225441	-0.378872	1.57645	0.375722	0.261426	0.28617	0.22099	0.524329	0.0679246	0.223213	0.0881521	0.9215	0.67313	0.706473	1.36532	0.601922	0.337005	0.714048
Phenylalanine	-1.60171e-16	0.0638985	0.0205586	0.276937	-0.192466	0.224669	0.31496	0.131547	-0.47273	0.761129	0.009909	-0.105226	0.462199	0.508645	-0.0202347	-0.0708527	-0.0590015	0.00233179	0.242324	0.361818	0.90629	0.724074	0.686389	0.463503	0.271313	0.795943	1.02575	0.616094	0.696042	1.17612	1.20864	1.05398
Benzoic acid	0	-0.108126	0.0540353	-0.0857945	-0.0671196	-0.080339	0.322712	-0.10618	-0.36554	0.221071	-0.108115	-0.0453291	-0.137443	-0.115149	-0.158708	-0.0355766	-0.199784	-0.129647	0.218849	0.000811289	0.187017	0.116823	0.14143	0.129152	0.186703	0.227769	0.331841	-0.00941974	0.408326	0.165911	0.13699	0.174991
Glucose, 1,6-anhydro, beta	0	-0.162263	-0.0880503	-0.0908853	-0.053906	-0.0547559	-0.0728011	-0.172446	-0.346982	0.0076944	-0.0771349	-0.114248	-0.0748123	-0.132675	-0.0276811	0.467154	0.113564	-0.0518642	0.2001	0.142072	0.397698	0.239181	0.0308564	0.227514	0.169103	0.153295	0.279285	0.00385566	0.602713	0.20373	0.297734	0.143827
Xylose	-1.60171e-16	-0.0602495	-0.147717	-0.0924388	-0.0799053	-0.179631	-0.327556	0.00587005	0.0964257	-0.145261	-0.0244763	0.0845621	-0.119151	0.0744653	-0.0643577	-0.332329	-0.210065	-0.442699	0.167835	-0.203736	0.225396	-0.0580173	0.159777	-0.144846	-0.196167	0.344415	0.120336	0.098969	-0.0256169	-0.0417991	-0.360969	-0.0743112
Dehydroascorbic acid dimer	0	0.19365	0.424076	0.442713	0.106948	0.0473988	0.400287	0.0259648	-0.0808286	0.191682	-0.289589	0.0698778	0.108974	0.108665	-0.236635	-0.0243545	-0.103056	0.180318	0.130502	0.327657	0.182839	0.341351	0.295614	0.0751252	0.254337	0.374543	0.368723	0.351725	0.211834	0.264569	0.576939	0.559141
Threonine	0	-0.199471	-0.54411	-0.222497	-0.667154	-0.056138	0.293023	0.297457	-0.417355	0.368949	0.244882	-0.411303	0.571402	0.0866689	-0.402602	-0.639385	0.0326189	-0.410275	0.0215323	-0.0284444	0.698742	0.916562	0.563754	0.748659	0.181725	0.588883	0.697599	0.187447	0.843542	0.711611	0.858887	0.90767
Alanine, beta	3.20343e-16	-0.169728	-0.140591	-0.042714	-0.451591	0.232993	0.770429	0.505508	-0.83384	0.986024	0.345115	-0.313983	1.45849	0.488846	-0.301443	-0.464703	0.0315575	-0.827125	0.0140067	-0.418313	0.522543	1.09489	0.65366	0.896378	0.200757	0.947164	0.675733	0.211166	1.20891	0.511512	0.713321	1.15905
lucine	0	-0.202665	-0.238679	0.0430111	-0.473383	0.0619118	0.084829	0.21999	-0.434616	0.498145	0.0958145	-0.222424	0.218685	0.297286	-0.152235	0.0627379	-0.0109345	-0.229767	0.0117945	0.0438975	0.528488	0.64235	0.512258	0.106375	-0.194858	0.473294	0.520102	0.250256	0.240073	0.525122	0.472149	0.584194
sugar2_glucohptose2	3.20343e-16	-0.608922	-0.635852	-0.420641	-0.108049	-0.720814	-0.253527	-0.475191	0.0452653	-0.261591	0.0786232	-0.467626	0.0485765	-0.758044	-0.204768	-0.1634	0.329168	-0.176258	-0.048331	-0.308657	-0.020532	-0.204412	0.00229932	0.252653	0.239656	-0.180058	-0.295028	-0.408554	-0.081692	-0.0355011	0.249517	-0.787764
Putrescine	3.20343e-16	0.634824	0.1634	0.255315	0.544953	0.279869	-0.152278	0.901303	0.761	0.217033	0.604381	0.998708	-0.106921	0.255874	1.34618	1.52551	0.89708	0.119528	-0.0702034	-0.0325052	-0.123843	-0.686721	-0.197375	-0.56946	-0.901174	-0.498045	-0.162651	-0.503883	-0.0537435	0.0122843	-0.29912	0.0684972
Methionine	0	-0.325641	-0.201088	-0.571356	-0.197489	0.0230878	-0.220152	-0.0800232	-0.598503	0.11125	-0.147739	-0.410541	0.245344	0.0908202	-0.319947	-0.177744	0.450252	-0.389832	-0.115344	0.0575307	-0.0916942	0.0400025	0.111125	0.048495	-0.546865	-0.315481	0.0197306	0.0971532	-0.352831	-0.0568382	0.134378	0.3731
Lycine	0	-0.159167	-0.263301	-0.0436381	-0.184284	-0.0662505	0.0795515	0.228961	-0.508294	-0.00579754	0.0120345	-0.301801	0.0282998	0.0462414	-0.28028	-0.314807	0.0992484	-0.41335	-0.171994	-0.144931	-0.0365608	0.119237	0.065653	-0.297433	-0.353031	-0.144249	-0.0985297	-0.19483	-0.135385	0.0785272	0.0592032	0.250879
Sugar like Xylose	3.20343e-16	-0.279962	-0.289348	-0.179965	-0.294713	-0.328286	-0.337351	-0.0427705	-0.172405	-0.134833	-0.119878	-0.125548	-0.311553	0.0187305	-0.367953	-0.597366	-0.284545	-0.486028	-0.00240859	-0.206253	0.185068	0.00506737	0.187317	-0.270359	-0.2113	0.370661	0.0641282	0.115412	-0.0179318	0.0535279	-0.19265	0.00231309
Sugar_glucoheptose1	0	-0.844781	-0.712925	-0.661761	-0.11439	-0.620851	-0.303778	-0.409457	-0.104558	-0.370956	0.0564941	-0.430773	-0.03811	-0.919648	-0.206788	-0.172708	0.348608	-0.1243	-0.164496	-0.309737	-0.149764	-0.518793	-0.272856	0.245654	0.318562	-0.631525	-0.658632	-0.786279	-0.23493	-0.499448	0.0790255	-1.25802
Serine, O-acetyl	3.20343e-16	-0.0539008	-0.147474	-0.297018	-0.584691	0.10504	0.8508	0.517614	-0.75476	0.607302	0.510341	-0.562901	0.955249	0.269269	-0.257815	-0.95507	-0.0251026	-0.904613	-0.220992	-0.260484	0.309505	1.22391	0.785868	0.880117	0.0668066	0.565252	0.489288	0.425588	0.623597	0.605499	0.725099	0.934623
Glycine	0	-0.276119	-0.318144	-0.42475	-0.413944	-0.393917	0.746682	0.404399	-0.582085	0.693721	0.525023	-0.580805	0.970302	0.0333593	-0.365565	-0.521566	-0.107702	-0.589095	-0.417224	-0.439978	0.0124458	0.861173	0.47826	0.594454	-0.104472	0.23251	0.241174	-0.0761596	0.155218	0.173806	0.444136	0.709186
isolucine	0	-0.338195	-0.474817	-0.088053	-0.806526	-0.303133	-0.198077	0.00499853	-0.0677205	0.234442	0.0569272	-0.43836	0.182232	-0.100127	-0.461621	0.199256	-0.335347	-0.447222	-0.443194	-0.432466	0.419761	0.586459	0.281572	0.114048	-0.274728	0.136451	0.436067	-0.122976	0.491767	0.37008	0.541232	0.376057
Cysteine, s-methyl	-1.60171e-16	-0.246088	-0.185769	-0.0978954	-0.306723	-0.320964	-0.408198	-0.154962	-0.616044	-0.116017	-0.269233	-0.600324	-0.251275	-0.189196	-0.409058	-0.153817	0.0119229	-0.10752	-0.505692	-0.355995	-0.244059	-0.185669	-0.179556	-0.400871	-0.211881	-0.360445	-0.41286	-0.266784	-0.184528	-0.52556	-0.0960045	-0.0357635
Glyceric acid	0	0.209897	0.266142	0.189868	0.446283	0.250227	-0.074908	0.273625	0.113952	0.153914	-0.0273476	0.208404	0.105061	0.0758131	0.569579	0.676091	0.160543	0.434186	-0.52699	-0.228642	-0.22911	-0.349791	-0.0845384	-0.283159	0.0754142	-0.0970259	-0.127633	-0.212685	-0.151825	-0.205189	-0.33403	0.0425086
Valine	0	-0.012062	-0.207299	-0.271575	-0.591123	-0.17492	0.247207	0.384751	-0.247938	0.374428	0.369954	-0.700148	0.533337	-0.125522	-0.300242	-0.326686	-0.676835	-0.590309	-0.613598	-0.693478	-0.0144784	0.50065	0.309257	0.175473	-0.694158	0.184419	0.305269	-0.0656298	-0.0638233	0.021321	0.140509	0.202911
Pyruvic acid	0	0.525702	0.277908	-0.227956	0.291054	0.275277	0.154882	0.205492	-0.454379	-0.521082	-0.363536	-0.50507	-0.47693	-0.268593	-0.281601	-0.378593	0.220914	0.202087	-0.710984	-0.1589	-0.752841	-0.00816722	0.00339824	-0.194797	-0.617134	0.0257904	0.157927	0.302763	-0.373478	-0.273032	-0.263718	-0.331684
Alanine	3.20343e-16	0.0784766	-0.181729	-0.4067	-0.0368795	-0.205015	0.300838	-0.0160378	-1.4399	0.182837	-0.0321271	-1.16575	0.160326	-0.29408	-0.644533	-1.30552	-0.353261	-0.386386	-0.788165	-0.415326	-0.649395	0.576338	0.604798	0.175869	-0.702057	0.263516	0.391684	0.403752	-0.224411	0.169887	0.0478823	0.458204
Succinic acid	0	0.960643	0.816437	-0.00642194	0.409889	0.36973	0.628888	-0.109881	-0.859391	-0.39799	-0.772104	-0.411791	-0.484868	-0.616197	-0.889625	-1.37239	-0.348951	0.793214	-0.961207	-0.45356	-0.806973	0.207958	0.1188	-0.147881	0.501475	0.392362	0.699707	0.40183	0.457872	-0.15237	0.184928	0.100754
sugar1_9.34	0	-0.314948	-0.552268	-0.684717	0.0753683	-0.90412	-1.01354	-0.113065	-0.548694	-0.794652	-0.221866	-0.885465	-1.02112	-1.27711	-0.31684	-0.213978	-0.21333	-0.101318	-1.11827	-1.10928	-1.29766	-1.08236	-0.855627	-0.980331	-1.27511	-1.08769	-1.02998	-1.1931	-0.752643	-1.12456	-1.19448	-0.942568
Malic acid	0	-0.387856	-0.187041	-0.357603	-0.0845921	0.0168182	-0.105547	-0.220295	-0.597771	-0.238897	-0.101407	-0.693707	-0.347038	0.0400398	-0.0656695	0.0398346	-0.303425	-0.13477	-1.20585	-0.0420714	-0.671754	-0.0960162	-0.23628	-0.374207	-0.514501	-0.537061	-0.521791	-0.0814953	-0.457531	-0.315529	-0.270656	-0.276696
Fumaric acid	-1.60171e-16	0.978807	0.116714	-0.112236	0.546681	0.32687	0.248837	0.0881952	-1.065	-1.3504	-0.963075	-1.08689	-1.16138	-0.51231	-0.564228	-0.810455	-1.48404	0.0967529	-1.47869	-0.791586	-1.68676	-0.797944	-0.082839	-0.685338	-1.29571	-0.75834	-0.360926	-0.221829	-0.684687	-1.12566	0.179888	-1.09507

## Sheet: Hydrophilic Secondary
Supplementary table 3.3_List of quantified hydrophilic secondary metabolites by LC-MS, values are fold changes relative to M82 (log2 ratio).
sample name	M82	R87	R256	R368	R2189	R258	R485	R353	R2045	R61	R350	R329	R488	R296	R100	R387	R434	R2075	IL4-4	R2110	R231	R449	R2070	R129	R448	R401	R413	R2143	R50	R2067	R153	R2174
putative_flavonoids	0	0.117615	0.0924091	0.414542	0.213454	0.299464	0.257373	0.234224	0.0174333	0.404266	0.350287	0.360462	0.683769	0.425263	0.0226982	0.248747	0.724091	0.159491	0.955249	0.74516	0.665605	0.749675	0.643529	0.729385	0.736658	0.920588	0.523803	0.580076	0.658151	0.553522	0.683585	1.04001
unclassified	0	0.00760325	-0.175083	0.171143	-0.129608	-0.350844	0.101758	-0.102455	-0.350148	-0.0299054	0.293885	-0.0719276	0.0616532	0.087049	0.115543	0.419897	-0.283193	0.00715528	0.273638	0.145174	0.354741	0.40928	0.439306	0.17413	0.685612	0.708859	-0.0743652	-0.182861	0.309996	0.42796	0.33451	0.468596
unclassified	0	0.250438	0.557052	0.173868	0.0457263	0.314814	0.133253	0.170775	0.732309	0.212318	0.33039	0.56837	0.373777	0.0646555	0.596906	0.674755	0.53188	0.130614	0.295281	0.125697	0.297844	0.46559	0.182776	0.535905	-0.0942597	0.173239	0.322235	0.567968	0.293042	-0.298295	0.0675186	0.54018
unclassified	0	0.254908	0.527282	0.0221139	0.150767	0.767861	0.184062	0.429692	0.90462	0.207791	0.506977	0.825903	0.486834	0.0474672	0.851137	0.787153	0.621045	0.20051	0.47931	-0.0616331	0.393236	0.333448	0.0599022	0.626063	0.185533	0.260102	0.188273	0.45042	0.34781	-0.148655	0.0129325	0.59343
unclassified	0	0.349897	0.38146	0.412819	0.268332	0.341869	0.548214	0.725336	-0.115356	0.650437	0.397725	0.829214	0.862738	0.811977	0.670131	0.0378692	0.452042	-0.122568	1.1108	0.99288	1.16701	1.42683	1.08511	1.27321	0.826232	1.3621	0.871651	1.26281	0.999546	0.788507	0.723999	1.26419
putative_glycoalkaloid	0	-0.31229	-0.325534	0.485265	0.170986	-0.362865	-1.78682	0.328789	1.80924	-0.358297	1.06842	1.80563	0.406076	-0.713715	2.5844	2.42943	0.57289	1.20714	-0.648325	0.945189	1.67232	-0.173044	0.447574	0.60427	0.548342	-0.187726	1.52132	-0.0736117	0.334507	-0.53805	-0.328043	-0.787565
Rutin (Quercetin-3Rha6"Glc)	0	-0.170715	0.154968	-0.391483	-0.369265	-0.118902	-0.250769	-0.663289	-0.783468	-0.0534943	-0.346601	-0.629593	-0.578096	-0.717189	-0.526508	0.174188	-0.123971	-0.0489294	-0.00257611	-0.168357	-0.984134	-0.276412	-0.379259	-0.525218	-0.368918	-0.00458316	-0.201518	0.264301	-0.32612	0.276124	0.114379	0.417146
unclassified	0	-0.274475	-0.0361445	0.0596031	-0.0383461	0.543744	0.109621	0.326565	-0.364418	0.285745	0.16791	0.428236	0.356036	0.431358	0.131787	-0.245525	0.140353	-0.0342608	1.07742	0.887579	0.960691	0.968665	0.646	0.995287	0.477274	0.953365	0.930629	0.716806	0.970049	0.839852	0.744834	1.12639
Narigenin-chalcone-I	0	-0.145725	0.033565	0.200953	-0.0237335	-0.300477	0.187281	-0.13992	-0.374419	0.078701	0.0497646	-0.323663	0.0317822	-0.0167069	-0.136177	0.0757869	-0.079293	-0.100615	-0.00207109	0.108636	0.0567712	0.203924	0.000901879	0.0324106	-0.125069	-0.0338352	-0.0322222	0.16866	0.0626134	0.190724	0.0739036	0.0399375
unclassified	0	-0.136237	-0.0779854	0.0153531	-0.249578	-0.100501	-0.242246	-0.159846	-0.42224	-0.0814507	-0.0851919	-0.463663	-0.415722	0.155243	-0.0400512	-0.381351	0.00666552	0.122675	0.22206	0.466717	0.599318	0.619716	0.460389	-0.413936	0.864288	0.932523	0.661397	0.415516	0.41743	0.580142	0.604164	0.949779
Caffeoyl-hexose-I	0	-1.68942	-2.21104	-2.693	-2.47223	-2.18602	-2.87659	-2.35862	-2.74035	-2.75815	-2.51151	-2.10786	#DIV/0!	-3.35065	-1.375	-0.713598	-2.57977	-1.17012	-2.45064	-0.339173	-2.42021	-2.60362	-3.20167	-2.3154	-2.34205	-2.42997	-0.756661	-2.14228	-1.51587	-2.53611	-1.99364	-2.23016
unclassified	0	-0.176597	-0.0474639	0.184799	0.0371483	0.147208	0.56089	0.0739187	-0.285562	0.487106	0.443715	0.0608921	0.23941	0.233995	0.239545	0.593675	0.96768	0.26116	1.37979	0.375247	0.607979	0.299711	0.529564	0.851546	1.41949	0.618064	0.474927	0.212225	1.2427	1.02398	0.720848	0.404955
propanoic acid - hexose	0	-0.263962	0.0600418	0.323581	0.00970034	-0.221473	0.395847	0.0357403	-0.382098	0.408338	0.22721	0.0294148	0.380129	0.0598522	0.0926084	0.257647	0.233045	0.237332	0.599054	0.67003	0.410288	0.47137	0.663463	0.562215	0.649229	0.692415	0.243837	0.278285	0.578566	0.587405	0.8482	0.699719
unclassified	0	1.85861	1.81148	2.50674	1.81626	1.93543	2.2784	2.39329	1.57469	2.7629	2.1321	2.67273	2.63787	2.26435	2.0056	1.20936	2.04011	0.667431	2.63229	1.17478	0.919897	0.377141	1.51952	1.40755	-0.39345	-0.49311	0.957683	0.332423	-0.673586	0.783076	-0.660308	-0.114163
unclassified	0	-0.831983	-0.0450714	0.146176	-0.818117	0.0203178	0.301687	-0.0302534	-0.660369	1.05363	-0.135666	0.284949	1.062	0.851611	-0.437944	-1.35243	0.833381	-0.0946427	2.41134	1.10873	1.59898	1.53401	1.5905	1.71642	1.49049	1.64573	1.96116	1.42496	2.26994	1.78053	2.06619	2.25325
putative_flavonoids	0	-0.132599	0.333126	0.0777453	-0.42208	-0.577519	-0.0246833	-0.636427	0.119169	-0.243499	-0.121721	0.137734	-0.0899347	-0.410209	-0.109858	0.331152	-0.0256246	0.057556	0.0727926	0.11589	0.200759	0.629848	0.34082	0.350255	0.0217434	0.364369	0.290057	0.754316	0.0359346	-0.460613	0.249361	0.59394
unclassified	0	-0.0203639	-0.139478	-0.107574	-0.0921585	0.146106	-0.151432	-0.130017	0.025243	-0.143723	0.0396917	0.21382	-0.0956074	-0.178461	0.16605	0.170488	-0.18883	0.0475514	-0.0649455	-0.164326	-0.0310926	-0.237104	-0.245703	0.103806	-0.0748965	-0.141855	-0.0827038	-0.158849	0.0511953	-0.0388322	-0.238261	-0.0837796
unclassified	0	-0.314585	-0.397077	-0.672112	-0.320395	0.624549	-0.255146	-0.514297	-0.956514	-0.135006	-0.325458	0.0541326	0.316357	-0.258175	-1.31762	-1.58751	-0.332296	-0.233628	-0.547248	-0.993616	-1.00231	-1.0002	-0.616938	-1.22391	-1.15597	-0.160229	0.181889	-0.739411	-0.253621	-0.559003	-0.815435	0.402453
putative_flavonoids	0	0.215327	0.370689	0.0224574	0.761686	0.354437	-0.294866	0.948697	0.0414819	0.170328	0.691064	0.613893	0.750621	0.304614	1.16672	1.0564	1.55792	0.578159	0.350663	0.460481	0.577073	-0.130495	0.431173	0.846311	0.354996	0.240583	0.2014	0.119187	0.471479	0.312782	0.151902	-0.453845
unclassified	0	-0.192043	-0.257442	0.460751	-0.473252	-0.397125	0.386718	0.126756	-0.43399	0.134368	0.353036	-0.0489074	0.29757	0.574864	-0.260246	-0.226798	-0.344493	-0.315946	0.654362	0.453386	0.482694	1.02773	0.670789	0.0362722	0.639968	0.976462	-0.0420537	0.131199	0.507307	0.586622	0.816145	0.720614
alph-tomatine	0	-0.660563	-1.32361	-1.30554	-1.5875	-1.33246	-2.03655	-1.69429	-0.648326	-1.86955	-1.14881	0.357232	-1.40503	-1.79729	0.100339	1.55073	-1.94331	-0.301636	-0.226375	-1.97072	-1.6446	-1.66401	-1.87582	-1.15747	-1.08028	-2.02262	-0.235416	-1.5918	-1.28573	-0.857834	-1.40121	-1.57284
unclassified	0	0.312487	-0.262876	-0.0519178	0.0302384	-0.150536	-0.0212104	-0.266665	-0.955865	-0.552137	-0.268742	-0.888056	-0.519117	-0.411396	-0.561971	-0.0858515	-0.961356	-0.161083	-1.12148	-0.74029	-0.865133	-0.748584	-0.440166	-0.685428	-0.422741	-0.626659	-0.994303	-0.689395	-0.616692	-0.504998	-0.547137	-0.724729
unclassified	0	-0.218544	-0.143298	0.454271	-0.419181	0.0375169	-0.192636	-0.239606	-0.372271	0.205381	-0.0177562	0.25244	0.276318	0.30696	-0.43479	-0.446948	-0.257468	-0.26555	1.18912	0.585076	0.702759	0.819251	0.50712	0.630296	0.921194	0.950631	0.960883	0.547215	0.844446	0.643491	0.553565	1.2599
unclassified	0	0.248145	0.712943	0.231134	0.0349261	-0.0273943	0.232066	0.126843	0.598115	0.198323	0.305538	0.477931	0.462954	0.11658	0.450271	0.672389	0.593408	0.359415	0.651381	0.501571	0.435781	0.772833	0.424143	0.696814	0.422614	0.545971	0.374244	0.788227	0.443382	-0.198934	0.465341	0.662001
putative_glycoalkaloid	0	-0.138146	0.128524	0.302483	-0.164935	0.00430232	-0.126814	-0.180922	0.240665	0.220221	0.0989642	0.579358	6.4616e-05	0.182694	0.20161	0.307297	0.404741	0.333492	0.899321	0.383194	0.686334	0.476754	0.295424	0.554565	0.970193	0.392215	0.67573	0.268412	0.797082	0.72326	0.560186	0.194917
unclassified	0	-0.436265	-0.00367611	0.0993248	-0.307863	-0.441371	0.181111	0.040511	-0.202964	0.367464	0.220836	-0.209356	0.284525	0.283635	-0.345934	-0.0468191	-0.0829386	-0.412496	-0.111406	0.215042	0.0769783	0.597823	0.414878	-0.0953929	-0.289969	0.101439	-0.040905	0.347865	0.0256025	-0.420667	-0.133616	-0.434564
caffeoylquinic acid-I	0	-0.392747	0.0875116	-0.107543	-1.10116	-0.783825	-0.441874	-0.605932	-0.282692	-0.827486	-0.48022	-0.28688	-0.678482	-0.591509	-0.148859	0.222211	-1.45309	-0.137533	-0.5721	0.231154	-0.446728	0.696994	-0.250543	-0.611719	-0.554072	0.402947	0.66213	0.3422	-0.0397954	-0.545775	0.198469	0.0964561
unclassified	0	0.398665	-0.027236	-0.992069	-0.50301	-1.57742	-0.0414688	-0.0514315	-0.0670894	0.533733	0.154776	-0.888607	-1.22781	-0.595727	-0.177747	0.446156	-0.338413	-0.362466	0.484277	0.222273	0.0182911	-0.642911	0.63952	1.31179	0.462575	-0.916253	-1.55024	2.11558	-0.519688	-1.10488	-0.815877	-0.866742
caffeoylquinic acid-II	0	-0.25789	-0.117204	0.230744	-0.186122	0.266289	0.143036	0.0716582	0.0251057	-0.191489	0.211859	0.294844	0.43798	0.119905	0.0460004	-0.0122383	-0.205991	-0.188266	0.478445	0.292621	0.311609	0.674077	0.326953	0.933354	0.294423	0.792338	0.703706	0.253273	0.808446	0.836688	0.526459	0.814739
Caffeoyl-hexose-II	0	0.024826	0.200948	0.266173	-0.231024	0.0961196	0.0418755	0.0318989	-0.670547	0.25883	-0.101634	0.25967	0.168571	0.247513	0.220733	0.00972046	0.0413161	0.377649	1.20608	1.08259	1.05696	0.876327	1.06077	1.07126	1.32182	1.43006	1.41507	1.08408	1.34611	1.10527	1.42831	1.53517
Esculeoside related	0	0.409336	0.819384	0.610098	0.471152	0.178405	0.557982	-0.022984	-0.679856	0.638257	-0.148699	0.298985	-0.482956	-0.24104	0.14171	-0.0837546	0.681415	1.02883	0.749669	0.0374679	0.00738121	-0.394784	-0.16906	0.656247	1.68891	-0.0805236	0.813856	0.414602	1.00127	1.03962	1.40161	1.12795
unclassified	0	0.280528	-0.142482	0.764746	0.216009	0.130261	0.442196	0.285058	-0.00430853	0.675927	0.354085	0.365127	0.602799	0.339668	0.633729	1.03173	0.615201	0.652323	1.14266	0.809317	1.1729	1.0213	0.791611	1.25486	1.17855	1.04711	0.48525	0.910967	0.953531	0.74673	1.22045	1.40779
putative_glycoalkaloid	0	0.786819	0.376272	1.0415	0.800134	0.53098	0.685602	0.454618	-0.387844	0.967485	0.467866	1.01333	0.29933	0.712992	1.06047	-0.0163898	1.29409	0.890166	1.85693	0.467226	0.934684	0.826449	0.818754	1.20378	2.19562	1.36385	1.63475	1.24533	1.70288	1.61889	1.67451	1.79136
Caffeoyl-hexose-II	0	0.03724	0.185911	0.360356	0.137434	-0.0861426	0.0564727	0.20792	0.227904	0.247835	0.0784313	0.259977	0.0907735	-0.026212	0.178928	0.605443	-0.428688	0.136293	-0.828444	0.160774	0.0196979	0.460476	0.0299085	-0.253476	-0.723995	-0.310474	0.0439293	0.0532187	-0.562502	-0.930097	-0.59951	-0.0350743
dicaffeoylquinic acid	0	-0.821997	-0.646397	-1.518	-1.54975	-1.41671	-1.68538	-1.41534	-0.74331	-2.06008	-1.85165	-0.703255	-2.91764	-2.07518	-0.5069	0.0394137	-2.32015	-0.400011	-1.60293	-0.402623	-1.36727	-1.19862	-1.90465	-1.18155	-2.08255	-1.14543	0.250348	-0.803888	-0.407059	-1.76129	-1.42481	-1.74413
pregnane derivetive	0	-0.345113	-1.75537	0.527925	-1.8813	-1.64909	0.521838	-1.83601	-0.206819	0.910592	-1.40404	1.07592	1.24222	1.18373	0.174021	-0.352531	0.602998	0.112634	0.221145	0.678794	0.767081	0.435944	0.478663	1.19437	-1.24267	-1.63097	0.760893	0.460729	-1.17011	0.205234	-1.52856	-1.43547
unknown	0	1.42763	0.233452	1.73316	0.439141	2.00611	1.35575	-0.0418989	-0.652136	0.888715	0.20391	0.918138	-0.290486	1.64056	1.43843	-0.208284	0.632064	0.813713	2.17731	1.01208	1.5078	2.07839	1.32184	2.06956	1.87641	2.51114	2.70153	1.9933	3.06259	2.65405	2.38746	3.03704
putative_glycoalkaloid	0	0.164792	0.124583	0.333094	-0.0830083	0.335907	-0.19519	0.229653	0.472747	0.38308	0.301228	0.851691	0.229829	0.412213	0.508249	0.601211	0.762311	0.423925	1.21985	0.428529	0.735931	0.482049	0.372352	0.772734	0.727871	0.514129	0.665015	0.494471	1.07487	0.691604	0.699503	0.811429
Esculeoside related	0	0.835909	0.752931	0.923725	0.893723	0.650276	0.479813	0.203346	-0.0567426	0.386009	0.574165	1.13905	-0.447418	0.339744	0.993322	0.645252	0.584054	0.628454	1.13304	0.11625	0.487463	0.799641	0.281238	0.656428	1.20111	0.773891	1.33244	0.873142	1.1049	0.985582	0.838859	1.18353
Esculeoside related	0	0.200593	0.179446	0.43485	0.363887	0.304515	0.273291	0.170161	-0.213605	0.155797	-0.012131	0.376078	-0.301674	0.0913222	0.535427	0.291142	-0.0258654	0.0774347	0.250742	-0.0485793	0.253624	0.199445	0.0999486	0.400659	0.533388	0.0314794	0.383531	0.302279	0.401709	0.504726	0.346221	0.187247
Esculeoside related	0	0.483799	0.47213	0.612498	0.701316	0.47348	0.455313	0.270433	-0.25775	0.181099	0.436153	0.667027	-0.348394	0.351355	0.781485	0.389752	0.460272	0.355916	0.510127	0.121968	0.262576	0.726855	0.23897	0.650199	0.783856	0.356891	0.837543	0.6529	0.620006	0.745216	0.610209	0.544406
unclassified	0	-0.421361	-0.17308	0.031524	-0.331673	0.176477	-0.230739	-0.0254734	-0.476234	-0.188935	0.0969355	0.0860177	-0.20867	-0.0592552	-0.334459	0.546109	-0.503548	-0.0966723	-0.0582807	0.367474	0.705555	0.864123	0.134968	0.571297	-0.277152	0.352976	0.619109	0.306	0.430018	-0.24087	-0.0700475	0.25954
putative_flavonoids	0	0.430529	0.228242	0.847166	0.175382	0.483034	0.721226	-0.0503946	-1.03963	0.401973	-0.207773	0.607524	0.115133	0.810348	0.100398	-0.780839	0.421632	0.341402	1.11458	0.951679	0.834055	1.07244	1.04948	1.01424	1.16204	1.57194	0.957342	1.30036	1.74925	1.41897	1.49911	1.90974
putative_flavonoids	0	-0.424786	-0.29009	-0.424115	-1.09812	-0.170721	-0.265337	-0.381389	-0.908996	-0.420379	-0.304291	-0.384882	0.124147	-0.37158	-0.846289	-0.593207	0.0570502	0.00832527	0.0588072	-0.7109	-0.556148	0.00899453	-0.160888	-0.104744	0.684754	-0.117613	-0.635842	-0.358831	0.109939	-0.280801	0.108046	0.483436
Calystegine A3	3.20343e-16	-0.459741	0.4868	0.637721	0.700485	0.964837	0.761229	1.65555	1.13971	1.84989	1.75116	1.3041	2.20488	1.40458	1.37549	0.658966	1.94847	0.718134	2.07304	1.15098	1.77312	1.86219	0.900285	2.01604	0.223079	0.902749	1.03732	0.495361	2.04789	0.454029	1.08071	0.429081
Calystegine B2	0	-0.167762	0.456978	0.883212	0.681247	0.97432	0.720805	1.54139	1.27914	1.55928	1.47573	0.931871	1.85062	1.18844	1.49303	0.425166	1.9055	-0.102067	2.02672	1.00366	1.46471	1.25127	0.951699	1.91599	0.525334	0.585256	0.62289	0.61339	1.38058	0.5094	1.36176	0.577426
Quinic acid, 3-caffeoy, trans	0	-1.23681	-0.685182	-1.14057	-1.44493	-1.19404	-1.38024	-1.18374	-0.346732	-1.07994	-1.52146	-1.15789	-1.26752	-1.80481	-0.376612	-0.471437	-1.45764	-0.761946	-1.36026	-0.736261	-1.20781	0.0599209	-1.54407	-0.888436	-1.60553	-1.02177	0.962697	-0.610183	-0.482197	-1.67062	-0.953687	-0.566356
Nicotinamide	-1.60171e-16	0.361177	0.237784	0.505773	0.414133	0.251445	0.38503	0.22419	-0.254245	0.270783	0.107813	0.190963	0.275754	0.222837	0.270096	-0.295565	0.58708	0.144514	0.857401	0.596867	0.963277	0.773817	0.660754	0.890667	1.22289	0.920563	1.14053	0.800223	1.27344	1.23524	1.06945	1.34038
Nicotinic acid	3.20343e-16	0.183472	0.273715	0.43666	0.26366	0.274547	0.0635908	0.275124	0.228446	0.343894	0.256761	0.357299	0.603562	0.462323	0.353948	0.136752	0.593075	0.202819	0.418794	0.357675	0.540753	0.30545	0.308371	0.635571	0.52078	0.203098	0.567084	0.378643	0.478836	0.445577	0.6041	0.651198

## Sheet: Lipophilic
Supplementary table 3.4_List of quantified lipids by UPLC-MS, values are fold changes relative to M82 (log2 ratio).
sample name	M82	IL4-4	R87	R256	R368	R2189	R258	R485	R353	R2045	R61	R350	R329	R488	R296	R100	R387	R434	R2075	R2110	R231	R449	R2070	R129	R448	R401	R413	R2143	R50	R2067	R153	R2174
DAG 34:2	0	1.02793	0.227715	0.553154	0.036057	0.341793	0.446862	0.349941	0.588979	0.973521	0.0999198	0.72812	0.687519	0.767352	0.247906	0.799558	1.11946	0.982578	0.507718	0.819087	0.834891	0.530431	0.321397	0.973599	0.995241	0.19988	0.703456	0.463634	0.800527	0.905065	1.12401	0.659783
DAG 34:3	0	1.24593	0.395196	0.767676	0.521201	0.283252	0.514183	0.595827	0.709647	1.28882	0.0173596	0.63414	1.07269	0.817195	0.00862783	1.00572	1.2226	0.483698	0.75609	0.876388	1.13611	1.33246	0.579158	1.43399	1.09232	0.379767	1.211	0.839465	1.48309	1.33526	1.09848	1.43374
DAG 36:2	0	1.16657	-0.194655	0.248823	-0.447898	0.105048	0.23865	0.76005	0.822519	0.677716	0.000282979	0.744598	0.455868	1.18482	-0.664737	0.636325	1.29121	0.95608	0.413523	0.813503	1.17077	1.37785	1.36181	0.728215	1.20421	-0.0464996	0.341499	-0.127227	1.35933	1.44317	2.72107	1.21232
DAG 36:3	0	1.44981	0.0106588	-0.119907	-0.748369	-0.255339	0.296485	0.41215	-0.824305	-0.442114	-0.201166	-1.44819	-0.173893	0.22029	1.79109	0.0471581	-0.962933	0.370669	0.270048	0.577814	0.810645	0.466994	0.836352	0.59788	0.893438	0.459619	1.09097	0.384021	1.23971	1.59596	1.81148	1.62475
DAG 36:4	0	1.02881	0.108124	0.429386	-0.316461	0.406544	0.522954	0.233011	0.718827	1.13958	0.0573954	0.972496	0.71166	0.805742	0.592748	1.02427	1.06549	1.24358	0.481881	0.618282	0.781548	0.337005	0.150016	0.988394	0.847494	-0.166287	0.428159	0.0621375	0.572302	0.677101	0.870878	0.251515
DAG 36:5	0	0.924116	0.094944	0.271395	-0.0389355	0.324681	0.694818	0.344162	0.842979	1.20606	0.25548	0.932167	0.851177	0.878699	0.296907	0.801616	0.945828	0.681557	0.443705	0.46692	0.782586	0.932946	0.392686	1.0262	0.659477	0.187097	0.739781	0.407086	0.780542	0.974455	0.818752	0.707815
DGDG 32:0	0	0.421153	-0.258061	-0.17576	-0.269299	0.177735	0.0309136	0.342727	0.208558	0.458694	-0.131907	0.576823	0.231317	0.420968	-0.0163285	0.10285	0.265071	0.641179	0.200596	0.34784	0.451332	0.408458	0.203282	0.256159	0.20468	-0.154912	0.238734	0.103751	0.0572996	0.287584	0.598626	0.419087
DGDG 32:1 (1)	0	1.11589	-0.251097	-0.343097	0.031366	-0.151863	0.0281491	0.568952	-0.818035	-1.12152	0.183221	-0.967596	-0.29702	0.384924	-0.344262	-1.23504	-0.849928	-0.0302383	0.340105	0.671089	0.569546	0.702974	0.73822	0.0462566	0.560255	0.432028	0.804428	0.806185	0.591039	0.886888	1.09494	1.96184
DGDG 32:1 (2)	0	0.481929	-0.728926	-0.913392	-0.588082	-0.214557	-0.117084	0.0942323	-0.555726	0.5543	-0.135687	0.121982	-0.140122	0.0551064	-1.00108	-0.516953	-0.219643	0.227894	-0.02086	0.157106	0.289438	0.206861	-0.0784153	-0.371045	-0.176668	-0.292349	0.318797	-0.00352109	-0.082976	0.175437	0.473486	0.257272
DGDG 32:2	0	-0.00341989	-0.156767	-0.398782	-1.34223	0.164542	-0.261787	-0.859166	0.154498	-0.429471	-0.664891	0.336586	-0.145323	-0.141771	0.726782	0.379474	-0.54295	0.263149	0.184701	0.314198	0.0583743	-0.336919	0.1914	-0.353871	-0.105231	-0.167477	-0.122656	-0.100636	-0.995359	0.0471379	0.604417	0.432085
DGDG 32:3 (1)	0	0.364515	0.0119707	-0.191759	0.0437549	-0.0884815	-0.0496604	0.40495	-0.0277378	0.0127292	-0.440301	-0.0504487	0.0918327	-0.0703352	0.14588	0.0332655	-0.0761005	-0.358822	0.215549	0.522842	0.469222	1.05461	0.445608	0.298196	0.372576	0.826347	1.02808	0.947025	0.23304	0.565476	0.486812	1.30216
DGDG 32:3 (2)	0	0.540899	-0.117473	-0.00550547	0.582937	0.183174	0.670237	-0.0132871	0.134537	0.254493	0.319516	0.370719	0.839925	0.329053	0.425531	0.316244	0.820802	0.0693852	-0.0110474	0.305969	0.619785	0.868417	-0.140844	0.567198	0.132163	-0.0719379	0.570134	0.0751775	0.176641	0.523732	-0.320808	0.354021
DGDG 34:0	0	0.50182	-0.647791	-0.301839	-0.507666	-0.0477478	-0.1729	0.465839	-0.0470352	0.10197	0.0425274	0.444314	-0.10849	0.646943	-0.272932	-0.111054	0.201259	0.93247	0.285339	0.353194	0.539386	0.363645	0.171332	0.0586699	0.205456	-0.434576	0.251447	-0.061989	0.20108	0.351806	1.30805	0.337818
DGDG 34:1	0	0.564821	-0.847606	-0.655231	-0.558217	-0.188027	-0.18611	0.0243439	-0.143678	-0.471086	-0.128564	0.288137	-0.380261	0.542301	-0.148677	-0.207059	-0.50378	1.04775	0.35181	0.689976	0.643678	-0.1043	0.398042	0.283495	0.533512	-0.331516	0.249618	-0.222863	0.122281	0.738675	1.24085	0.155031
DGDG 34:2	0	-0.21812	-0.0681885	0.177894	-0.22924	0.0360987	-0.0141864	-0.0789658	0.231691	0.188328	-0.109876	0.409397	0.0465295	0.279624	0.3081	0.126848	-0.0505908	0.387043	0.105243	0.160289	0.0794808	-0.00805217	0.239632	0.0644792	-0.0283793	-0.75954	-0.298775	-0.251653	-0.366585	0.124827	0.683487	-0.0138128
DGDG 34:3	0	0.605538	0.209046	0.176226	0.420089	0.154937	0.350838	0.583161	0.249134	0.299653	0.00956775	0.332099	0.615979	0.30484	0.312016	0.213307	0.165753	0.121324	0.185402	0.547438	0.697079	0.966924	0.575617	0.561434	0.414627	0.519626	0.868643	0.684006	0.6607	0.692125	0.67734	1.04263
DGDG 34:4 (1)	0	1.22819	-0.170444	-0.208016	0.229417	-0.0305537	0.251256	0.808697	-0.486328	-0.467513	0.234342	-0.613052	0.046378	0.46195	-0.13318	-0.735232	-0.553345	0.0772818	0.379405	0.702127	0.639503	0.911093	0.516174	0.500098	0.715997	0.708297	1.11975	0.793574	0.683675	1.03946	1.1541	1.92833
DGDG 34:4 (2)	0	0.810883	-0.229075	-0.634049	-0.0578198	0.060474	0.108678	0.491677	-0.473506	0.730467	-0.00908989	0.12262	0.287	0.143751	-0.627021	-0.30349	-0.0342812	0.0112739	0.00504598	0.44171	0.53386	0.850897	0.337801	-0.151522	-0.0777424	0.284967	0.989515	0.494164	0.289297	0.559165	0.433376	0.868603
DGDG 34:5	0	1.08115	-0.253909	-0.168716	-0.0127995	-0.0929477	0.671886	1.0686	-0.900451	0.0489167	0.0889598	-0.63747	0.218235	0.565088	0.274172	-0.869037	-0.727447	0.215884	0.447578	0.793019	0.261731	0.252751	-1.09874	0.803966	0.633026	0.686428	1.23382	0.981872	0.748908	0.896782	1.36814	1.95346
DGDG 34:6	0	0.457782	0.513373	0.698868	1.77209	0.0157508	0.752857	0.478374	0.690489	0.984896	1.23692	0.985793	2.10248	1.07396	2.01781	0.725561	1.69301	-0.188815	-0.333024	-0.0672419	0.784831	3.44529	0.811565	1.30906	-0.630198	-0.284449	0.898457	0.609879	0.40058	-0.350722	-1.05895	1.00604
DGDG 36:1	0	0.252816	-0.0978424	0.679354	-0.974808	0.424154	-0.276552	-0.707701	0.620274	0.778066	0.762521	1.06448	1.00981	0.928952	-0.392627	0.831262	0.616227	1.29014	0.574902	-0.111454	0.470958	-0.360472	0.724792	-0.00285545	0.211935	-1.09416	-0.224572	-0.100336	-2.04575	-0.0929963	-1.44401	-0.0172068
DGDG 36:2	0	0.137844	-0.451515	0.203129	-0.343446	-0.211567	-0.194283	0.142066	0.180669	0.126177	0.0631483	0.418775	0.0527761	0.644116	0.263567	0.243946	0.0388491	0.806159	0.166836	0.31236	0.48255	0.25612	0.344588	0.164513	0.217513	-0.662119	-0.0529347	-0.269245	0.089848	0.32539	1.30259	0.318223
DGDG 36:3(1)	0	0.287741	-0.799924	-0.758375	-0.606257	-0.609284	-0.42693	0.188192	-1.17273	-2.60287	-0.158813	-1.78202	-1.25817	0.0661476	-0.465723	-1.77895	-2.46795	0.186998	-0.115904	0.392517	-0.127565	-0.097024	0.611595	-0.169227	0.562744	-0.327495	0.0275768	-0.270459	0.392646	0.798786	1.42495	0.539093
DGDG 36:3(2)	0	0.914699	0.0257448	0.131955	0.371069	0.0117835	0.272491	0.59517	0.231685	0.379163	0.229184	0.418852	0.764381	0.553001	0.317971	0.310745	0.219057	0.2729	0.213098	0.462523	0.934012	1.16949	0.697397	0.607936	0.478257	0.612208	1.1149	0.724318	0.918211	0.804947	0.94222	1.30902
DGDG 36:4	0	0.540797	-0.380179	-0.106834	-0.219974	-0.207372	-0.127573	0.342758	-0.130001	-0.390567	-0.118842	-0.040707	-0.380064	0.348481	-0.0477598	-0.128219	-0.631584	0.670436	0.293384	0.470136	0.394492	0.36178	0.532327	0.305128	0.671876	0.0581219	0.48444	0.07242	0.439815	0.750522	1.15645	0.885116
DGDG 36:5	0	0.0979834	-0.360763	0.0690628	-0.244056	-0.0640868	-0.0933353	-0.0424483	0.193612	0.115906	-0.0806976	0.394591	0.106462	0.477104	0.293562	0.336635	-0.148696	0.648256	0.15621	0.303107	0.265967	0.163923	0.290374	0.374261	0.311044	-0.582058	-0.218717	-0.348365	-0.197817	0.368303	0.901063	-0.145654
DGDG 36:6	0	0.566384	0.240289	0.20705	0.420654	0.172928	0.354495	0.512906	0.360612	0.621158	0.228576	0.487346	0.841124	0.435855	0.435899	0.52238	0.544153	0.204234	0.109008	0.386693	0.64222	1.05772	0.460497	0.687501	0.165964	0.421221	0.763885	0.458823	0.53144	0.60259	0.455713	0.707108
MGDG 32:0	0	0.42175	-0.345108	0.0189701	-0.313615	0.221503	0.058771	0.372194	0.0942357	0.534107	-0.00920932	0.502909	0.212156	0.574133	-0.30277	-0.0243602	0.307777	0.792135	0.517718	0.387307	0.649005	0.0515403	0.0656705	0.368276	0.066887	-0.0609944	0.188438	0.0442384	0.0637258	0.233655	0.471126	0.0933867
MGDG 32:1	0	0.935243	-0.338085	-0.678704	0.17689	-0.514981	-0.051539	0.31298	-1.83797	-1.64369	-0.170491	-2.00409	-0.595343	0.417351	-1.09702	-2.14192	-1.19997	-0.270747	0.25756	0.451351	0.777806	0.60254	0.472966	-0.207561	0.170936	0.655683	0.660872	1.00127	0.6981	0.593044	0.961284	1.77263
MGDG 34:0	0	0.0882896	-0.837814	-0.0717597	-0.887769	-0.140148	-0.222295	0.0628352	-0.521945	-0.191052	-0.0955334	-0.108724	-0.735794	0.413179	-0.91433	-0.620472	-0.299223	0.70083	0.791378	0.201477	0.337049	-0.522641	-0.374474	-0.127612	-0.065449	-0.639257	-0.237649	-0.592271	0.0089269	0.0633081	0.991304	-0.399256
MGDG 34:1	0	0.623707	-0.924296	-0.768043	-0.499572	-0.258488	-0.236728	0.0791334	-0.414107	-0.540975	-0.173986	0.203584	-0.47553	0.525058	-0.488099	-0.408516	-0.645442	0.728685	0.369762	0.513122	0.606249	-0.14834	0.342833	0.181918	0.148862	-0.0375434	0.268984	-0.0781904	-0.114716	0.557805	0.973608	-0.0959137
MGDG 34:2	0	0.087176	-0.1926	-0.0460119	-0.180903	0.0517657	0.0311692	0.10367	0.147782	0.142408	-0.169111	0.367589	-0.0285453	0.378869	-0.041636	0.00643148	-0.209336	0.457908	0.166815	0.301186	0.249072	0.0511141	0.118612	0.0970935	0.120298	-0.214675	0.00633376	-0.0879612	-0.179739	0.248939	0.563082	-0.0127943
MGDG 34:3 (1)	0	0.436087	0.220802	0.00488654	0.575857	0.263854	0.281623	0.664573	0.202673	0.244971	0.105061	0.184022	0.502135	0.210223	0.180183	-0.0440535	0.173923	-0.111364	0.235594	0.592741	0.556375	0.944145	0.381605	0.184891	-0.0334515	0.62597	0.525549	0.686514	0.528866	0.190738	0.425166	0.911984
MGDG 34:3 (2)	0	0.0677621	-0.598464	-0.923823	-0.595382	-0.301364	-0.297494	-0.0325921	-0.557936	0.337039	-0.328868	0.0307864	-0.386272	-0.0109509	-0.813852	-0.586011	-0.547646	0.142798	-0.162401	0.199407	-0.0985615	-0.20475	-0.117469	-0.692058	-0.82338	-0.582064	-0.0845055	-0.342808	-0.604063	0.0280082	0.399005	-0.124471
MGDG 34:4 (1)	0	1.14856	-0.110239	-0.5793	0.26867	-0.0945546	0.107915	0.836635	-0.962838	-0.898983	0.0926855	-1.07203	-0.0904023	0.260257	-0.410431	-1.27254	-0.807852	-1.07841	0.493673	0.669001	0.450642	0.689499	0.312959	-0.0144748	0.224606	0.966063	1.00574	1.02528	0.555996	0.709662	0.855227	1.76879
MGDG 34:5	0	0.766541	-0.479442	-1.56581	-0.262427	-0.554986	0.167476	0.248623	-2.55562	-1.20877	-0.437094	-2.40653	-0.830721	-0.173866	-1.27543	-3.30975	-3.13728	0.668644	0.490855	0.544834	-0.149169	-0.17378	0.0886259	-0.136565	-0.110276	0.616579	0.832742	0.779525	0.398117	0.858985	1.19887	1.65083
MGDG 36:1	0	0.826217	-1.0408	-0.317937	0.0552444	-0.0366544	0.217797	0.375555	0.00210457	0.151557	0.440491	0.800406	0.404903	1.05346	0.255268	0.0263383	-0.537411	0.648721	0.291062	0.680847	1.01256	0.392415	0.932934	0.302593	0.165932	0.286975	0.646741	0.162429	0.0283621	0.38684	1.10026	0.404169
MGDG 36:2	0	0.128365	-0.670335	0.0109534	-0.378753	-0.297409	-0.290789	0.104929	0.0418057	0.0923307	0.00689796	0.321246	-0.221168	0.438407	-0.0764394	-0.011068	-0.153169	0.628595	0.076744	0.380149	0.38724	0.151736	0.128379	-0.146705	-0.022014	-0.394364	-0.141976	-0.2377	0.0131556	0.131817	1.18097	0.142032
MGDG 36:3	0	0.285547	-0.598037	-0.882322	-0.49792	-0.824678	-0.430269	0.158116	-1.6104	-1.95926	-0.469611	-1.56939	-1.26732	-0.189673	-0.804094	-1.57358	-2.38797	-0.51886	-0.312578	0.280549	-0.220221	-0.0805235	0.564422	-0.488536	0.0267182	-0.00945302	0.365273	-0.0549256	0.258908	0.613819	1.05841	0.644183
MGDG 36:4	0	0.144113	-0.606354	-0.10066	-0.381167	-0.203183	-0.283956	-0.0151131	0.096483	-0.0619562	-0.141288	0.33991	-0.454958	0.35026	-0.0049789	0.132935	-0.404894	0.758451	0.164253	0.388289	0.0927693	-0.125131	0.216192	0.0691445	0.240057	-0.465647	-0.407556	-0.307972	-0.155698	0.202254	0.88455	-0.0767877
MGDG 36:5	0	-0.0529999	-0.433268	-0.234504	-0.219594	-0.0918456	-0.179992	-0.111986	0.018127	-0.028245	-0.143795	0.249303	-0.283124	0.194611	0.0227896	0.005061	-0.282678	0.256273	-0.0210063	0.204499	0.000323055	-0.27381	0.143772	-0.0792642	-0.167987	-0.391784	-0.265946	-0.336595	-0.455753	0.160655	0.398529	-0.36585
MGDG 36:6	0	0.394672	0.145596	0.0404628	0.341185	0.16648	0.159421	0.471211	0.202418	0.379003	0.0618495	0.305366	0.432033	0.24179	0.225723	0.235974	0.339497	0.104671	0.113896	0.381252	0.341957	0.635641	0.316687	0.326285	0.00829118	0.399673	0.519168	0.368093	0.248963	0.300081	0.344057	0.483854
PC 32:0	0	-0.37101	0.39201	0.119982	0.257365	0.393979	0.275217	0.489008	0.437598	0.0438844	0.223515	0.17484	0.169772	0.108733	0.285301	0.624259	0.248139	0.0870284	0.161948	0.305951	-0.0987868	0.637525	0.760597	-0.412605	-0.588442	0.675064	0.904444	0.690994	-0.376831	0.182368	0.946925	0.92851
PC 32:1	0	1.15584	-0.191669	-0.211838	0.207413	-0.250832	0.153819	0.739139	-0.908888	-1.25327	-0.0171939	-1.19873	-0.436426	0.507563	-0.233152	-1.17835	-0.987383	-0.411076	0.313776	0.471735	0.704172	0.787477	0.460576	-0.0198949	0.423635	0.795075	1.1401	1.09967	0.9979	0.947375	0.913353	1.86369
PC 32:2	0	0.295311	-0.61951	-0.129442	-0.363364	-0.484847	0.0817746	0.133912	-0.282021	-0.208886	-0.482188	-0.191083	-0.284001	-0.191854	0.0384417	-0.0354893	-0.120763	-0.569522	-0.114227	0.138675	-0.0214838	0.608505	-0.0162472	0.0610739	0.218305	0.345432	0.829753	0.381518	0.286097	0.332584	0.332269	0.929466
PC 32:3	0	0.309805	0.17077	-0.04736	0.0630499	-0.286264	0.16926	0.22814	-0.158206	0.187736	-0.531735	-0.291529	0.253398	0.13685	-0.0355941	-0.255731	0.186597	-0.451876	-0.311779	0.307637	0.707355	1.45283	0.331478	0.59635	0.24675	0.310114	1.23995	0.704186	1.01992	0.833961	0.328688	1.19796
PC 34:1	0	0.677009	-0.106752	-0.0938315	0.314096	0.415063	0.129323	0.669417	0.19932	0.0148761	0.493687	0.42046	0.50296	0.365216	0.33343	0.522812	0.0628413	-0.0776603	-0.0698725	0.729367	0.664529	0.942933	0.56077	0.320204	0.00793895	0.640813	0.883374	0.779785	-0.0231473	0.23878	0.425752	0.85754
PC 34:2	0	0.259908	0.0765286	0.172826	0.101657	0.116387	0.11135	0.251162	0.151742	0.294214	0.0528385	0.314994	0.267018	0.27107	0.120002	0.233867	0.218584	0.164636	0.11593	0.197058	0.266675	0.347532	0.212676	0.320741	0.235973	0.0293599	0.293279	0.154469	0.235447	0.30081	0.452947	0.256999
PC 34:3	0	0.503841	0.14092	0.221044	0.536859	0.0170771	0.172794	0.512897	0.299283	0.620829	0.0848672	0.254239	0.576662	0.470754	0.224677	0.291975	0.370406	-0.284476	0.167592	0.419354	0.569167	1.1096	0.452237	0.663245	0.386151	0.434901	0.809781	0.549674	0.844128	0.759485	0.707958	0.838313
PC 34:4 (1)	0	1.52045	-0.164596	-0.191949	0.261175	-0.176539	0.301842	0.716739	-1.15925	-1.62445	0.0559616	-1.59967	-0.556108	0.580788	0.165086	-2.13332	-1.4721	-0.156884	0.710424	0.570379	0.720447	0.771265	0.398057	0.525062	1.04839	1.08505	1.30831	1.15098	1.60752	1.46782	1.21051	2.08817
PC 34:4 (2)	0	0.888298	-0.168145	-0.475871	0.347766	-0.122406	0.0596418	0.453436	-0.425049	1.11603	-0.00443027	-0.148999	0.432838	0.146266	-0.628219	-0.237818	0.333241	0.0691723	0.152088	0.545699	0.635613	1.02771	0.145415	0.211914	0.027007	0.320538	1.07845	0.335237	0.793936	0.764159	0.552709	0.882912
PC 34:5	0	1.00252	-0.522308	-0.123489	-0.288916	-0.593306	0.0212971	0.288411	-0.17907	-0.137794	-0.219843	0.00648244	-0.0145856	0.322486	0.172603	0.258633	0.163424	-0.646694	0.309675	-0.0731092	0.218911	0.575257	0.738509	0.580987	0.55616	0.0163383	0.889323	0.822175	0.904844	1.28752	1.07453	1.7669
PC 36:1	0	0.793614	-0.579342	-0.13358	0.0969681	0.119051	-0.0150375	0.637835	0.148979	0.136034	0.59407	0.513408	0.303636	0.527371	0.53846	0.481035	0.102879	0.0636539	0.0446533	0.551405	0.710035	0.970439	0.735775	0.227832	0.216047	0.507256	0.643015	0.459073	0.0125496	0.229538	0.952256	0.89739
PC 36:2	2.88308e-15	0.636867	-0.342857	0.220685	-0.111046	-0.20494	-0.0617869	0.304993	0.246168	0.476954	0.0799906	0.407115	0.365133	0.53541	0.0458699	0.372844	0.388236	0.534885	0.281025	0.374996	0.759518	0.633485	0.277025	0.546461	0.801582	-0.055824	0.465161	0.0794216	0.726092	0.449667	1.26932	0.51351
PC 36:3	-1.28137e-15	0.786778	-0.0484339	-0.396136	-0.19913	-0.25043	0.118269	0.34747	-0.584996	-0.705209	-0.29181	-0.631581	-0.499477	0.150087	-0.0628152	-0.489411	-0.982927	-0.204719	0.116534	0.202619	0.235893	0.407803	0.554186	0.222423	0.658382	0.475366	0.758165	0.476584	0.881143	1.03737	0.891049	1.0991
PC 36:4	7.04754e-15	0.433728	0.132988	0.240971	0.163594	0.237546	0.176567	0.322894	0.314579	0.430595	0.0296052	0.439575	0.4221	0.349271	0.244555	0.339554	0.373607	0.387612	0.177577	0.294502	0.303009	0.340558	0.225074	0.462012	0.532763	0.112896	0.328485	0.0845027	0.303009	0.355706	0.525212	0.189338
PC 36:5	-3.20343e-16	0.621969	0.175866	0.30911	0.364399	0.188728	0.292171	0.502421	0.443092	0.677099	0.106956	0.40991	0.659241	0.501117	0.271739	0.510656	0.442806	0.132145	0.307485	0.392865	0.542319	0.819921	0.411136	0.771555	0.645052	0.277195	0.680433	0.35461	0.776889	0.803791	0.684062	0.659272
PC 36:6	6.40685e-16	0.996028	0.281196	0.386768	0.875668	0.165454	0.287939	0.853292	0.425496	0.941961	0.372113	0.352515	0.995552	0.594105	0.258564	0.662921	0.554988	-0.39267	0.284953	0.676709	0.866674	1.65186	0.773688	1.19436	0.573541	0.834183	1.23304	0.767185	1.30967	1.21901	0.993492	1.33067
PC 38:2	-3.20343e-16	-0.104236	0.125891	0.256465	0.237407	-0.0459479	-0.331293	-0.0131152	-0.112524	0.440444	-0.158289	0.0329459	0.348178	-0.115478	-0.439051	0.195423	0.0142913	-0.216111	0.357714	-0.0138078	0.16947	0.109223	0.260999	0.617959	0.573905	0.0679789	0.640557	0.296572	0.687586	0.374676	1.09644	0.543258
PE 34:1	-4.80514e-16	0.570071	0.494615	0.333507	0.529235	1.08053	0.554407	1.00375	0.89349	0.523519	0.819197	0.931293	0.883605	0.61648	1.26746	0.976804	0.749361	3.82869	0.309775	0.777445	1.07339	0.947378	0.396196	0.553903	-0.201218	-0.0111696	1.35875	0.904568	-0.590312	0.514965	0.328321	1.06293
PE 34:2	3.20343e-16	0.0941716	0.149515	0.183576	0.0420016	0.165712	0.231492	0.244341	0.324271	0.275692	0.0344053	0.256847	0.331455	0.150165	0.28551	0.15532	0.37444	0.15725	0.0632148	0.0470674	0.217686	0.283982	-0.00821985	0.160589	0.0641599	-0.194563	0.257917	0.131178	0.163985	0.287195	0.272975	0.315122
PE 34:3	6.40685e-16	0.241044	0.306326	0.361685	0.334353	0.0578943	0.187325	0.486945	0.267914	0.376671	0.139547	0.121429	0.471194	0.216319	0.469646	0.0579823	0.371162	-0.45262	0.0829247	0.0813837	0.365071	0.99515	0.187423	0.395373	0.00696223	-0.00481517	0.661348	0.496323	0.814821	0.611037	0.412954	0.99788
PE 34:4	2.88308e-15	1.20562	0.0485668	0.192816	0.110994	-0.15553	0.396653	0.766526	-0.953014	-1.26199	-0.11347	-1.55969	-0.333907	0.70456	0.0827783	-1.65457	-1.23345	0.0353417	0.593174	0.227996	0.681715	1.02624	0.416266	0.563013	0.962326	0.533182	1.20235	1.08072	1.56225	1.56208	1.31008	2.17107
PE 36:1	0	0.647763	0.136933	0.520899	-0.299967	0.893316	0.497206	0.85312	0.371104	0.540166	0.916098	0.500367	0.670814	0.410747	0.086088	0.888441	0.581817	0.822915	0.261081	0.732061	1.05363	1.21258	0.173902	0.391524	-0.21518	-0.160576	0.990408	0.479943	-0.784205	-0.294825	0.00340303	0.250249
PE 36:2	6.40685e-16	0.417157	-0.185023	0.258359	-0.175011	-0.0193874	0.145345	0.366167	0.384568	0.336196	0.0398249	0.328691	0.334975	0.436403	0.376341	0.29304	0.566435	0.432699	0.211219	0.130425	0.552975	0.608	0.0528331	0.30777	0.439028	-0.396976	0.491262	0.115714	0.546213	0.586067	1.16891	0.632453
PE 36:3 (1)	3.20343e-15	0.8304	0.0808989	-0.120743	-0.0197433	-0.263942	0.271593	0.659792	-0.833311	-1.60109	-0.347315	-1.32836	-0.505152	0.311724	0.0583288	-1.6934	-1.22684	-0.132563	0.201165	0.301335	0.50614	0.780234	0.343954	0.165703	0.608261	0.427125	1.0852	0.610387	0.996258	1.26742	1.04868	1.46896
PE 36:3 (2)	-4.80514e-16	0.623532	-0.186741	0.372646	0.129296	-0.316632	0.101129	0.357477	0.346221	0.72992	0.174697	0.18159	0.685633	0.401589	0.406837	0.322428	0.603538	-0.166836	0.242316	0.112607	0.752221	1.23318	0.151554	0.651698	0.433426	-0.0974241	0.804825	0.422211	1.18074	0.789735	1.05998	1.33968
PE 36:4	-1.60171e-16	0.269887	0.264092	0.288938	0.09403	0.218705	0.26891	0.451747	0.380884	0.394108	-0.027849	0.359585	0.442202	0.281174	0.281765	0.309127	0.398925	0.266353	0.173587	0.152095	0.338014	0.400627	0.112299	0.398192	0.32156	-0.16261	0.405327	0.199186	0.384909	0.45053	0.520863	0.473913
PE 36:5	6.40685e-16	0.420266	0.402554	0.505428	0.202605	0.133835	0.352044	0.664231	0.569328	0.716193	0.0120405	0.326754	0.715552	0.497952	0.424874	0.416018	0.597024	0.0265643	0.23375	0.138356	0.543609	0.971261	0.335827	0.684855	0.365748	-0.135555	0.751787	0.39811	0.909643	0.762304	0.613523	0.944794
PE 36:6	6.40685e-16	0.544584	0.229035	0.351481	0.507565	-0.160354	0.0136218	0.646516	0.307623	0.711185	0.16561	0.185698	0.824128	0.409066	0.225012	0.353384	0.311066	-0.608056	0.122786	0.153234	0.648752	1.43489	0.460262	0.94432	0.18952	0.18563	0.918458	0.553398	1.32978	0.978787	0.798239	1.34019
PE 38:2	-4.80514e-16	-0.0361261	0.231575	0.443473	-0.07053	-0.0435786	-0.11336	0.0518575	-0.0169709	0.220939	-0.43565	-0.0799539	0.309075	-0.164896	-0.0503074	-0.113748	0.391287	-0.187216	0.303708	-0.291128	0.0784847	0.291304	-0.0231876	0.616774	0.439	-0.343403	0.649172	0.307628	0.624907	0.625688	1.10857	0.711128
PE 38:3	-4.80514e-16	0.814177	0.0811427	0.11865	-0.0213161	0.0598938	0.0882276	0.630824	0.753953	0.355546	0.0270982	0.579997	0.500171	0.436848	0.476044	0.336804	0.16348	0.0594169	0.0822492	0.357462	0.614384	0.730127	0.551835	0.636642	0.530273	-0.200567	0.84354	0.529797	0.470979	1.1623	1.33371	1.27242
PE 38:4	-6.40685e-16	0.457032	0.367066	1.40015	-0.46396	0.0806317	0.110584	0.873057	1.46545	1.7327	0.292093	1.53414	0.796233	1.00641	1.48425	1.10596	2.23748	0.504362	0.0519123	0.275767	0.167058	0.049907	0.105333	1.12314	-0.450118	-0.722564	0.0702578	0.237709	0.0318845	-0.131119	0.465757	0.776664
TAG 48:0	-5.92634e-15	0.00796184	0.153458	0.678294	-0.0476621	0.65125	0.323663	0.731061	0.23607	0.46676	0.462058	0.320083	-0.126171	0.454445	0.342573	0.348735	0.350487	0.486327	0.741094	0.435977	-0.220871	0.00135373	0.259242	-0.251354	-0.147848	0.336916	-0.196149	-0.0901437	-0.159636	-0.0389893	-0.0104496	0.00459871
TAG 48:1	0	0.287006	-0.0419728	0.53718	0.140856	0.135513	-0.012868	0.383996	-0.00902128	0.0600554	0.208381	0.260443	-0.0618034	0.260208	0.356203	0.0741456	0.111933	0.34467	0.485162	0.609097	-0.0917375	0.397129	0.647333	-0.111306	0.144723	0.52787	-0.160645	-0.0183684	-0.025262	0.343098	0.182498	0.334564
TAG 48:2 (1)	5.44583e-15	-0.506683	0.465073	0.577894	-0.326834	0.70776	0.898785	0.554498	0.0896645	1.23638	-0.146889	0.180689	-0.051495	0.215147	-0.149399	0.482723	0.240538	1.74448	0.343996	-0.380598	0.00539554	0.318613	-0.330923	0.146641	-0.566541	0.460686	1.02813	0.761967	0.0889618	0.223907	0.220662	0.993275
TAG 48:2 (2)	6.40685e-16	0.47263	-0.109912	0.32466	0.395447	-0.222936	-0.489309	0.185739	-0.151178	-0.125891	0.308544	0.257147	0.086352	0.264393	0.169584	-0.123483	-0.0284152	-0.501354	0.242289	0.765266	-0.122771	0.319999	0.789611	-0.0174627	0.40527	0.472571	-0.379967	-0.0780422	-0.0969395	0.380075	0.0488937	0.0734893
TAG 48:3 (1)	0	0.129976	0.29454	0.169735	0.218713	0.205917	0.795266	0.675366	-0.297944	0.826784	-0.148531	-0.405875	-0.263125	0.143527	-0.551184	-0.198996	-0.191323	1.45228	0.124771	0.24072	0.514434	1.18717	0.410772	0.565921	0.16257	1.61551	1.70467	1.46887	1.16541	1.14359	0.978345	2.1453
TAG 48:3 (2)	4.80514e-15	0.120759	-0.252586	0.267787	0.16927	0.0199382	-0.168761	0.353693	-0.265174	0.254498	0.262093	0.0865164	-0.245883	0.220459	-0.166339	-0.349259	-0.0778714	0.0839322	0.113724	0.647679	-0.322727	0.482208	0.463953	-0.34734	0.0357133	0.422474	0.0845948	0.191185	-0.248914	0.451036	0.21396	0.371289
TAG 48:4	7.04754e-15	0.111776	-0.0710024	-0.450474	0.131915	-0.321177	0.183114	0.273033	-1.40561	-0.87421	-0.276245	-2.10857	-0.968565	-0.175498	-0.438109	-0.454643	-1.94947	0.451294	-0.0459441	0.0707182	0.277351	1.09471	0.813734	0.117345	0.063174	1.62734	1.65473	1.44408	0.767649	1.27522	1.41723	2.13691
TAG 50:0	4.16445e-15	-0.0398822	-0.09423	0.415405	-0.139585	0.250337	-0.00784334	0.33668	0.0353862	0.303355	0.205291	0.127914	-0.218444	0.260445	0.428011	0.232648	0.208898	0.221705	0.56575	0.29615	-0.148969	0.0554808	0.265135	-0.279906	-0.0680918	0.205019	-0.166639	-0.104132	-0.0519237	-0.0111977	0.09963	0.0102019
TAG 50:1	-4.96531e-15	0.0210062	-0.633832	-0.114197	-0.0486432	0.484146	-0.441369	0.242739	-0.658194	-0.462501	0.450525	-0.323981	-1.06072	0.13685	1.19946	0.392907	-0.504292	-0.653312	0.168169	0.814091	-1.01927	-0.101826	0.272193	-0.745057	-0.391027	1.16416	-0.480475	-0.275963	-0.529742	-0.440175	-0.0766884	0.177204
TAG 50:2	3.52377e-15	-0.517567	0.561627	0.671772	-0.33776	0.882551	0.748359	0.459894	0.566884	1.31597	0.107133	0.639801	0.114816	0.38167	0.882004	1.00993	0.672775	0.621479	0.504512	-0.374951	-0.141029	-0.282479	-0.18851	-0.116799	-0.775754	-0.435361	0.19799	-0.0733515	-0.20961	-0.270313	-0.120734	-0.256353
TAG 50:3 (1)	-3.68394e-15	0.18685	0.517787	0.450811	0.180937	0.778304	0.878549	0.720399	0.323847	1.25504	0.320177	0.316022	0.121695	0.436631	0.429345	0.544687	0.240425	0.392458	0.274502	0.145562	0.288566	0.56163	0.541038	0.170058	-0.0489146	0.785085	1.015	0.802927	0.511691	0.656232	0.435836	1.1344
TAG 50:3 (2)	2.88308e-15	-0.0107786	0.0543833	-0.33117	-0.254424	0.222288	0.47753	0.510056	-0.111641	1.86847	0.260569	0.376218	0.177319	0.417665	-0.489548	0.222621	0.515445	0.596898	0.0374258	0.165291	0.192191	0.569801	0.298897	-0.365987	-0.802562	0.00778018	0.629937	-0.0241023	-0.0166794	0.133761	0.306307	0.289039
TAG 50:4 (1)	-3.20343e-16	0.212095	0.0690123	-0.1651	0.091291	0.085107	0.312681	0.371111	-0.292367	-0.197616	0.14984	-0.182347	-0.369816	0.0536082	0.122069	0.15335	-0.70618	-0.12643	-0.0543763	0.216614	0.138711	0.877737	0.854302	0.173219	0.0238965	1.3524	1.29661	0.999899	0.33729	0.901306	0.903974	1.30435
TAG 50:4 (2)	-4.32463e-15	0.386865	0.087206	-0.565035	0.10541	0.0611449	0.620997	0.770232	-0.472895	1.78437	0.125531	-0.0590575	0.146741	0.385612	-0.666696	-0.205705	0.150153	0.0750351	-0.134985	0.292361	0.450033	1.1069	0.570563	-0.135451	-0.339312	0.652384	1.27522	0.60059	0.624401	0.769174	0.744057	1.2934
TAG 50:5 (1)	3.20343e-16	0.114222	0.069016	-0.347187	0.307533	-0.105585	0.266786	0.336338	-0.320091	-0.0528949	-0.103303	-0.233568	-0.165014	0.00150587	-0.117127	-0.162505	-0.632505	-0.643338	-0.08706	0.409453	0.425435	1.23667	0.848576	0.53527	0.267676	1.8438	1.75148	1.24728	0.571333	1.19781	0.898243	1.64491
TAG 50:5 (2)	-6.7272e-15	0.222234	-0.22916	-1.24917	-0.0899048	-0.368001	0.334225	0.608819	-1.29584	-0.497834	0.10687	-1.74002	-0.858006	-0.0400704	-0.483882	-0.715155	-1.26118	-0.518645	-0.358599	0.0815293	0.0368803	0.843139	0.874566	-0.604507	-0.301587	0.703259	1.37306	0.844318	0.437076	1.05485	1.25882	1.58894
TAG 50:6 (1)	-6.40685e-16	0.066258	0.204505	-0.1933	0.684177	-0.265098	0.269757	0.47465	-0.485325	0.0267279	-0.129825	-0.429866	0.0661875	0.0228996	0.0176201	-0.216765	-0.601842	-1.13416	0.011486	0.637895	0.696267	1.72624	0.956137	0.930724	0.526555	2.15728	2.01036	1.569	1.24834	1.52637	1.22213	2.0531
TAG 50:6 (2)	6.08651e-15	-0.0150738	0.469805	-0.13628	0.538511	-0.131738	0.647912	1.29122	-3.65345	0.769022	0.38757	-0.0926395	0.00158144	0.0631262	-0.423505	0.693766	-1.24991	-0.58868	0.225916	0.455578	0.532106	1.12156	-0.797306	-0.454476	0.289568	1.32468	2.03224	1.15057	0.879747	0.967665	0.7714	2.08438
TAG 52:0	6.40685e-15	-0.0342888	-0.0429942	0.280697	-0.0798005	0.107924	-0.185599	0.187027	-0.0757368	0.0646187	0.0263006	0.0402068	-0.157592	0.165957	0.474465	0.269985	0.0444741	-0.038361	0.466171	0.22091	-0.122905	0.0806068	0.177353	-0.216058	-0.00828324	0.201403	-0.123575	-0.070437	0.0513912	0.0305753	-0.0307633	0.130595
TAG 52:1	-1.28137e-15	-0.298015	-1.73791	-0.897992	-0.420307	-0.230383	-1.72422	-0.234891	-1.25745	-1.51718	0.0554771	-0.690561	-1.96264	-0.170935	1.80286	0.629162	-0.973907	-1.65065	-0.29065	0.443654	-1.74758	-0.237432	0.133735	-1.2851	-0.65401	0.946948	-0.894279	-0.674151	-0.606461	-0.756116	-0.25301	0.23454
TAG 52:2	-6.08651e-15	-0.742996	-0.849663	-0.292907	-0.644473	-0.347896	-0.719589	-0.171565	-0.551125	-0.0814963	-0.548052	-0.139029	-0.902943	-0.244917	2.36953	1.03293	-0.30638	-0.534535	-0.075202	-0.433656	-0.730105	-0.290703	-0.14002	-0.569972	-0.895832	-0.241667	-0.500549	-0.626752	-0.131869	-0.497502	-0.0784132	-0.0983558
TAG 52:3	3.84411e-15	-0.77584	-0.480265	-0.457126	-0.48371	-0.0250728	-0.360112	0.185234	-0.547406	-0.615023	-0.44675	-0.244816	-1.07906	-0.49247	2.488	1.23563	-0.767105	-0.816715	-0.215516	-0.689242	-0.848062	-0.12811	0.224541	-0.582955	-1.14216	-0.0691985	-0.0323994	-0.0367089	-0.0690347	-0.271265	0.108855	0.0280342
TAG 52:4	-9.61028e-16	-0.177989	0.408543	0.209728	0.0797289	0.506792	0.369178	0.380781	0.307181	0.424924	0.290268	0.374604	0.0181367	0.0986825	0.781498	0.918638	0.0152961	0.0903366	0.00117335	-0.0270369	-0.131811	0.386762	0.533654	-0.0422359	-0.358345	0.441122	0.505766	0.348717	-0.200148	0.235242	0.348516	0.126653
TAG 52:5	1.28137e-15	0.229371	0.627177	0.212132	0.481587	0.64318	0.675104	0.627046	0.497579	0.819633	0.412508	0.459405	0.43037	0.385109	0.543367	0.677295	0.165011	-0.0550567	0.0786947	0.403272	0.425599	1.03248	0.862944	0.539572	0.157081	1.18814	1.20888	0.886234	0.527479	0.957158	0.553653	0.953558
TAG 52:6	-1.60171e-16	0.546918	0.687181	0.334022	0.860351	0.529417	0.792142	0.837303	0.451413	1.05621	0.469546	0.355093	0.656317	0.525162	0.578219	0.626638	0.123535	-0.425578	0.163298	0.708103	0.844852	1.68124	1.13953	1.09363	0.610203	1.90176	1.85396	1.44574	1.35831	1.60224	1.02614	1.84985
TAG 52:7	-9.61028e-16	0.814628	0.257127	-0.185179	0.480035	-0.1368	0.679117	0.491937	-0.814594	-0.280993	0.062399	-0.568295	-0.202108	0.230213	-0.039887	0.0547811	-1.00784	-0.80884	0.361744	0.358908	0.652053	1.22351	1.12643	0.931337	1.21524	2.04679	2.24588	1.5664	1.40304	1.81184	1.3633	2.58137
TAG 54:0	-7.04754e-15	0.154117	0.113783	0.227686	-0.0200699	0.106727	0.0356052	0.183489	-0.00191311	0.219552	-0.0538424	0.202389	0.0211531	0.157604	0.329643	0.142033	0.189319	0.0209811	0.365589	0.182916	0.00427206	0.207761	0.211957	-0.0793743	0.0101905	0.152615	0.04764	0.0238596	0.151653	0.176901	0.0750925	0.20781
TAG 54:1	-5.12548e-15	-0.133742	-2.44452	-1.22782	-0.297122	-0.105704	-2.60335	-0.234507	-1.60757	-2.40869	0.267697	-0.864889	-2.59178	-0.109791	1.84705	0.603065	-1.44805	-2.65034	-0.49406	0.695093	-2.48176	-0.265818	0.215308	-1.76895	-0.581534	1.30662	-0.925637	-0.673798	-1.02912	-1.10191	-0.234794	0.685846
TAG 54:2	-2.88308e-15	-1.1781	-0.987669	-0.462606	-0.86916	-0.751468	-1.11722	-0.48445	-0.848219	-0.54834	-1.14655	-0.390067	-1.0717	-0.733138	3.16484	1.02353	-0.614184	-1.04949	-0.148783	-1.04974	-1.06075	-0.555841	-0.380769	-0.674086	-1.1692	-0.926612	-0.67982	-0.832729	-0.216289	-0.719836	-0.310629	0.0323572
TAG 54:3	1.28137e-15	-1.08079	-1.19166	-0.785332	-0.751856	-0.970846	-1.28799	-0.348016	-0.863985	-0.960995	-1.11053	-0.260721	-1.18087	-0.615689	3.27538	1.20292	-0.835442	-1.23218	-0.294954	-1.0542	-0.997601	-0.3712	-0.104858	-0.610563	-1.18436	-0.828098	-0.561677	-0.680922	-0.104114	-0.508765	-0.0721121	-0.0439157
TAG 54:4	-8.00857e-16	-0.505889	-0.66859	-0.452695	-0.390178	-0.476004	-0.511545	0.00985637	-0.34108	-0.328481	-0.373498	0.0119255	-0.694958	-0.201032	2.50261	1.37481	-0.560355	-0.501567	-0.314439	-0.584252	-0.43478	0.277673	0.386366	-0.311584	-0.691083	-0.0500646	0.174877	-0.114213	0.111053	0.0714179	0.70349	0.0961059
TAG 54:5	-5.92634e-15	-0.115642	-0.47434	-0.651116	-0.162156	-0.261757	-0.167289	0.131176	-0.514257	-0.645955	-0.223893	-0.216756	-0.770507	-0.256146	2.04635	1.4127	-1.06153	-0.721076	-0.34528	-0.366602	-0.428336	0.485452	0.769392	-0.156559	-0.477866	0.635765	0.720085	0.366705	0.259871	0.494468	0.770279	0.537587
TAG 54:6	3.20343e-16	0.0520631	0.250254	-0.0648169	0.0464523	0.332149	0.224491	0.286191	0.162698	0.0533472	0.230166	0.3418	-0.110493	0.0491483	0.81311	1.0272	-0.31349	-0.0204608	-0.0199475	-0.0153358	-0.159473	0.467299	0.721543	0.217978	0.0337017	0.699786	0.573929	0.458048	-6.90268e-05	0.475169	0.64622	0.218016
TAG 54:7	2.88308e-15	0.187583	0.415581	-0.145976	0.266246	0.438698	0.401745	0.311125	0.330846	0.312409	0.353904	0.479492	0.234491	0.214305	0.375848	0.634337	-0.101753	-0.208027	0.0851541	0.137212	0.165202	0.83118	0.892136	0.548069	0.290628	1.06003	1.02029	0.770637	0.235291	0.865275	0.700731	0.582308
TAG 54:8	3.20343e-16	0.165175	0.538268	-0.241782	0.619054	0.391995	0.449238	0.422908	0.311423	0.437442	0.538622	0.51739	0.508902	0.393381	0.452354	0.574445	0.021158	-0.616793	0.164795	0.245141	0.47826	1.3032	1.12432	0.901878	0.507628	1.48927	1.50234	1.14867	0.688517	1.28578	0.795334	1.02702
TAG 54:9	-3.20343e-16	-0.0308311	0.530595	-0.158347	0.939224	0.207657	0.24904	0.452877	0.163804	0.485906	0.615525	0.422238	0.62968	0.450028	0.584667	0.418516	-0.101053	-1.08854	0.110842	0.351081	0.73853	1.89636	1.34127	1.26526	0.688025	1.88753	1.91901	1.56427	1.24031	1.70962	1.00444	1.565
TAG 56:0	-1.60171e-16	0.222101	0.122376	0.419903	0.049336	0.180268	0.00186333	0.304173	0.097473	0.265882	0.0265098	0.248629	0.259518	0.261777	0.213919	0.14465	0.191164	0.00023388	0.20528	0.28433	-0.0179135	0.28819	0.481743	0.0949868	0.0133062	0.163463	-0.00899964	-0.0603857	-0.0556929	0.374416	0.151406	0.166031
TAG 56:2	-5.44583e-15	-0.950594	0.126631	0.407115	-0.461896	0.123837	-0.3577	-0.378724	-0.296217	0.65489	-0.70254	-0.059812	-0.155447	-0.3504	2.71092	1.19821	-0.0393571	-0.52496	0.230543	-1.07289	-0.521876	-0.621952	-0.385143	-0.255441	-0.785566	-0.687036	0.275632	-0.393866	-0.0916871	-0.479008	-0.129483	0.0393944
TAG 56:3	-4.80514e-15	-0.897034	-0.420015	-0.20578	-0.581692	-0.304125	-0.635554	-0.341653	-0.722028	-0.192775	-0.882416	-0.447454	-0.623142	-0.721975	3.14336	1.12495	-0.659905	-0.806079	0.0372108	-0.998457	-0.802963	-0.543997	-0.180108	-0.318995	-0.748817	-0.595483	-0.0051488	-0.305677	0.160329	-0.249488	0.119391	0.265479
TAG 56:4	-6.24668e-15	-0.830382	0.494671	0.441591	-0.0805913	0.332037	-0.0192581	-0.0379316	-0.0368523	0.360524	-0.165672	-0.066407	-0.0614161	-0.353055	1.31177	1.05578	-0.156635	-0.331256	0.329621	-0.668022	-0.541356	-0.275586	0.231006	-0.170777	-0.404119	-0.00980797	0.50339	0.1635	0.0617224	0.0355452	0.568433	0.0835122
TAG 56:5	-1.60171e-15	-0.286522	0.576921	0.337248	0.312295	0.386095	0.260311	0.156247	0.0863659	0.875882	0.157436	0.116415	0.358576	0.100696	0.726274	0.935705	0.0976696	-0.319018	0.256585	-0.179267	0.0284751	0.573584	0.715327	0.374682	0.21412	0.735857	1.38955	0.703916	0.73262	0.786314	0.88968	0.870044
TAG 56:6	4.80514e-15	0.519864	0.195525	-0.0724344	-0.0979519	0.110183	0.239174	0.394256	0.319745	1.06379	0.352792	0.579159	0.241672	0.457934	0.383916	1.0062	0.220868	0.00498505	0.0496853	0.283178	0.301177	0.995862	1.32685	0.917035	0.410654	1.14803	1.56198	0.705832	0.718696	1.18964	1.43199	1.25643
TAG 56:7	-1.60171e-16	0.454452	0.607984	0.413294	0.121426	0.396488	0.353848	0.505812	0.671744	1.77125	0.600375	1.06038	0.558003	0.651597	0.511384	1.25088	0.774144	-0.221516	0.234125	0.433522	0.46581	1.28826	1.37123	1.24507	0.266098	1.2007	1.62912	1.04691	0.722107	1.31244	1.14959	1.21251
TAG 58:0	-3.52377e-15	0.334885	0.0919443	0.503897	-0.0662738	0.106673	-0.027305	0.306636	0.0521917	0.338072	0.0144107	0.39655	0.3346	0.467152	0.446661	0.173884	0.187797	0.0743009	0.174191	0.229063	0.0602523	0.341598	0.654991	0.115692	0.0100758	0.127578	0.0728054	-0.0429356	0.0359642	0.647765	0.42638	0.186316
TAG 58:1	-5.28565e-15	-0.397502	-0.758776	-0.0327913	-0.479911	-0.731268	-0.841887	-0.0480145	-0.425185	-0.490357	-0.679353	0.0442543	-0.531634	-0.203403	4.08393	0.50061	-0.319378	-0.79923	-0.433956	-0.277598	-0.77302	0.00275171	0.547386	-0.476594	-0.590851	-0.557249	-0.640884	-0.573023	-0.500544	0.214052	0.0368386	-0.00471308
TAG 58:2	-2.08223e-15	-0.885227	0.206819	0.488146	-0.180242	0.310596	0.128014	0.100591	0.373032	1.59754	-0.0297801	0.685508	0.274922	0.419999	2.58903	1.61057	1.00764	-0.178399	0.0331393	-0.953474	-0.0421391	0.12876	-0.503441	-0.184549	-1.34262	-1.20114	0.666829	-0.488403	-0.445076	-1.06722	-0.443132	-0.761361
TAG 58:3	6.40685e-16	-0.658688	0.231307	0.347609	-0.119662	0.340649	-0.0428604	0.183906	0.0555487	1.10709	-0.123666	0.144305	-0.0380654	0.159561	3.38425	1.49566	0.209855	-0.596656	0.111577	-0.703102	-0.207892	0.238604	0.0271419	-0.160113	-0.817858	-0.239089	0.613124	0.0868038	0.0220156	-0.354897	0.0636687	0.11343
TAG 58:4	2.88308e-15	-1.05104	1.19407	0.844168	0.194465	0.838189	0.273604	0.0208347	0.390337	0.699847	-0.0509748	0.137389	0.348971	-0.246846	1.15683	1.24211	-0.0090893	-0.36806	0.532653	-0.824561	-0.475371	-0.520547	0.252536	-0.118119	-0.489637	0.039201	0.898184	0.342091	-0.111039	0.0338161	0.21086	-0.0603104
TAG 58:5	0	-0.643576	1.37084	0.653186	0.730852	0.892512	0.587416	0.205916	0.627357	1.13655	0.108277	0.300547	0.879726	0.305359	0.33199	1.0602	0.25356	-0.466191	0.51163	-0.361488	0.251571	0.325676	0.714098	0.546808	0.188844	0.805483	1.90407	0.938245	0.864746	0.916685	0.645567	0.803308
TAG 58:6	3.20343e-16	-3.07697	1.63564	0.453611	1.28861	0.97173	0.752189	0.0857937	1.08064	1.37286	-0.10756	0.716269	1.48083	0.71355	-0.370845	1.35703	-0.0245487	-1.70589	0.497994	-0.799324	0.442995	0.898805	-0.214745	1.28352	0.785424	1.56743	3.13326	1.25535	1.95222	1.97556	0.978738	2.01415
TAG 60:1	-1.1212e-15	-1.10652	-1.51124	-1.08277	-1.41309	-1.32131	-1.59865	-1.22254	-1.55682	-1.2652	-1.42053	-1.12788	-1.04653	-1.44786	-1.64252	0.401977	-1.50484	-1.56962	-0.995221	-1.0243	-1.37738	-1.2538	-1.36347	-0.79611	-1.25142	-1.01535	-1.60916	-1.86286	-0.801756	-1.3545	-1.40031	-0.481879
TAG 60:2	4.16445e-15	-1.35431	-1.16633	-0.219469	-1.91658	-0.936487	-0.85293	0.473823	0.406913	0.519995	-0.82154	1.13232	-0.744799	0.18822	5.25441	1.37426	1.31874	-1.0483	-0.701333	-1.62015	-0.845144	0.906501	-0.0174531	-0.467916	-1.92352	-1.66855	-0.629266	-2.20564	-0.335651	-2.18532	-0.482233	-0.632642
TAG 60:3	3.52377e-15	-1.30703	-0.882807	-0.389539	-0.514176	-0.540157	-0.736879	0.390084	0.0110473	-0.0755093	-0.472493	0.198406	-0.895559	-0.146238	4.61116	1.50654	0.0548821	-1.29892	-0.543346	-1.26112	-0.972232	0.360305	-0.0254975	-0.592958	-1.85292	-1.26468	-0.63332	-0.586234	-0.191958	-1.52492	-0.319892	-0.437073
TAG 60:4	-4.32463e-15	-0.42068	0.860294	0.672288	0.336322	0.811326	0.660306	0.752985	0.853275	1.37364	0.564514	0.865049	0.610208	0.532245	1.68611	1.73049	0.894717	-0.0691855	0.193761	-0.274382	0.171347	0.396834	0.174566	-0.193534	-1.34567	-0.506972	0.684399	-0.0319854	-0.39691	-0.801282	-0.0033716	-0.90024
TAG 60:5	-4.80514e-16	0.227426	1.13579	0.790826	0.901637	0.998449	1.01647	1.03648	1.2348	2.02563	0.874297	1.18972	1.22856	1.15319	1.00631	1.53975	1.17081	-0.0935519	0.20559	0.389287	1.05807	1.38228	0.683261	0.382343	-0.628893	0.266618	1.86544	0.632244	0.0902774	0.0634101	0.365825	-0.112381
PG 32:0	-3.04326e-15	0.514581	-0.749121	0.132962	-0.584858	-0.223481	-0.0134431	0.171961	0.106875	0.160179	0.0273609	0.298355	0.151261	0.733423	0.189173	0.385219	-0.387197	0.541687	0.252996	0.513272	0.613393	0.316826	0.168569	0.696619	0.618229	0.141487	0.464513	0.161844	0.0403311	0.495394	1.05496	0.430906
PG 32:1	3.20343e-16	0.555769	-0.169877	-0.471017	0.0986227	0.0215292	-0.343101	0.369467	-0.435142	0.395801	-0.262378	0.151363	0.557691	-0.0521386	-0.482266	-0.512729	-0.225863	-0.35665	0.0700858	0.115205	0.433403	0.831103	0.0358594	0.207019	-0.135746	0.504566	0.615765	0.412811	0.452335	0.362245	0.444769	0.77663
PG 34:0	6.08651e-15	0.669296	-0.982914	0.0851966	-0.701488	-0.278231	-0.108288	0.397011	-0.0653439	0.0411222	0.233266	0.263999	0.0711153	0.814666	0.105821	0.214491	-0.34413	0.763304	0.476529	0.450994	0.739868	0.30143	-0.0754138	0.521811	0.795659	0.025191	0.492941	0.0337359	0.510258	0.641753	1.44536	0.37562
PG 34:1 (1)	-4.32463e-15	0.845271	-0.858462	-0.194783	-0.516005	-0.40368	0.0391238	0.0216359	-0.032	-0.224631	-0.158653	0.297225	-0.0735147	0.811955	0.111881	0.191941	-0.615087	0.891694	0.485368	0.764735	1.03272	0.0858664	0.324956	0.676827	0.742368	0.0832901	0.498645	-0.00215677	0.222847	0.713427	1.3652	0.304228
PG 34:2 (1)	0	0.383026	0.0114262	0.324534	-0.321214	0.0243058	0.168374	0.144485	0.298274	1.13902	-0.243325	0.28183	0.632681	0.284259	-0.00573085	0.558226	0.73888	0.338065	0.30743	0.243999	0.361401	0.0930056	-0.277177	0.776672	0.327135	-0.361021	0.146682	-0.124629	0.23892	-0.0094437	0.402613	0.107065
PG 34:2 (2)	6.7272e-15	0.340338	-0.729102	-1.02559	-0.244128	-0.213119	-0.814315	-0.251355	-0.587964	-0.720986	-0.446836	-0.0250992	-0.008227	-0.485307	-0.464089	-0.757458	-0.746886	0.0668369	-0.307534	0.379559	0.113266	0.280772	0.210289	-0.367336	-0.599908	0.0628305	0.204199	0.138373	-0.31065	0.0502236	0.207144	0.688418
PG 34:3 (1)	-1.60171e-16	0.321661	-0.140381	0.142104	-0.0487868	-0.303311	0.109061	0.217243	0.170178	1.08279	-0.180927	-0.0213204	0.734463	0.250224	-0.0848821	0.528422	0.623065	-0.264216	0.235452	0.102852	0.449666	0.69313	-0.173476	0.984931	0.264065	0.0859081	0.61328	0.0202959	0.751908	0.135569	0.446702	0.618929
PG 34:3 (2)	4.4848e-15	0.192445	-0.0969601	-0.340715	-0.215016	0.0342674	-0.224857	0.210678	-0.20592	0.355932	-0.340856	0.181635	0.371718	-0.191575	-0.467199	-0.358459	-0.0329909	-0.0544774	-0.0584354	0.042279	-0.00377551	0.440784	-0.285962	0.0279407	-0.532228	-0.258256	0.0491492	-0.145984	-0.110255	0.0288269	0.163238	0.0380494
PG 34:4	-1.60171e-16	0.848312	0.13958	-0.159701	0.809173	0.239553	0.242655	1.06111	-0.0862207	0.805566	0.145312	0.169564	1.36245	0.0680911	0.0032069	-0.133264	0.744306	-0.517184	0.602368	0.758649	0.952328	1.8642	0.212843	0.861635	0.140536	0.963723	1.39289	0.775342	0.927208	0.744047	0.732327	0.972972
PI 34:1	-6.40685e-16	0.335865	-0.0813204	-0.152903	-0.509415	0.328774	0.171842	0.368574	0.443411	0.227755	0.172128	0.584158	0.755688	0.138073	0.886719	0.347826	0.349526	-0.213174	0.0662725	-0.118199	0.436563	0.234841	-0.28795	0.0877812	-0.0989889	-0.555943	0.776512	-0.22804	-0.76449	0.507036	0.366998	0.73387
PI 34:2	0	0.268116	0.0390795	0.0855038	-0.365282	0.108514	0.203381	0.171385	0.178815	0.0229478	-0.0361811	0.116774	0.235049	0.142557	0.238192	0.00847773	0.11073	0.144608	0.0983531	0.0257633	0.287724	0.128131	-0.415007	0.211764	0.238938	-0.227578	0.28122	0.0418316	0.220232	0.491786	0.520503	0.355494
PI 34:3	6.40685e-16	0.56449	0.122606	0.0475296	-0.0745761	0.111759	0.2822	0.460756	0.291935	0.140551	0.0517375	0.0903755	0.482768	0.250468	0.386139	-0.0610396	0.0704146	-0.296598	0.222283	0.272083	0.660707	0.763524	-0.00643882	0.587631	0.315284	0.331065	0.789099	0.504048	0.737855	0.969623	0.698091	1.04367
PI 36:4	0	0.588271	0.255637	0.340346	-0.247148	0.184939	0.32809	0.320303	0.267141	0.301223	0.0178716	0.153771	0.576246	0.321971	0.285038	0.206535	0.246132	0.383818	0.341204	0.0517276	0.4118	0.315174	-0.215976	0.51647	0.534471	-0.0805914	0.428789	0.110162	0.522581	0.771441	0.639115	0.775752
PI 36:5	-4.80514e-16	0.486022	0.232549	0.306481	-0.21055	0.0782266	0.190426	0.347015	0.314627	0.272305	0.0652216	0.115324	0.72257	0.276678	0.260681	0.103571	0.230075	-0.00714061	0.285503	0.0622519	0.408095	0.626233	-0.107744	0.732792	0.363366	-0.0316026	0.528427	0.21648	0.668734	0.806055	0.465136	0.740526
PI 36:6	3.20343e-16	0.657311	0.371155	0.717416	0.36312	-0.0134861	0.0901446	1.13194	0.506429	0.227012	0.214828	0.361954	0.806382	0.537392	0.680461	0.0259757	-0.164096	-0.592391	0.250478	0.276838	0.602594	1.6978	0.932848	0.884071	0.292073	0.299347	1.07231	1.00477	1.14922	1.33634	1.08706	1.42176
PS 38:0	-1.60171e-16	0.42582	-0.17368	-0.189561	0.0159991	0.276129	0.0412416	0.431602	0.0988272	0.0268098	0.265547	0.35423	0.342319	0.233227	0.242456	0.334949	0.00209056	-0.119369	0.178791	0.468664	0.444123	0.694578	0.440061	0.181793	-0.148785	0.377448	0.597452	0.545614	-0.159915	0.0845342	0.283862	0.593556
PS 38:1	7.04754e-15	0.104715	-0.0642142	0.00855278	-0.34769	-0.00963125	-0.027747	0.0576841	-0.000399104	0.0982933	-0.0641206	0.0668452	0.0820272	0.112562	-0.0478501	0.0728261	-0.0140956	0.0690023	0.189245	0.0635794	0.107343	0.0692194	0.0418892	0.156155	0.115124	-0.0361787	0.109047	-0.0117889	0.0565607	0.136466	0.230354	0.150414
PS 38:2	3.20343e-16	0.407476	0.0216557	0.07084	0.0565451	-0.101899	0.051435	0.27368	0.0554027	0.472057	-0.0233166	0.026682	0.456527	0.24673	0.02363	0.221764	0.173392	-0.369016	0.298854	0.260286	0.476019	0.81585	0.211981	0.560318	0.278612	0.334292	0.632299	0.335665	0.693099	0.582245	0.462118	0.758917
PS 38:3	-3.20343e-16	1.45901	-0.264756	-0.386398	0.195105	-0.236597	0.30824	0.605877	-1.46132	-1.79878	-0.0401623	-2.13682	-0.661786	0.502029	-0.0133821	-2.73281	-1.61748	-0.290804	0.832741	0.515446	0.753681	0.820558	0.295211	0.519533	1.01627	0.990876	1.21669	1.03215	1.57084	1.46236	1.18993	2.11903
PS 40:0	9.61028e-16	0.846799	-0.492764	-0.117193	-0.0626649	0.156362	0.00828849	0.621314	0.213496	0.167672	0.73146	0.472954	0.392249	0.549642	0.587975	0.562635	0.245942	0.133831	0.20177	0.472469	0.729077	1.0193	0.701555	0.267156	0.211718	0.261257	0.62537	0.583838	0.135564	0.230892	1.00822	0.970634
PS 40:1	9.61028e-16	0.464467	-0.360447	0.0335107	-0.428794	-0.217405	-0.136214	0.101479	0.0522843	0.364105	0.0237127	0.223872	0.240409	0.321964	-0.0276988	0.296553	0.245112	0.381601	0.282729	0.255496	0.52443	0.302232	0.0262779	0.363446	0.554763	-0.163626	0.278216	-0.0754108	0.526266	0.258352	0.883234	0.362185
PS 40:2	-5.606e-15	0.57411	-0.14921	-0.310928	-0.230518	-0.0416509	0.0233216	0.24651	-0.261106	-0.356314	-0.149966	-0.239133	-0.122648	0.0669686	-0.112637	-0.0780667	-0.539798	-0.259337	0.207321	0.253189	0.157657	0.173753	0.410781	0.0858248	0.360822	0.39703	0.511393	0.365769	0.449641	0.571758	0.510726	0.836666
PS 40:3	6.7272e-15	0.285945	0.0733645	0.147422	-0.193585	0.140912	0.116245	0.179323	0.173018	0.339093	-0.0127252	0.180128	0.30991	0.171536	0.0332408	0.307717	0.264976	0.300822	0.267756	0.162912	0.203793	0.167635	0.0534971	0.314339	0.380699	0.0712679	0.168111	0.077899	0.195453	0.238906	0.320964	0.131666
PS 40:4	0	0.293671	0.0614649	0.189634	-0.205334	0.0725914	0.0837951	0.0830114	0.220744	0.398776	-0.0129085	0.085174	0.327949	0.243042	0.03871	0.27375	0.140327	0.0344104	0.289997	0.153483	0.236179	0.299967	0.0453346	0.423221	0.469235	0.015822	0.230448	0.0222001	0.481351	0.411513	0.282537	0.412974
PS 40:5	-1.60171e-16	0.779565	0.170842	0.195129	0.255146	0.0783903	0.135213	0.499096	0.274754	0.752634	0.131622	0.132169	0.811547	0.373802	0.096814	0.414488	0.314016	-0.465514	0.389692	0.448756	0.654171	1.24572	0.447296	0.931959	0.360572	0.575309	0.88052	0.501302	1.01545	0.919893	0.632065	1.1295
PS 42:1 (1)	-4.80514e-16	-0.24091	0.0651083	0.143847	-0.165903	-0.159917	-0.409934	-0.180007	-0.203801	0.267635	-0.375902	-0.141648	0.304974	-0.300244	-0.630149	0.0346649	-0.102008	-0.372732	0.342332	-0.270172	0.00830068	-0.236299	0.118659	0.4092	0.344539	-0.233071	0.513798	0.13761	0.54021	0.268555	0.963261	0.46858
PS 42:3 (1)	6.40685e-16	0.201363	0.00672656	0.379354	-1.14774	-0.246429	-0.244652	-0.392996	0.137919	1.82763	0.0362975	0.904257	0.738956	0.325401	-1.83964	1.24396	1.01693	-0.210447	0.204665	-0.549578	-0.553654	-0.255625	0.0814387	0.907177	-0.555221	-0.553329	0.122569	-1.39358	-0.482608	-0.509262	-0.331915	0.477385
PS 42:4	-4.80514e-16	0.842589	0.344974	1.13374	-0.446406	-0.323962	-0.794681	0.698999	0.773153	2.66886	0.912524	1.41842	1.34109	1.06226	-0.958059	1.63685	1.42726	-0.594704	0.272288	0.243811	0.154943	1.10349	0.242139	1.77482	-1.79664	-0.213524	0.43913	-0.151065	-0.104429	-0.016594	0.119657	0.559375
SQDG 32:0	6.40685e-15	0.351613	-0.224849	-0.251253	-0.347863	0.0574387	0.0640281	0.354964	-0.0499115	0.142753	-0.0121358	0.322562	0.13467	0.137571	-0.0538776	0.00929332	0.285321	0.204761	0.238129	0.178558	0.188222	0.301647	0.0384361	0.106034	-0.192673	0.161403	0.0905801	0.107989	-0.184233	0.114719	0.205052	0.335414
SQDG 32:2 (1)	3.52377e-15	0.648682	-0.620706	0.397208	-0.279622	-0.269009	-0.0917816	0.457389	-0.0290198	0.443815	0.239417	0.198049	-0.127888	0.335008	0.121637	0.117192	0.0307296	0.5837	0.300553	0.363423	0.384631	0.556724	0.165685	0.579507	0.943314	0.0337286	0.545613	0.296422	0.579451	0.517529	0.603098	0.79834
SQDG 32:3	6.40685e-16	0.647128	0.265325	-0.715032	0.101399	-0.214856	0.336414	0.0690317	-0.969803	-0.359483	-0.555833	-1.63538	0.422576	-0.332039	-0.796315	-0.401852	-0.181327	-2.64878	0.63104	1.11716	0.820395	1.72806	-1.06816	0.344478	0.338494	1.32474	1.56632	1.35466	0.81667	0.651241	0.402769	2.16035
SQDG 32:4	3.20343e-16	0.399332	-0.704937	-0.485954	0.00388677	-0.106509	-0.0227974	0.514801	-0.191056	-0.563786	0.438845	0.107255	-0.411475	0.343386	0.15486	-0.012298	-0.0971883	0.393093	-0.120371	0.557493	0.335056	0.51863	0.191273	0.0139885	0.301768	0.342663	0.325101	0.288173	0.2921	0.451705	0.594201	0.278767
SQDG 34:1	-6.88737e-15	0.434311	-0.510024	-0.562805	-0.35797	-0.175253	-0.0527874	0.157288	-0.336851	-0.657064	0.216626	0.317508	0.113242	0.128779	0.0526813	-0.166144	-0.623938	0.242222	0.187236	0.2261	0.324663	0.313221	0.272448	0.147538	-0.120535	-0.107425	0.191793	0.0876671	-0.437285	0.325764	0.39859	0.196165
SQDG 34:2	5.76617e-15	0.0383102	0.213455	0.112853	-0.315263	0.0435664	0.263875	0.143262	0.118498	0.193766	-0.106231	0.238715	0.326949	0.235522	0.233618	0.0732663	-0.052733	0.368146	0.067515	0.221049	0.265912	0.292936	0.0944834	0.24688	-0.00170573	-0.273376	0.219258	-0.0444185	0.0552754	0.334297	0.474618	0.251138
SQDG 34:3	6.40685e-16	0.677222	0.287926	0.110574	0.45169	0.112847	0.496512	0.735251	0.228457	0.513435	0.14957	0.259935	0.981467	0.236778	0.408981	0.271565	0.416784	-0.34383	0.255264	0.627808	0.946817	1.4258	0.426467	0.844365	0.142266	0.703948	1.13343	0.707017	0.931159	0.817696	0.680527	1.20116
SQDG 34:4	6.40685e-15	1.68012	0.713186	0.237898	0.9172	0.165052	0.63388	1.71083	-0.68186	-0.917203	0.180309	-0.671849	0.152457	0.655968	0.704235	-1.32734	-0.424793	-0.294899	0.754626	1.00128	1.26116	2.17057	-0.355984	0.955238	0.961618	1.54587	1.50167	1.65195	1.58622	1.56959	1.88281	2.70328
SQDG 36:2	6.40685e-16	0.321035	-0.105049	0.0600536	-0.479349	-0.19798	0.147897	-0.0325175	0.0828737	0.184584	0.0482366	0.34468	0.429342	0.494571	0.231168	0.114523	-0.227196	0.754001	0.188418	0.236659	0.645273	0.119605	0.123096	0.243101	0.325126	-0.598942	0.147389	-0.281711	0.41623	0.344153	1.03514	0.237061
SQDG 36:3 (1)	-3.04326e-15	0.90377	-0.0405078	-0.706525	-0.326841	-0.470718	0.125029	0.632795	-1.46352	-2.41181	-0.0656999	-1.78639	-0.995455	0.134984	-0.460882	-2.28641	-3.22217	0.195502	0.247831	0.422766	0.154909	0.0995314	0.563488	0.0189269	0.682525	0.22532	0.650127	0.182538	0.739851	1.14598	1.23761	1.02169
SQDG 36:3 (2)	-6.40685e-16	0.847395	0.102176	0.0995089	0.191495	-0.0677072	0.319734	0.570473	0.210702	0.544254	0.299369	0.316294	0.953067	0.472591	0.326404	0.339477	0.318394	-0.0706941	0.222495	0.339741	0.968519	1.25821	0.621645	0.802698	0.210578	0.589154	1.07568	0.591599	0.917817	0.749995	0.755807	1.24927
SQDG 36:4	1.92206e-15	0.618594	0.117827	-0.0420654	-0.331784	-0.0209383	0.234954	0.310584	-0.0299307	0.0859953	-0.0642946	0.335971	0.140001	0.410991	0.0511715	0.239631	-0.380396	0.709265	0.251988	0.279653	0.400234	0.18012	0.245361	0.437953	0.504564	-0.131774	0.365873	-0.0708871	0.310855	0.679322	0.700288	0.373559
SQDG 36:5	6.40685e-16	0.482912	0.332341	0.0642931	-0.155287	0.113897	0.420372	0.356136	0.174378	0.536323	-0.0294041	0.469077	0.77728	0.48641	0.233705	0.48884	0.234641	0.262813	0.272726	0.18694	0.446249	0.505031	0.267506	0.659225	0.103362	0.0285805	0.657219	0.0417094	0.224823	0.631419	0.351232	0.248457
SQDG 36:6	3.20343e-16	0.485736	0.730352	0.309079	0.644739	0.0656934	0.663726	0.967355	0.190866	0.776103	0.289315	0.246034	1.36744	0.365613	0.366567	0.452437	0.782406	-0.388112	0.569939	0.409835	0.843203	1.61561	0.440171	1.04887	-0.144085	0.696507	1.27312	0.5745	0.972246	0.694952	0.408685	0.987404
