# Supplementary material for: Identification of a Solanum pennellii Chromosome 4 Fruit Flavor and Nutritional Quality-Associated Metabolite QTL
Source: Front Plant Sci. 2016 Nov 9;7:1671. doi: 10.3389/fpls.2016.01671 (PMC5101573; doi:10.3389/fpls.2016.01671)
Supplement: Supplementary file 4 [file Table_4.XLSX]

## Sheet: VOCs
QTL Detected at a Stringency of 1%, for each metabolite. Metabolite QTL mapped into M region were highlighted by gray color.
	BCAAs				FA							AAA						Acetate	Others
	isovaleronitrile	3-methyl-1-butanol	2-methyl-1-butanol	2-isobutylthiazole	1-penten-3-ol	1-penten-3-one	3-pentanone	cis-2-penten-1-ol	cis-3-hexen-1ol	heptaldehyde	cis-4-decenal	1-nitro-2-phenylethane	benzyl alcohol	Salicylaldehyde	guaiacol	methylsalicylate	eugenol	hexyl acetate	2,5-DIMETHYL-4-METHOXY-3(2H)-FURANONE	isovaleric acid	1-nitro-3-methylbutane
M82
R100-17	QTL	QTL		QTL														QTL			QTL
R434-1		QTL																QTL
R2075-11																		QTL
R401-4					QTL	QTL	QTL	QTL	QTL		QTL	QTL		QTL	QTL	QTL			QTL
R2174-7				QTL	QTL	QTL	QTL	QTL	QTL	QTL	QTL	QTL	QTL	QTL	QTL	QTL			QTL	QTL
IL4-4	QTL			QTL		QTL	QTL				QTL				QTL				QTL		QTL

## Sheet: Hydrophilic Primary
QTL Detected at a Stringency of 1%, for each metabolite. Metabolite QTL mapped into M region were highlighted by gray color.
	Amino Acids																			Sugars & sugar alcohols													Organic acids								vitamins	Others
	Proline	Glutmaic acid	Proglutmaic acid	Aspartic acid	Asparagine	Glutamine	Cysteine	Tryptophan	Histidine	Tyrosine	Ornithine	Serine	GABA	Phenylalanine	Glycine	isolucine	Cysteine, s-methyl	Valine	Alanine	glucoheptonic acids 4-lacton	Trehalose, alpha, alpha	Galactinol	Isomaltose	Raffinose	sugar204	Glucose	Threitol	Sucrose	Fructose	Rhamnose	Glucose, 1,6-anhydro, beta	sugar1_9.34	Glucaric acid	Citric acid	Glucornic acid	Glyceric acid	Pyruvic acid	Succinic acid	Malic acid	Fumaric acid	Inositol, myo	Indole_rt.8.78	Urea	Glycerol
R87
R256
R368																																QTL
R2189
R258																																QTL	QTL
R485												QTL																				QTL									QTL
R353
R2045
R61					QTL								QTL																			QTL
R350
R329																	QTL															QTL
R488															QTL																	QTL
R296																																QTL	QTL
R100
R387
R434																																	QTL
R2075
R2110																																QTL									QTL
R231	QTL	QTL	QTL	QTL					QTL					QTL							QTL											QTL			QTL
R449					QTL						QTL				QTL													QTL				QTL			QTL						QTL	QTL		QTL
R2070								QTL												QTL	QTL											QTL			QTL
R129	QTL	QTL	QTL	QTL								QTL																				QTL									QTL
R448		QTL																		QTL	QTL											QTL
R401	QTL	QTL		QTL																QTL	QTL							QTL				QTL			QTL						QTL
R413	QTL	QTL						QTL						QTL						QTL	QTL			QTL	QTL	QTL		QTL	QTL			QTL	QTL		QTL						QTL
R2143																												QTL				QTL			QTL						QTL
R50	QTL	QTL	QTL	QTL	QTL															QTL	QTL		QTL	QTL	QTL	QTL			QTL		QTL	QTL			QTL						QTL	QTL
R2067		QTL	QTL	QTL				QTL	QTL		QTL			QTL						QTL	QTL			QTL	QTL	QTL						QTL			QTL						QTL
R153				QTL				QTL	QTL		QTL			QTL						QTL	QTL							QTL				QTL	QTL		QTL						QTL
R2174	QTL	QTL	QTL	QTL		QTL		QTL	QTL		QTL	QTL		QTL							QTL				QTL	QTL		QTL	QTL			QTL		QTL	QTL						QTL
IL4-4	QTL	QTL	QTL	QTL	QTL				QTL	QTL							QTL	QTL		QTL	QTL				QTL	QTL		QTL	QTL	QTL		QTL	QTL		QTL				QTL		QTL

## Sheet: Hydrophilic Secondary
QTL Detected at a Stringency of 1%, for each metabolite. Metabolite QTL mapped into M region were highlighted by gray color.
sample	putative_flavonoids	putative_flavonoids	Caffeoyl-hexose-II	Caffeoyl-hexose-II	caffeoylquinic acid-II	dicaffeoylquinic acid	putative_glycoalkaloid	putative_glycoalkaloid	putative_glycoalkaloid	Esculeoside related	Esculeoside related	Esculeoside related	Calystegine A3	Calystegine B2	Nicotinamide	Nicotinic acid	Quinic acid, 3-caffeoy, trans	propanoic acid - hexose	unclassified	unclassified	unclassified	unclassified	unclassified	unclassified	unclassified	unclassified	unclassified	unclassified	unclassified	unclassified	unclassified
R87
R256
R368																							QTL
R2189
R258
R485																							QTL
R353													QTL	QTL									QTL
R2045
R61													QTL	QTL									QTL
R350													QTL	QTL									QTL
R329									QTL		QTL												QTL
R488													QTL	QTL		QTL							QTL
R296																							QTL
R100												QTL		QTL					QTL				QTL
R387																														QTL
R434									QTL				QTL	QTL
R2075
R2110	QTL																			QTL	QTL									QTL
R231									QTL				QTL	QTL	QTL					QTL	QTL									QTL
R449	QTL				QTL								QTL	QTL						QTL	QTL								QTL	QTL
R2070																				QTL
R129	QTL				QTL				QTL				QTL	QTL	QTL	QTL				QTL	QTL									QTL
R448			QTL				QTL	QTL	QTL	QTL	QTL				QTL							QTL								QTL
R401	QTL	QTL	QTL		QTL										QTL					QTL	QTL									QTL
R413			QTL		QTL			QTL	QTL		QTL				QTL						QTL			QTL							QTL
R2143		QTL																		QTL									QTL	QTL
R50		QTL	QTL		QTL		QTL	QTL	QTL		QTL		QTL	QTL	QTL					QTL	QTL	QTL		QTL						QTL	QTL
R2067		QTL			QTL			QTL	QTL			QTL			QTL						QTL										QTL
R153		QTL	QTL					QTL	QTL					QTL	QTL	QTL					QTL			QTL						QTL
R2174	QTL	QTL	QTL		QTL			QTL	QTL		QTL				QTL	QTL				QTL	QTL			QTL				QTL		QTL	QTL
IL4-4	QTL	QTL	QTL	QTL			QTL	QTL	QTL		QTL		QTL	QTL	QTL					QTL	QTL	QTL	QTL	QTL				QTL	QTL	QTL

## Sheet: Lipophilic
QTL Detected at a Stringency of 1%, for each metabolite. Metabolite QTL mapped into M region were highlighted by gray color.
	DAG 34:2	DAG 34:3	DAG 36:2	DAG 36:3	DAG 36:4	DAG 36:5	DGDG 32:0	DGDG 32:1 (1)	DGDG 32:3 (2)	DGDG 34:3	DGDG 34:4 (1)	DGDG 34:4 (2)	DGDG 34:5	DGDG 36:3 (2)	DGDG 36:6	MGDG 32:1	MGDG 34:1	MGDG 34:4 (1)	MGDG 36:1	MGDG 36:6	PC 32:1	PC 34:1	PC 34:2	PC 34:3	PC 34:4 (1)	PC 34:4 (2)	PC 34:5	PC 36:1	PC 36:2	PC 36:3	PC 36:4	PC 36:5	PC 36:6	PE 34:1	PE 34:4	PE 36:1	PE 36:2	PE 36:3 (1)	PE 36:3 (2)	PE 36:4	PE 36:5	PE 36:6	PE 38:3	TAG 48:2 (2)	TAG 52:6	TAG 52:7	TAG 56:0	TAG 56:2	TAG 56:4
R87
R256
R368
R2189
R258
R485																				QTL
R353
R2045	QTL				QTL	QTL																				QTL
R61
R350						QTL
R329															QTL
R488						QTL
R296																																																QTL
R100					QTL
R387	QTL				QTL	QTL
R434	QTL				QTL																													QTL
R2075
R2110
R231														QTL
R449		QTL				QTL				QTL		QTL		QTL	QTL					QTL		QTL		QTL		QTL		QTL				QTL	QTL						QTL		QTL	QTL			QTL
R2070
R129	QTL	QTL				QTL									QTL																	QTL
R448	QTL																														QTL	QTL
R401																																													QTL	QTL
R413		QTL								QTL		QTL		QTL	QTL					QTL		QTL		QTL		QTL						QTL	QTL												QTL	QTL
R2143																																													QTL
R50		QTL												QTL										QTL								QTL	QTL						QTL		QTL	QTL			QTL
R2067	QTL	QTL				QTL								QTL																		QTL	QTL					QTL							QTL
R153	QTL		QTL											QTL									QTL					QTL	QTL		QTL	QTL					QTL			QTL			QTL
R2174		QTL						QTL		QTL	QTL	QTL	QTL	QTL	QTL	QTL		QTL		QTL	QTL	QTL		QTL	QTL	QTL	QTL	QTL		QTL		QTL	QTL		QTL			QTL	QTL	QTL	QTL	QTL	QTL		QTL	QTL
IL4-4	QTL	QTL			QTL	QTL		QTL		QTL	QTL	QTL		QTL	QTL			QTL		QTL	QTL	QTL			QTL	QTL		QTL			QTL	QTL	QTL
[truncated: 40 more columns]
