# Supplementary material for: Identification of a Solanum pennellii Chromosome 4 Fruit Flavor and Nutritional Quality-Associated Metabolite QTL
Source: Front Plant Sci. 2016 Nov 9;7:1671. doi: 10.3389/fpls.2016.01671 (PMC5101573; doi:10.3389/fpls.2016.01671)
Supplement: Supplementary file 5 [file Table_5.XLSX]

## Sheet: up-regulated
				M82						IL4-4
Gene	annotation	ratio	adjust p	M82_1A_2004	M82_1B_2004	M82_2A_2004	M82_2B_2004	M82-all_2004	mean	IL4-4-1AF	IL4-4-1A	IL4-4-1BF	IL4-4-2B	mean
Solyc01g111040.2.1	EF-Hand containing protein-like (AHRD V1 ***- Q9T0I9_ARATH); contains Interpro domain(s) IPR018248 EF hand	54273.2	6.17914e-177	0	0	0	0	0	0	533.82	527.21	611.32	498.58	542.733
Solyc01g111170.2.1	Peptidyl-prolyl cis-trans isomerase (AHRD V1 ***- Q9XF12_SOLTU); contains Interpro domain(s) IPR002130 Peptidyl-prolyl cis-trans isomerase, cyclophilin-type	42657.2	2.82071e-139	0	0	0	0	0	0	507.85	408.19	435.22	355.03	426.572
Solyc01g110700.2.1	Unknown Protein (AHRD V1)	111077	6.21192e-133	0	0	0	0	0	0	1060.38	1194.9	993.5	1194.3	1110.77
Solyc01g097450.2.1	Thioredoxin-like protein 1 (AHRD V1 ***- B6SHZ5_MAIZE); contains Interpro domain(s) IPR015467 Thioredoxin, core	7371.09	8.88339e-114	0	0	0	0	0.16	0.03	231.85	237.21	260.3	214.14	235.875
Solyc01g111120.2.1	Triosephosphate isomerase (AHRD V1 **** D6N3G7_GOSHI); contains Interpro domain(s) IPR000652 Triosephosphate isomerase	9826.25	8.14227e-106	0	0	0	0	0	0	98.3	87.8	108.09	98.86	98.2625
Solyc01g111020.2.1	Pentatricopeptide repeat-containing protein (AHRD V1 *-*- D7L4E9_ARALY); contains Interpro domain(s) IPR002885 Pentatricopeptide repeat	2353.75	1.44935e-99	0	0	0	0	0	0	22.35	26.14	21.4	24.26	23.5375
Solyc01g111150.2.1	Translocon-associated protein alpha subunit (AHRD V1 ***- B6SRQ1_MAIZE); contains Interpro domain(s) IPR005595 Translocon-associated protein (TRAP), alpha subunit	8313.5	2.11182e-91	0	0	0	0	0	0	84.5	91.52	91.48	65.04	83.135
Solyc01g110990.2.1	ATP-dependent RNA helicase (AHRD V1 **** Q16PT8_AEDAE); contains Interpro domain(s) IPR011709 Region of unknown function DUF1605	1810.75	1.20923e-86	0	0	0	0	0	0	19.24	19.13	13.12	20.94	18.1075
Solyc01g091070.2.1	Methionine aminopeptidase (AHRD V1 ***- B9RD92_RICCO); contains Interpro domain(s) IPR002467 Peptidase M24A, methionine aminopeptidase, subfamily 1	4878	5.11096e-84	0	0	0	0	0	0	56.77	44.5	39.08	54.77	48.78
Solyc01g091120.2.1	Os03g0825600 protein (Fragment) (AHRD V1 ***- Q0DM67_ORYSJ); contains Interpro domain(s) IPR006943 Protein of unknown function DUF641, plant	4159.75	1.78007e-82	0	0	0	0	0	0	42.37	42	42.98	39.04	41.5975
Solyc01g111060.2.1	5&apos-methylthioadenosine/S-adenosylhomocysteine nucleosidase (AHRD V1 **** D4FIY6_STAEP); contains Interpro domain(s) IPR018017 Nucleoside phosphorylase, family 1	5752	2.30156e-81	0	0	0	0	0	0	62.92	51.07	47.95	68.14	57.52
Solyc01g090350.2.1	Non-specific lipid-transfer protein (AHRD V1 ***- B9RD07_RICCO); contains Interpro domain(s) IPR013770 Plant lipid transfer protein and hydrophobic protein, helical	49729.1	5.69908e-80	0	0	0	0	0.1	0.02	1051.36	1019.73	646.09	1261.15	994.583
Solyc01g105820.2.1	Ulp1 protease family protein (AHRD V1 *-*- D7MGH8_ARALY)	9304.5	3.40798e-78	0	0	0	0	0	0	91.49	98.44	72.71	109.54	93.045
Solyc01g110380.2.1	Kinesin like protein (AHRD V1 *-*- Q0WLK7_ARATH); contains Interpro domain(s) IPR001752 Kinesin, motor region	1531.75	4.78632e-73	0	0	0	0	0	0	15.88	12.8	15.55	17.04	15.3175
Solyc01g087310.2.1	Histone-lysine N-methyltransferase MLL (AHRD V1 *--- MLL1_HUMAN); contains Interpro domain(s) IPR011011 Zinc finger, FYVE/PHD-type	1270.5	8.94457e-69	0	0	0	0	0	0	12.45	15.63	9.52	13.22	12.705
Solyc01g098850.2.1	Short-chain dehydrogenase/reductase family protein (AHRD V1 ***- D7L3S3_ARALY); contains Interpro domain(s) IPR002347 Glucose/ribitol dehydrogenase	2152.59	3.74714e-68	0	0	0.29	0	0	0.06	135.82	125.37	82.38	155.83	124.85
Solyc09g065470.2.1	Vicilin (Fragment) (AHRD V1 **-- B4X640_PISVE); contains Interpro domain(s) IPR014710 RmlC-like jelly roll fold	6786.25	2.57862e-66	0	0	0	0	0	0	79	70.7	42.69	79.06	67.8625
Solyc12g098900.1.1	Late embryogenesis abundant protein D-29 (AHRD V1 *-*- LEA29_GOSHI)	202.91	1.07082e-64	0.21	0.2	0.45	0.36	0.16	0.28	58.18	55.45	41.83	68.55	56.0025
Solyc06g034040.1.1	Oleosin (AHRD V1 ***- A5JVA7_FICAW); contains Interpro domain(s) IPR000136 Oleosin	10118	1.55667e-63	0	0	0	0	0	0	101.01	104.74	70.92	128.05	101.18
Solyc02g084840.2.1	Dehydrin DHN1 (AHRD V1 *-*- DHN1_PEA); contains Interpro domain(s) IPR000167 Dehydrin	393.56	1.64644e-60	1.42	0.77	1.52	1.57	2.02	1.46	633.24	527.95	411.26	725.93	574.595
Solyc03g005940.2.1	DUF1264 domain protein (AHRD V1 **-- A1CBM4_ASPCL); contains Interpro domain(s) IPR010686 Protein of unknown function DUF1264	3042.17	3.32449e-60	0	0	0.19	0	0	0.04	118.97	119.54	76.2	147.7	115.602
Solyc06g048840.2.1	Late embryogenesis abundant protein (AHRD V1 ***- A4VBF1_9FABA); contains Interpro domain(s) IPR000389 Small hydrophilic plant seed protein	182682	1.07326e-59	0	0	0	0	0	0	1991.56	1626.92	1190.44	2498.35	1826.82
Solyc01g091130.2.1	Nitroreductase (AHRD V1 ***- Q2WAQ2_MAGSA); contains Interpro domain(s) IPR000415 Nitroreductase-like	1520	3.9597e-59	0	0	0	0	0	0	15.97	13.27	17.73	13.83	15.2
Solyc09g082340.2.1	Vicilin-like protein (Fragment) (AHRD V1 **-- Q9SEW4_9ROSI); contains Interpro domain(s) IPR014710 RmlC-like jelly roll fold	2164.29	4.37509e-59	0.25	0	0	0.28	0.28	0.16	388.08	342.69	216.22	455.47	350.615
Solyc01g110020.2.1	BAH-PHD domain-containing protein (Fragment) (AHRD V1 **-- A9S8N5_PHYPA); contains Interpro domain(s) IPR001025 Bromo adjacent region	4198.5	5.15694e-57	0	0	0	0	0	0	40.97	36.84	38.76	51.37	41.985
Solyc11g010530.1.1	Unknown Protein (AHRD V1); contains Interpro domain(s) IPR010800 Glycine rich	3399.09	9.78995e-56	0	0	0	0	0.66	0.13	556.41	360.74	333.88	543.69	448.68
Solyc01g091140.2.1	Nitroreductase (AHRD V1 **-- Q2WAQ2_MAGSA)	2094.75	1.60326e-55	0	0	0	0	0	0	21.82	18.97	23.94	19.06	20.9475
Solyc01g107300.2.1	Phosphatase 2C family protein (AHRD V1 ***- D7MFT9_ARALY); contains Interpro domain(s) IPR015655 Protein phosphatase 2C	3796	3.17748e-55	0	0	0	0	0	0	32.71	33.55	36.57	49.01	37.96
Solyc01g111090.2.1	ER lumen protein retaining receptor family protein (AHRD V1 ***- D7LL09_ARALY); contains Interpro domain(s) IPR000133 ER lumen protein retaining receptor	3087.5	5.4127e-55	0	0	0	0	0	0	26.48	31.32	29.4	36.3	30.875
Solyc11g008260.1.1	Cysteine proteinase cathepsin F (AHRD V1 **-- D3TN89_GLOMM); contains Interpro domain(s) IPR013128 Peptidase C1A, papain	1725.45	1.72099e-54	0	0	0	0	0.11	0.02	38.63	37.72	26.52	48.97	37.96
Solyc08g067780.2.1	Unknown Protein (AHRD V1)	12233.5	2.12942e-54	0	0	0	0	0	0	96.25	132.8	119.79	140.5	122.335
Solyc10g078780.1.1	Seed maturation protein LEA 4 (AHRD V1 *-*- Q9FNW7_GLYTO); contains Interpro domain(s) IPR005513 Late embryogenesis abundant (LEA) group 1	759.05	5.94007e-54	0.25	0	0	0	0	0.05	40.49	48.22	25.72	37.38	37.9525
Solyc01g106780.2.1	Pyruvate kinase (AHRD V1 **** B9GIN5_POPTR); contains Interpro domain(s) IPR001697 Pyruvate kinase	1386	8.58415e-54	0	0	0	0	0	0	12.55	16.29	12.19	14.41	13.86
Solyc01g110030.2.1	WD-40 repeat protein (AHRD V1 **-- B2IVX2_NOSP7); contains Interpro domain(s) IPR017986 WD40 repeat, region	2461.5	1.51596e-52	0	0	0	0	0	0	26.79	21.01	24.04	26.62	24.615
Solyc01g010040.2.1	S-adenosylmethionine decarboxylase uORF (AHRD V1 *-*- Q6RUQ6_DAUCA); contains Interpro domain(s) IPR012511 S-adenosyl-l-methionine decarboxylase leader peptide	5115	2.15602e-52	0	0	0	0	0	0	38.82	60.31	43.95	61.52	51.15
Solyc08g080490.2.1	2S albumin seed storage protein (Fragment) (AHRD V1 *-*- Q7Y1C2_JUGNI); contains Interpro domain(s) IPR003612 Plant lipid transfer protein/seed storage/trypsin-alpha amylase inhibitor	5450.25	3.52915e-52	0	0	0	0	0	0	51.21	52.26	43.64	70.9	54.5025
Solyc04g072250.2.1	class I heat shock protein 1 (AHRD V1 ***- B6TTC8_MAIZE); contains Interpro domain(s) IPR002068 Heat shock protein Hsp20	6410.78	3.04209e-51	0	0	0	0	0.08	0.02	112.6	106.81	64	126.88	102.572
Solyc01g090360.2.1	Non-specific lipid-transfer protein (AHRD V1 ***- B9RD07_RICCO); contains Interpro domain(s) IPR013770 Plant lipid transfer protein and hydrophobic protein, helical	24501	3.26583e-51	0	0	0	0	0	0	246.79	240.3	163	329.95	245.01
Solyc05g009240.2.1	Os05g0264200 protein (Fragment) (AHRD V1 *-*- Q0DJL6_ORYSJ); contains Interpro domain(s) IPR006927 Protein of unknown function DUF639	276.53	1.04736e-48	0.07	0	0.15	0	0	0.04	11.18	12.6	9.06	15.83	12.1675
Solyc04g072470.2.1	Defensin-like protein (AHRD V1 ***- Q948T4_PYRPY); contains Interpro domain(s) IPR008176 Gamma thionin	9941.25	7.75277e-48	0	0	0	0	0	0	110.98	96.12	66.69	123.86	99.4125
Solyc09g082100.2.1	Seed maturation protein (AHRD V1 **-- Q2Q4X9_MEDTR); contains Interpro domain(s) IPR007011 Seed maturation protein	6562	7.42013e-46	0	0	0	0	0	0	72.92	61.73	42.33	85.5	65.62
Solyc09g072560.2.1	Legumin 11S-globulin (AHRD V1 **-- Q39770_GINBI); contains Interpro domain(s) IPR014710 RmlC-like jelly roll fold	688.25	2.01866e-45	0	0	0.1	0	0	0.02	13.78	15.86	8.97	16.45	13.765
Solyc01g111130.2.1	Transcription factor (Fragment) (AHRD V1 *--* D6MK24_9ASPA); contains Interpro domain(s) IPR011598 Helix-loop-helix DNA-binding	1699.75	3.73341e-43	0	0	0	0	0	0	16.97	20.19	15.25	15.58	16.9975
Solyc09g015070.2.1	Reductase 1 (AHRD V1 ***- Q6TY49_HYDMC); contains Interpro domain(s) IPR020471 Aldo/keto reductase subgroup	1843	7.70147e-43	0	0	0	0	0	0	22.29	16.73	13.02	21.68	18.43
Solyc09g014750.1.1	Late embryogenesis abundant protein (AHRD V1 ***- A4VBF1_9FABA); contains Interpro domain(s) IPR000389 Small hydrophilic plant seed protein	437.37	8.49542e-43	2.69	0.51	0.58	0	1.23	1	500.03	392.55	285.99	574.39	438.24
Solyc12g010920.1.1	Oleosin (AHRD V1 ***- Q8LGL8_OLEEU); contains Interpro domain(s) IPR000136 Oleosin	1058.26	7.05812e-41	0	0.3	0	0	0.24	0.11	129.9	107.69	71.37	148.21	114.293
Solyc02g077970.2.1	Late embryo abundance protein (Fragment) (AHRD V1 *-*- C6F8V9_PSEMZ)	3236	1.34514e-40	0	0	0	0	0	0	38.1	27.35	22.85	41.14	32.36
Solyc09g089820.1.1	1-aminocyclopropane-1-carboxylate oxidase-like protein (AHRD V1 **-* Q9LTH7_ARATH); contains Interpro domain(s) IPR005123 Oxoglutarate and iron-dependent oxygenase	1476.5	1.62948e-40	0	0	0	0	0	0	12.92	15.89	11.48	18.77	14.765
Solyc02g071760.2.1	DUF1264 domain protein (AHRD V1 **-- A1CBM4_ASPCL); contains Interpro domain(s) IPR010686 Protein of unknown function DUF1264	161.92	1.73501e-40	0	0.17	0.58	0	0.28	0.21	38.11	34.61	21.13	39.57	33.355
Solyc11g072380.1.1	Vicilin-like protein (Fragment) (AHRD V1 **-- Q9SEW4_9ROSI); contains Interpro domain(s) IPR011051 Cupin, RmlC-type	63.83	2.21268e-40	0.64	0.41	0.35	0.37	0.61	0.48	35.69	26.07	22.76	37.01	30.3825
Solyc03g025810.2.1	Low-temperature-induced 65 kDa protein (AHRD V1 *--- LTI65_ARATH); contains Interpro domain(s) IPR012418 CAP160	750.83	3.5715e-40	0	0	0	0	0.06	0.01	10.66	7.48	7.02	10.88	9.01
Solyc01g111050.2.1	Ch-cobra (AHRD V1 ***- B7S746_CUNLA); contains Interpro domain(s) IPR006918 Glycosyl-phosphatidyl inositol-anchored, plant	16441	1.03889e-39	0	0	0	0	0	0	146.35	166.24	229.88	115.17	164.41
Solyc01g044480.2.1	Elongation factor P (AHRD V1 ***- B6TAH3_MAIZE); contains Interpro domain(s) IPR008991 Translation protein SH3-like	1747.12	1.52833e-39	0	0.03	0	0.01	0.09	0.03	37.91	49	44.7	50.09	45.425
Solyc07g048040.1.1	C2 domain-containing protein (AHRD V1 ***- D7MKI6_ARALY); contains Interpro domain(s) IPR000008 C2 calcium-dependent membrane targeting	19.33	1.64359e-38	2.97	1.67	1.89	2.91	1.65	2.22	48.13	47.77	30.79	44.85	42.885
Solyc03g096040.2.1	Mitochondrial peroxiredoxin (1-Cys Prx) with thioredoxin peroxidase activity (AHRD V1 **** C4QX37_PICPG); contains Interpro domain(s) IPR000866 Alkyl hydroperoxide reductase/ Thiol specific antioxidant/ Mal allergen	6630	6.24995e-38	0	0	0	0	0	0	66.17	64.46	42.8	91.77	66.3
Solyc01g009660.1.1	Low-temperature-induced 65 kDa protein (AHRD V1 *-*- LTI65_ARATH)	2580.5	2.45785e-37	0	0	0	0	0	0	34.43	25.93	17.19	25.67	25.805
Solyc07g053360.2.1	Seed biotin-containing protein SBP65 (AHRD V1 *--- SBP65_PEA); contains Interpro domain(s) IPR004238 Late embryogenesis abundant protein	182.37	3.76954e-37	0.1	0.28	0.11	0.26	0.42	0.23	50.23	38.47	28.09	53.91	42.675
Solyc12g098130.1.1	Unknown Protein (AHRD V1)	3326.5	8.98548e-36	0	0	0	0	0	0	33.77	37.31	21	40.98	33.265
Solyc08g080480.2.1	Unknown Protein (AHRD V1); contains Interpro domain(s) IPR003612 Plant lipid transfer protein/seed storage/trypsin-alpha amylase inhibitor	5697.22	1.00582e-35	0	0	0	0	0.09	0.02	137.04	86.67	66.65	119.84	102.55
Solyc01g106820.2.1	Peptidase M50 family (AHRD V1 ***- B6UET0_MAIZE)	2903.5	1.14988e-35	0	0	0	0	0	0	16.78	39.49	27.43	32.44	29.035
Solyc01g008350.2.1	DNAJ heat shock N-terminal domain-containing protein-like (AHRD V1 ***- Q5QMD6_ORYSJ)	547.65	1.82933e-35	0.1	0.14	0.05	0.3	0.08	0.13	89.15	74.64	81.8	47.95	73.385
Solyc02g067170.1.1	Unknown Protein (AHRD V1)	5746.75	1.70499e-34	0	0	0	0	0	0	56.42	74.41	55.43	43.61	57.4675
Solyc01g087300.2.1	tRNA-dihydrouridine synthase (AHRD V1 ***- D0HBH3_VIBMI); contains Interpro domain(s) IPR001269 tRNA-dihydrouridine synthase	1322.75	1.19456e-33	0	0	0	0	0	0	8.38	16.77	14.48	13.28	13.2275
Solyc11g067250.1.1	Poly (AHRD V1 ***- B9SCR8_RICCO); contains Interpro domain(s) IPR012317 Poly(ADP-ribose) polymerase, catalytic region	2217	3.70711e-33	0	0	0	0	0	0	24.1	20.29	13.29	31	22.17
Solyc04g011450.1.1	Heat shock cognate protein 2 (AHRD V1 ***- B6SZ69_MAIZE)	19.97	1.69399e-32	12.66	19.04	12.47	31.83	106.53	36.51	541.15	844.86	712.37	817.02	728.85
Solyc09g025210.2.1	Legumin 11S-globulin (AHRD V1 **-- Q39770_GINBI); contains Interpro domain(s) IPR014710 RmlC-like jelly roll fold	1093	2.011e-31	0	0	0.1	0	0	0.02	22.63	21.07	13.49	30.25	21.86
Solyc09g082110.2.1	Seed maturation protein (AHRD V1 **-- Q2Q4X9_MEDTR); contains Interpro domain(s) IPR007011 Seed maturation protein	20.11	2.02841e-31	4.79	3.61	2.49	3.42	3.73	3.61	85.26	71.93	49.76	83.21	72.54
Solyc01g112230.2.1	PGPS/NH21 (AHRD V1 **-- Q9ZTM1_PETHY); contains Interpro domain(s) IPR000316 Plant EC metallothionein-like protein, family 15	151.74	2.43726e-31	0.72	0.34	0.78	0	0.55	0.48	74.16	77.89	45.56	92.52	72.5325
Solyc07g005820.2.1	heat shock protein (AHRD V1 ***- B2D2G5_CAPSN); contains Interpro domain(s) IPR013126 Heat shock protein 70	402.86	2.90077e-31	0	0	0.08	0.13	0	0.04	18.5	17.51	9.54	22.13	16.92
Solyc01g111140.2.1	Protein FAM50 homolog (AHRD V1 *--- FAM50_DROPS); contains Interpro domain(s) IPR007005 XAP5 protein	4158.5	8.85139e-31	0	0	0	0	0	0	54.51	39.4	22.44	49.99	41.585
Solyc01g098770.1.1	Xylanase inhibitor (Fragment) (AHRD V1 **-- Q53IQ4_WHEAT); contains Interpro domain(s) IPR001461 Peptidase A1	2109	2.98619e-30	0	0	0	0	0.05	0.01	26.25	20.63	11.72	25.76	21.09
Solyc08g079160.2.1	Vacuolar-processing enzyme (AHRD V1 **-- B9RBP3_RICCO); contains Interpro domain(s) IPR001096 Peptidase C13, legumain	1765.75	3.14006e-30	0	0	0	0	0	0	16.87	19.4	10.23	24.13	17.6575
Solyc07g063320.2.1	LanC-like protein 2 (AHRD V1 ***- B6TCV9_MAIZE); contains Interpro domain(s) IPR020464 LanC-like protein, eukaryotic	89.23	6.19663e-30	0.36	0	0.26	0	0	0.12	11.02	10.73	7.94	14.57	11.065
Solyc07g053750.1.1	Zinc finger CCCH domain-containing protein 2 (AHRD V1 *-*- C3H2_ARATH); contains Interpro domain(s) IPR000571 Zinc finger, CCCH-type	904.25	6.24769e-30	0	0	0	0	0.05	0.01	7.71	10.81	6.09	11.56	9.0425
Solyc11g044890.1.1	Ulp1 protease family C-terminal catalytic domain containing protein (AHRD V1 ***- Q60D46_SOLDE)	696	9.95735e-30	0	0	0	0	0	0	6.75	6.36	8.94	5.79	6.96
Solyc05g051750.2.1	Prosystemin (AHRD V1 ***- Q5MBK9_BETVU); contains Interpro domain(s) IPR009966 Prosystemin	43.61	2.28417e-29	1.9	0.18	0.82	0.33	0.15	0.68	33.86	25.81	26.36	31.89	29.48
Solyc05g053160.2.1	Plasma membrane associated protein (AHRD V1 ***- B6SJ93_MAIZE); contains Interpro domain(s) IPR008390 AWPM-19-like	4269	3.47715e-29	0	0	0	0	0	0	39.85	40	29.32	61.59	42.69
Solyc01g110820.2.1	RNA-binding protein 40 (AHRD V1 *-*- RBM40_HUMAN); contains Interpro domain(s) IPR012677 Nucleotide-binding, alpha-beta plait	750.5	3.89024e-29	0	0	0	0	0	0	8.49	8.21	6.7	6.62	7.505
Solyc12g096930.1.1	Caleosin (AHRD V1 ***- Q9SQ57_SESIN); contains Interpro domain(s) IPR007736 Caleosin related	1424.75	4.44963e-29	0	0	0	0	0	0	16.68	13.28	9.41	17.62	14.2475
Solyc10g005570.1.1	Unknown Protein (AHRD V1)	3612	1.174e-28	0	0	0	0	0	0	28.23	43.25	38.59	34.41	36.12
Solyc01g099730.2.1	Unknown Protein (AHRD V1)	53.65	1.36737e-27	0.88	0.83	0.38	0.3	1.48	0.77	43.02	48.53	44.17	30.38	41.525
Solyc03g058330.2.1	Unknown Protein (AHRD V1)	2996.25	2.10494e-27	0	0	0	0	0	0	27.79	28.06	21.95	42.05	29.9625
Solyc01g107840.2.1	Immediate-early salicylate-induced glucosyltransferase (AHRD V1 *-*- P93364_TOBAC)	530.25	2.60158e-27	0.61	0.19	0	0.17	0.08	0.21	145.56	112.07	122.06	65.72	111.352
Solyc03g112440.1.1	Oleosin (AHRD V1 ***- O04925_SESIN); contains Interpro domain(s) IPR000136 Oleosin	25.38	3.08202e-27	7.13	2.71	11.87	1.84	6.13	5.94	157.35	143.54	104.74	197.06	150.673
Solyc02g090370.2.1	Reticulon-like protein B13 (AHRD V1 ***- RTNLM_ARATH); contains Interpro domain(s) IPR003388 Reticulon	1988	9.05095e-27	0	0	0	0	0	0	24.95	15.16	14.37	25.04	19.88
Solyc07g066000.2.1	Amino acid permease (AHRD V1 ***- B9N5L9_POPTR); contains Interpro domain(s) IPR013057 Amino acid transporter, transmembrane	716.55	1.59249e-26	0	0	0.12	0	0.09	0.04	30.9	27.92	32.98	28.58	30.095
Solyc11g010520.1.1	Unknown Protein (AHRD V1); contains Interpro domain(s) IPR010800 Glycine rich	131.08	3.75729e-26	1.54	0	1.65	1.77	1.57	1.31	159.8	176.71	107.47	240.78	171.19
Solyc09g005060.1.1	Phosphatidylethanolamine-binding protein PEBP (AHRD V1 **-* C4K241_RICPU); contains Interpro domain(s) IPR005247 YbhB and YbcL	3619.25	6.54051e-26	0	0	0	0	0	0	38.47	36.49	20.26	49.55	36.1925
Solyc03g046380.1.1	Seed maturation protein PM41 (AHRD V1 ***- Q9SWB2_SOYBN)	17.89	2.46691e-25	6.1	3.86	8	2.92	3.89	4.95	97.71	88.39	62.88	105.51	88.6225
Solyc08g021850.1.1	Ulp1 protease family C-terminal catalytic domain containing protein (AHRD V1 *-*- Q60D46_SOLDE)	423.06	4.79818e-25	0	0.29	0	0	0	0.06	36.03	22.91	19.83	19.38	24.5375
Solyc09g090970.2.1	Major allergen Mal d 1 (AHRD V1 ***- Q84LA7_MALDO); contains Interpro domain(s) IPR000916 Bet v I allergen	49.79	5.6818e-25	7.46	4.13	6.9	15.55	3.41	7.49	380.18	375.2	239.93	496.25	372.89
Solyc02g082530.1.1	Calcium-binding EF hand family protein (AHRD V1 ***- D7KK32_ARALY)	2913.5	1.07801e-24	0	0	0	0	0	0	36.89	21.28	26.77	31.6	29.135
Solyc01g100830.1.1	Galactinol synthase (AHRD V1 ***- Q947G8_SOLLC); contains Interpro domain(s) IPR002495 Glycosyl transferase, family 8	378.85	2.01279e-24	0	0	0	0	0.13	0.03	11.03	9.37	7.74	11.26	9.85
Solyc06g061110.1.1	Unknown Protein (AHRD V1); contains Interpro domain(s) IPR005513 Late embryogenesis abundant (LEA) group 1	3203.5	3.60594e-24	0	0	0	0	0	0	31.54	30.1	20.66	45.84	32.035
Solyc10g007800.2.1	Meiosis 5 (AHRD V1 *-*- B6T5X0_MAIZE)	653.75	3.92986e-24	0	0	0	0	0	0	6.11	7.85	4.45	7.74	6.5375
Solyc05g013920.2.1	Cathepsin B-like cysteine proteinase (AHRD V1 **-* CYSP_SCHMA); contains Interpro domain(s) IPR013128 Peptidase C1A, papain	338.96	1.12104e-23	0	0	0	0.12	0	0.02	8.16	7.75	5.59	11.04	8.135
Solyc01g110750.2.1	Unknown Protein (AHRD V1)	2583.25	4.81177e-23	0	0	0	0	0	0	27.18	29.27	13.35	33.53	25.8325
Solyc09g098120.2.1	DUF1264 domain protein (AHRD V1 **-- B8NLT6_ASPFN); contains Interpro domain(s) IPR010686 Protein of unknown function DUF1264	45.42	6.82923e-23	1.71	0.72	4.28	2.13	2.18	2.2	96.07	100.63	65.87	137.86	100.108
Solyc09g008980.1.1	Unknown Protein (AHRD V1)	2510.25	7.59128e-23	0	0	0	0	0	0	24.07	22.84	16.4	37.1	25.1025
Solyc07g064790.2.1	Unknown Protein (AHRD V1)	1226.25	1.1257e-22	0	0	0	0	0	0	13.49	13.24	6.98	15.34	12.2625
Solyc01g098860.2.1	Uncharacterized GPI-anchored protein At3g06035 (AHRD V1 ***- UGPI4_ARATH)	87.41	1.31385e-22	0.21	0.2	0.44	0.53	0.08	0.29	31.73	29.38	13.53	27.45	25.5225
Solyc10g085870.1.1	UDP-glucosyltransferase family 1 protein (AHRD V1 ***- C6KI43_CITSI); contains Interpro domain(s) IPR002213 UDP-glucuronosyl/UDP-glucosyltransferase	41.18	5.19224e-22	13.3	19.15	23.24	11.26	3.32	14.05	706.02	577.09	689.8	342.34	578.812
Solyc02g031950.2.1	Pathogenesis-related protein-like protein (AHRD V1 ***- Q8L9B0_ARATH)	10.94	7.41494e-22	9.99	5.4	7.43	4.5	6.11	6.69	72.79	67.58	72.87	79.45	73.1725
Solyc04g064710.2.1	Alcohol dehydrogenase 2 (AHRD V1 **** Q9FZ01_VITVI); contains Interpro domain(s) IPR002085 Alcohol dehydrogenase superfamily, zinc-containing	1438.75	1.89685e-21	0	0	0	0	0	0	14.66	15.37	7.31	20.21	14.3875
Solyc04g080290.2.1	CRAL/TRIO domain containing protein expressed (AHRD V1 **-- Q75GU9_ORYSJ); contains Interpro domain(s) IPR001251 Cellular retinaldehyde-binding/triple function, C-terminal	8.36	2.30981e-21	17.95	9.03	10.55	10.05	15.66	12.65	101.1	114.17	110.94	96.77	105.745
Solyc10g008350.2.1	Unknown Protein (AHRD V1)	22.26	3.16953e-21	4.08	2.98	5.74	8.93	2.76	4.9	97.71	87.32	116.7	134.44	109.042
Solyc07g056460.2.1	Glutathione S-transferase-like protein (AHRD V1 **** Q8GVD1_SOLLC); contains Interpro domain(s) IPR004046 Glutathione S-transferase, C-terminal	28.11	3.28096e-21	0.85	0	0.36	1.9	0.91	0.8	26.08	23.28	24.79	16.25	22.6
Solyc01g096990.2.1	Guanine nucleotide exchange factor Vps9 (AHRD V1 **-* C5JGG6_AJEDS); contains Interpro domain(s) IPR013995 Vacuolar sorting protein 9, subgroup	10.23	2.52568e-20	2.1	3.08	2.46	2.72	7.67	3.61	39.61	37.47	38.43	32.11	36.905
Solyc09g098400.1.1	Unknown Protein (AHRD V1)	2445.5	3.89364e-20	0	0	0	0	0	0	25.85	22.87	13.94	35.16	24.455
Solyc09g090800.1.1	Plasma membrane associated protein (AHRD V1 ***- B6SJ93_MAIZE); contains Interpro domain(s) IPR008390 AWPM-19-like	352.62	4.0526e-20	0	0	0.31	0	0	0.06	22	22.2	12.12	31.13	21.8625
Solyc04g056380.2.1	Genomic DNA chromosome 5 P1 clone MQK4 (AHRD V1 **-- Q9FFD9_ARATH); contains Interpro domain(s) IPR009617 Adipose-regulatory protein, Seipin	76.06	4.21927e-20	0.11	0.05	0.12	0.1	0.2	0.12	6.62	10.77	8.6	9.3	8.8225
Solyc01g111080.2.1	Gibberellin-regulated protein 2 (AHRD V1 *--- B6UGG6_MAIZE); contains Interpro domain(s) IPR003854 Gibberellin regulated protein	6319.25	4.72111e-20	0	0	0	0	0	0	42.8	76.8	41.16	92.01	63.1925
Solyc01g088020.2.1	Protein transport protein sec31 (AHRD V1 **-- C8V1I6_EMENI); contains Interpro domain(s) IPR017986 WD40 repeat, region	8.28	6.49019e-20	3.51	5.17	4.39	4.12	15.08	6.45	55.76	56.41	51.11	50.43	53.4275
Solyc12g010820.1.1	Group 3 late embryogenesis abundant protein (AHRD V1 *--- Q2N1E0_PHAVU); contains Interpro domain(s) IPR004238 Late embryogenesis abundant protein	34.76	1.11369e-19	0.64	0.85	0.96	0.66	0.54	0.73	28.92	25.28	14.39	32.91	25.375
Solyc11g013780.1.1	Photosystem Q(B) protein (AHRD V1 ***- Q5YGA1_9MARC); contains Interpro domain(s) IPR000484 Photosynthetic reaction centre, L/M	77.07	1.15125e-19	0.76	0	0.82	0	0.87	0.49	43.43	33.79	42.87	30.97	37.765
Solyc05g047670.1.1	Ycf2 (AHRD V1 *-*- A6YA57_9MAGN); contains Interpro domain(s) IPR008543 Chloroplast Ycf2	4687.75	1.62061e-19	0	0	0	0	0	0	63.51	26.42	39.36	58.22	46.8775
Solyc10g024400.1.1	Ulp1 protease family C-terminal catalytic domain containing protein (AHRD V1 *-*- Q60D46_SOLDE); contains Interpro domain(s) IPR015410 Region of unknown function DUF1985	390.25	1.69018e-19	0	0	0	0	0	0	5.57	2.54	4.06	3.44	3.9025
Solyc01g102570.2.1	Eukaryotic translation initiation factor 3 subunit 8-like protein (AHRD V1 ***- Q9LIL2_ARATH); contains Interpro domain(s) IPR008905 Eukaryotic translation initiation factor 3 subunit 8, N-terminal	6.99	4.94198e-19	21.96	28.94	22.02	26.38	55.42	30.94	214.35	228.85	206.81	215.37	216.345
Solyc01g081590.2.1	Non-specific lipid-transfer protein (AHRD V1 **** B9N6K5_POPTR); contains Interpro domain(s) IPR013770 Plant lipid transfer protein and hydrophobic protein, helical	2283	8.97406e-19	0	0	0	0	0	0	28.26	18.96	13.39	30.71	22.83
Solyc09g015890.2.1	Unknown Protein (AHRD V1)	255.09	9.82355e-19	0	0	0.26	0	0.18	0.09	29.5	28.2	14.56	17.53	22.4475
Solyc11g008160.1.1	Ulp1 protease family C-terminal catalytic domain containing protein (AHRD V1 ***- Q60D46_SOLDE); contains Interpro domain(s) IPR003653 Peptidase C48, SUMO/Sentrin/Ubl1	41.07	1.27762e-18	0	0.66	0	0.3	0.13	0.22	10.17	7.02	11.2	7.42	8.9525
Solyc03g019820.2.1	Aquaporin (AHRD V1 ***- D6BRE1_9ROSI); contains Interpro domain(s) IPR012269 Aquaporin	58.12	1.65452e-18	0.73	1.26	0.16	0.51	0.79	0.69	43.8	37.02	24.54	55.05	40.1025
Solyc03g117290.1.1	Serine-rich protein (AHRD V1 ***- A1YMW6_BRACM)	7.27	2.67693e-18	7.37	10.84	9.1	23.8	11.27	12.48	101.64	89.11	65.78	106.41	90.735
Solyc05g010760.1.1	Unknown Protein (AHRD V1)	74.06	2.94585e-18	0	0.99	0	0	0.6	0.32	26.06	25.16	26.46	16.52	23.55
Solyc01g007940.2.1	Alanine aminotransferase 2 (AHRD V1 **** A8IKE5_SOYBN); contains Interpro domain(s) IPR004839 Aminotransferase, class I and II	408.5	4.52618e-18	0	0	0	0	0	0	4.12	3.81	4.23	4.18	4.085
Solyc01g007610.2.1	30S ribosomal protein S3 chloroplastic (AHRD V1 ***- D3WBD9_9BORA); contains Interpro domain(s) IPR005704 Ribosomal protein S3, bacterial	9.47	4.77679e-18	5.93	4.04	7.51	3.74	0.27	4.3	43.73	36.43	39.13	43.51	40.7
Solyc06g071030.2.1	Isochorismate synthase (AHRD V1 **** B0CN79_SOLLC); contains Interpro domain(s) IPR005801 ADC synthase IPR004561 Isochorismate synthase	22	5.60123e-18	0.29	0.22	0.74	0.49	0.37	0.42	9.08	9.45	6.24	12.37	9.285
Solyc09g007790.1.1	Arabidopsis thaliana genomic DNA chromosome 5 P1 clone MOK16 (AHRD V1 ***- Q9LYW2_ARATH); contains Interpro domain(s) IPR007608 Protein of unknown function DUF584	5.57	5.80833e-18	31.41	76.69	19.28	99.05	26.66	50.62	285.75	245.7	251.9	345.1	282.113
Solyc10g078770.1.1	Seed maturation protein LEA 4 (AHRD V1 ***- Q9FE69_GLYTO); contains Interpro domain(s) IPR005513 Late embryogenesis abundant (LEA) group 1	80.54	6.14067e-18	20.35	16.39	16.56	11.16	31.36	19.16	1740.06	1284.05	933.02	2217.01	1543.53
Solyc01g106620.2.1	Pathogenesis-related protein 1a (AHRD V1 **-- Q00MX6_MALDO); contains Interpro domain(s) IPR018244 Allergen V5/Tpx-1 related, conserved site	2478.25	8.03309e-18	0	0	0	0	0	0	36.91	24.33	12.43	25.46	24.7825
Solyc03g071650.1.1	Os06g0207500 protein (Fragment) (AHRD V1 *-*- Q0DDQ9_ORYSJ)	12.02	9.05809e-18	2.18	2.66	2.68	3.49	3.46	2.89	29.98	29.62	33.76	45.74	34.775
Solyc05g013120.2.1	Unknown Protein (AHRD V1)	1545.5	1.01188e-17	0	0	0	0	0	0	11.82	19.06	9.96	20.98	15.455
Solyc06g064650.2.1	11-beta-hydroxysteroid dehydrogenase-like (AHRD V1 **** Q9LUF1_ARATH); contains Interpro domain(s) IPR002347 Glucose/ribitol dehydrogenase	600.25	1.30605e-17	0	0	0	0	0	0	5.75	4.95	5.26	8.05	6.0025
Solyc10g081800.1.1	Phosphatidylglycerol/phosphatidylinositol transfer protein (AHRD V1 ***- C5M4G5_CANTT); contains Interpro domain(s) IPR003172 MD-2-related lipid-recognition	1223.25	1.34587e-17	0	0	0	0	0	0	11.75	11.44	9.28	16.46	12.2325
Solyc09g008830.2.1	Os01g0318400 protein (Fragment) (AHRD V1 *-*- Q7XXQ7_ORYSJ)	9.8	1.36722e-17	22.15	195.41	11.37	293.21	77.64	119.96	1414.48	961.75	1261.8	1064.07	1175.52
Solyc01g009470.1.1	Poly (AHRD V1 ***- B9SCR8_RICCO); contains Interpro domain(s) IPR012317 Poly(ADP-ribose) polymerase, catalytic region	853.25	1.42933e-17	0	0	0	0	0	0	9.81	7.23	4.35	12.74	8.5325
Solyc03g079870.1.1	Unknown Protein (AHRD V1)	61.34	1.59578e-17	0	0	0.91	1.46	0.65	0.6	31.57	48.12	28.49	40.02	37.05
Solyc09g008770.2.1	Group 3 late embryogenesis abundant protein (AHRD V1 **-- Q2N1E0_PHAVU); contains Interpro domain(s) IPR004238 Late embryogenesis abundant protein	10.28	1.8772e-17	2.67	8.92	2.62	9.09	5.94	5.85	69.02	60.59	38.59	72.16	60.09
Solyc04g076250.2.1	Unknown Protein (AHRD V1)	8.57	2.09434e-17	4.39	7.77	7.72	7.05	3.89	6.16	64.22	45.36	51.09	50.59	52.815
Solyc06g069030.2.1	PAP fibrillin domain containing protein expressed (AHRD V1 **-- D8L9T8_WHEAT)	8.64	2.33142e-17	10.53	6.3	13.33	4.85	6.68	8.34	63.96	70.91	73.14	80.09	72.025
Solyc01g109880.2.1	BZIP transcription factor (AHRD V1 ***- C0KYN1_SOLLC); contains Interpro domain(s) IPR011700 Basic leucine zipper	9.55	2.70223e-17	149	112.56	142.95	110.6	91.82	121.39	1146.27	1239.38	1054.07	1199.36	1159.77
Solyc02g062770.1.1	Late embryogenesis abundant protein (AHRD V1 *-*- Q3I3Y9_PICGL)	5757	3.80269e-17	0	0	0	0	0	0	50.01	60.76	29.78	89.73	57.57
Solyc02g077530.1.1	O-methyltransferase (AHRD V1 ***- A5HK00_VITVI); contains Interpro domain(s) IPR016461 O-methyltransferase, COMT, eukaryota	503	3.92309e-17	0	0	0	0	0	0	5.41	6.35	3.21	5.15	5.03
Solyc02g089510.2.1	Unknown Protein (AHRD V1)	243.72	5.09115e-17	6.98	12.67	2.89	10.86	12.54	9.19	2584.79	1510.34	2367.81	2494.16	2239.28
Solyc02g085590.2.1	Vicilin (Fragment) (AHRD V1 *--- B4X640_PISVE); contains Interpro domain(s) IPR011051 Cupin, RmlC-type	50.69	9.231e-17	0.07	0	1.19	0	0.2	0.29	20.37	12.26	8.89	17.69	14.8025
Solyc08g045830.1.1	Ulp1 protease family C-terminal catalytic domain containing protein (AHRD V1 *-*- Q60D46_SOLDE); contains Interpro domain(s) IPR003653 Peptidase C48, SUMO/Sentrin/Ubl1	225	1.147e-16	0	0	0	0	0	0	2.09	2.79	2.79	1.33	2.25
Solyc02g083550.1.1	Metal ion binding protein (AHRD V1 **-* D7MN12_ARALY); contains Interpro domain(s) IPR006121 Heavy metal transport/detoxification protein	1111.25	1.29434e-16	0	0	0	0	0	0	9.77	13.03	7.72	13.93	11.1125
Solyc01g110910.2.1	Unknown Protein (AHRD V1)	4815.5	1.4096e-16	0	0	0	0	0	0	48.85	75.56	38.59	29.62	48.155
Solyc07g066400.1.1	Seed maturation protein (AHRD V1 *-*- Q2XSI1_9FABA)	1308	1.897e-16	0	0	0	0	0	0	8.69	14.42	10.86	18.35	13.08
Solyc04g079820.2.1	Inositol 5-phosphatase 4 (AHRD V1 ***- Q8I7P3_DICDI); contains Interpro domain(s) IPR000300 Inositol polyphosphate related phosphatase	93.04	2.13783e-16	0.43	0	0	0.12	0.05	0.12	16.14	8.41	12.07	8.04	11.165
Solyc09g082350.1.1	Vicilin-like protein (Fragment) (AHRD V1 **-- Q9SEW4_9ROSI); contains Interpro domain(s) IPR011051 Cupin, RmlC-type	1478.25	2.66985e-16	0	0	0	0	0	0	17.91	12.74	10.93	17.55	14.7825
Solyc01g088030.2.1	Structure-specific endonuclease subunit slx1 (AHRD V1 *-*- D3PJZ8_9MAXI); contains Interpro domain(s) IPR000305 Excinuclease ABC, C subunit, N-terminal	850.25	3.12227e-16	0	0	0	0	0	0	7.29	8.65	8.83	9.24	8.5025
Solyc01g108510.2.1	Nodulation protein H (AHRD V1 ***- NOH4_RHIME)	12.68	3.66987e-16	0.54	1.84	1.74	1.77	1.32	1.44	19.54	20.55	16.55	16.52	18.29
Solyc01g088200.2.1	Aldehyde oxidase (AHRD V1 ***- Q9FV24_SOLLC); contains Interpro domain(s) IPR002346 Molybdopterin dehydrogenase, FAD-binding	341.5	4.24105e-16	0	0	0	0	0	0	3.27	3.42	2.58	4.39	3.415
Solyc01g088210.2.1	Xanthine dehydrogenase (Fragment) (AHRD V1 ***- Q9N602_DROLE); contains Interpro domain(s) IPR008274 Aldehyde oxidase and xanthine dehydrogenase, molybdopterin binding	991.5	4.24105e-16	0	0	0	0	0	0	9.49	9.93	7.5	12.74	9.915
Solyc07g041130.1.1	Ulp1 protease family C-terminal catalytic domain containing protein (AHRD V1 ***- Q60D46_SOLDE); contains Interpro domain(s) IPR003653 Peptidase C48, SUMO/Sentrin/Ubl1	12.94	5.36868e-16	0.43	2.06	0.7	2.24	0.66	1.22	16.22	12.91	19.22	14.69	15.76
Solyc06g060190.2.1	Cytochrome P450	345.75	6.2453e-16	0	0	0	0	0	0	3.88	4	1.53	4.42	3.4575
Solyc11g043110.1.1	GDSL esterase/lipase At1g71250 (AHRD V1 ***- GDL28_ARATH); contains Interpro domain(s) IPR001087 Lipase, GDSL	454.25	8.38518e-16	0	0	0	0	0	0	4.61	5.79	3.64	4.13	4.5425
Solyc08g068550.1.1	Ulp1 protease family C-terminal catalytic domain containing protein (AHRD V1 *-*- Q60D46_SOLDE); contains Interpro domain(s) IPR003653 Peptidase C48, SUMO/Sentrin/Ubl1	8.78	9.61897e-16	0.84	1.84	0.76	1.62	0.57	1.13	9.22	7.3	11.47	11.54	9.8825
Solyc11g062220.1.1	Novel protein containing a PHD-finger domain (Fragment) (AHRD V1 *--- Q07G27_XENTR); contains Interpro domain(s) IPR018144 Plus-3 domain, subgroup	5.43	1.24835e-15	5.79	6.44	7.09	5.99	15.17	8.1	48.7	45.38	37.23	44.59	43.975
Solyc08g078160.2.1	Oleosin (AHRD V1 ***- Q2TM28_COFCA); contains Interpro domain(s) IPR000136 Oleosin	47.88	1.30188e-15	0.23	0.43	1.22	0.39	0.87	0.63	33.26	29.09	17.51	40.41	30.0675
Solyc01g111180.2.1	Unknown Protein (AHRD V1)	256.09	1.88696e-15	7.56	7.78	6.86	7.34	6.67	7.24	1765.7	1992.31	1678.52	1981.81	1854.59
Solyc04g024390.1.1	Ulp1 protease family C-terminal catalytic domain containing protein (AHRD V1 *-*- Q60D46_SOLDE); contains Interpro domain(s) IPR003653 Peptidase C48, SUMO/Sentrin/Ubl1	279.75	1.99417e-15	0	0	0	0	0	0	2.6	2.96	3.43	2.2	2.7975
Solyc11g069800.1.1	cytochrome P450	3.74	2.24194e-15	71.73	40.69	70.14	37.2	28.66	49.68	181.65	197.79	210.38	153.44	185.815
Solyc05g018770.1.1	Esterase/lipase/thioesterase (Fragment) (AHRD V1 *-*- B3VW40_POPTN)	217.32	3.27282e-15	0	0	0	0.34	0	0.07	15.58	13.6	8.39	21.54	14.7775
Solyc07g007710.2.1	Defensin protein (AHRD V1 ***- B1N684_SOLPI); contains Interpro domain(s) IPR008177 Gamma Purothionin	2141.75	3.4138e-15	0	0	0	0	0	0	16.5	18.96	18.04	32.17	21.4175
Solyc02g031920.2.1	Pathogen-related protein related (AHRD V1 ***- Q2HSD5_MEDTR)	27.59	7.45861e-15	1.54	2.19	1.1	1.33	1.27	1.49	33.79	38.33	54.81	37.04	40.9925
Solyc01g066170.1.1	Ulp1 protease family C-terminal catalytic domain containing protein (AHRD V1 *-*- Q60D46_SOLDE)	142.63	9.74951e-15	0	0	0	0.13	0.06	0.04	6.37	3.54	7.21	4.56	5.42
Solyc06g051780.2.1	Poly(A) RNA polymerase (AHRD V1 **-- B6K2B5_SCHJY); contains Interpro domain(s) IPR002934 Nucleotidyltransferase	28.76	9.77436e-15	2.71	2.04	1.43	1.85	1.81	1.97	60.81	55.96	66.93	42.66	56.59
Solyc02g077980.1.1	Unknown Protein (AHRD V1)	52.02	1.03563e-14	0.38	0	0.81	0.33	0.29	0.36	20.89	20.61	9.05	24.77	18.83
Solyc01g058190.2.1	30S ribosomal protein S6 (AHRD V1 *-*- B4WXW0_9GAMM); contains Interpro domain(s) IPR000529 Ribosomal protein S6	4.86	2.00802e-14	29.54	28.19	33.58	23.73	16.12	26.23	135.07	121.54	147.79	106.05	127.612
Solyc01g106790.2.1	Tubulin alpha-6 chain (AHRD V1 **-- B6SR73_MAIZE)	712	2.25941e-14	0	0	0	0	0	0	8.1	7.69	3.56	9.13	7.12
Solyc02g014670.1.1	Genomic DNA chromosome 3 P1 clone MPN9 (AHRD V1 ***- Q9LT16_ARATH)	1164.5	2.42603e-14	0	0	0	0	0	0	9.59	11.04	6.85	19.1	11.645
Solyc11g066410.1.1	50S ribosomal protein L9 (AHRD V1 ***- B4FU53_MAIZE); contains Interpro domain(s) IPR000244 Ribosomal protein L9	4.78	2.89146e-14	19.05	9.45	21.68	9.31	10	13.9	63.28	66.99	78.37	57.12	66.44
Solyc02g092630.1.1	Unknown Protein (AHRD V1)	7.04	4.81329e-14	47.39	45	44.21	49.44	214.12	80.03	490.75	540.31	536.7	686.88	563.66
Solyc12g098700.1.1	ATP dependent RNA helicase (AHRD V1 *-*- B3LNW9_YEAS1); contains Interpro domain(s) IPR011545 DNA/RNA helicase, DEAD/DEAH box type, N-terminal	3.93	5.82134e-14	28.2	33.64	26.39	31.68	31.8	30.34	118.73	120.8	118.31	119.12	119.24
Solyc06g072670.2.1	Short-chain dehydrogenase/reductase SDR (AHRD V1 ***- Q08PN0_STIAU); contains Interpro domain(s) IPR002347 Glucose/ribitol dehydrogenase	29.39	7.49517e-14	0.55	0.26	1.62	0.47	0.63	0.71	19.26	19.86	13.45	30.43	20.75
Solyc06g075990.2.1	Glyoxalase/bleomycin resistance protein/dioxygenase (AHRD V1 ***- A1WPN3_VEREI); contains Interpro domain(s) IPR004360 Glyoxalase/bleomycin resistance protein/dioxygenase	103.21	7.61238e-14	0.31	0	0.67	0	0.24	0.24	34.69	24.68	11.74	29.62	25.1825
Solyc10g017540.2.1	Remorin 2 (AHRD V1 ***- Q9XEX9_SOLLC); contains Interpro domain(s) IPR005516 Remorin, C-terminal region	1373	8.50051e-14	0	0	0	0	0	0	17.48	12.44	6.09	18.91	13.73
Solyc09g090150.2.1	Legumin 11S-globulin (AHRD V1 **-- Q39770_GINBI); contains Interpro domain(s) IPR014710 RmlC-like jelly roll fold	500	9.08772e-14	0	0	0	0	0.04	0.01	4.21	3	2.72	6.07	4
Solyc12g009870.1.1	Leucine-rich repeat-like protein (AHRD V1 ***- Q6K620_ORYSJ); contains Interpro domain(s) IPR006553 Leucine-rich repeat, cysteine-containing subtype	261.25	9.25899e-14	0	0	0	0	0	0	2.64	2.88	1.81	3.12	2.6125
Solyc03g025800.2.1	Os03g0111400 protein (Fragment) (AHRD V1 *-*- Q0DVV0_ORYSJ); contains Interpro domain(s) IPR006121 Heavy metal transport/detoxification protein	6.87	1.08752e-13	67.84	71.01	85.5	49.37	34.13	61.57	420.37	436.48	514.49	319.74	422.77
Solyc01g099080.2.1	GDSL esterase/lipase At5g45910 (AHRD V1 ***- GDL83_ARATH); contains Interpro domain(s) IPR001087 Lipase, GDSL	68.06	1.18301e-13	0.41	0.9	0.15	0.58	0.16	0.44	21.53	32.6	41.86	23.79	29.945
Solyc04g015520.2.1	DNA binding protein (AHRD V1 **** B6TND2_MAIZE); contains Interpro domain(s) IPR005516 Remorin, C-terminal region	5.94	1.9146e-13	48.24	44.34	28.52	42.18	16.36	35.93	217.27	217.92	252.08	165.83	213.275
Solyc01g007590.2.1	50S ribosomal protein L14 chloroplastic (AHRD V1 ***- D3WBB8_9BORA); contains Interpro domain(s) IPR005745 Ribosomal protein L14, bacterial-type	33.13	2.55858e-13	1.38	0.44	1.48	0.4	0.59	0.86	23.83	24.87	25.72	39.27	28.4225
Solyc04g050750.1.1	Ethylene-responsive transcription factor 1 (AHRD V1 *-*- ERF1_ORYSJ); contains Interpro domain(s) IPR001471 Pathogenesis-related transcriptional factor and ERF, DNA-binding	874.75	3.23357e-13	0	0	0	0	0	0	9.65	8.15	5.72	11.47	8.7475
Solyc10g019270.1.1	ABC transporter C family member 9 (AHRD V1 ***- AB9C_ARATH); contains Interpro domain(s) IPR001140 ABC transporter, transmembrane region	67.16	3.50763e-13	0	0	0	0.04	0.07	0.02	1.36	1.65	1.58	1.32	1.4775
Solyc02g086460.2.1	Unknown Protein (AHRD V1)	6.09	3.53024e-13	17.49	27.67	11.07	26.55	31.98	22.95	99.08	180.77	143.7	135.93	139.87
Solyc06g072130.2.1	Aquaporin (AHRD V1 ***- D6BRE1_9ROSI); contains Interpro domain(s) IPR012269 Aquaporin	485	3.68653e-13	0	0	0	0	0.13	0.03	16.16	6.15	10.98	17.15	12.61
Solyc06g065050.1.1	Transmembrane protein 205 (AHRD V1 *-*- TM205_MOUSE)	49.95	4.49371e-13	0	0.12	0	0.21	0.19	0.1	4.8	5.59	2.93	7.46	5.195
Solyc05g005620.2.1	RNA-binding protein 25 (AHRD V1 *--- RBM25_HUMAN); contains Interpro domain(s) IPR002483 Splicing factor PWI	3.98	5.0338e-13	32.01	31.55	25.42	27.72	23.85	28.11	105.96	128.37	79.99	133.42	111.935
Solyc09g009940.2.1	Signal recognition particle protein (AHRD V1 ***- B0CBK0_ACAM1); contains Interpro domain(s) IPR004780 Signal recognition particle, SRP	4.76	5.82668e-13	11.09	9.38	13.55	8.93	8.97	10.38	42.66	59.48	38.99	56.7	49.4575
Solyc08g082390.2.1	Unknown Protein (AHRD V1)	11.19	8.33319e-13	35.37	27.62	29.83	27.63	35.52	31.19	323.8	468.01	229.72	374.47	349
Solyc09g083350.2.1	Group II intron splicing factor CRS1-like (AHRD V1 *--- Q5JK62_ORYSJ); contains Interpro domain(s) IPR001890 RNA-binding, CRM domain	4.52	9.11699e-13	7.57	6.89	9.16	7.3	6.66	7.52	35.59	38.22	29.94	32.23	33.995
Solyc06g010170.2.1	Lysine ketoglutarate reductase trans-splicing related 1 (AHRD V1 ***- B6TPP1_MAIZE); contains Interpro domain(s) IPR007877 Protein of unknown function DUF707	14.24	1.17904e-12	0.56	0.4	0.45	0.84	0.8	0.61	11.49	9.74	6.92	6.59	8.685
Solyc07g056470.2.1	Glutathione S-transferase-like protein (AHRD V1 **** Q8GVD1_SOLLC); contains Interpro domain(s) IPR004046 Glutathione S-transferase, C-terminal	137.69	1.23514e-12	0.73	0.34	0.26	0.83	0.56	0.54	99.48	59.13	93.93	47.08	74.905
Solyc09g074380.2.1	N-rich protein (Fragment) (AHRD V1 *--- A6N0R0_ORYSI); contains Interpro domain(s) IPR013989 Development and cell death domain	11.85	1.30101e-12	0.68	1.09	1.6	1.75	0.96	1.22	16.35	10.84	11.15	19.31	14.4125
Solyc12g062990.1.1	Unknown Protein (AHRD V1); contains Interpro domain(s) IPR000515 Binding-protein-dependent transport systems inner membrane component	154.38	1.30154e-12	0.06	0	0	0	0	0.01	2.25	2.66	1.69	0.81	1.8525
Solyc01g008270.2.1	Prefoldin subunit 5 (AHRD V1 ***- B6TVU2_MAIZE); contains Interpro domain(s) IPR011599 Prefoldin alpha subunit	5.64	1.62106e-12	28.14	28.24	24.24	29.52	24.57	26.94	168.35	158.28	139.22	141.44	151.822
Solyc04g045500.1.1	Ulp1 protease family C-terminal catalytic domain containing protein (AHRD V1 ***- Q60D46_SOLDE); contains Interpro domain(s) IPR003653 Peptidase C48, SUMO/Sentrin/Ubl1	327.25	1.65011e-12	0	0	0	0	0	0	2.56	3.09	4.85	2.59	3.2725
Solyc03g044030.1.1	Pre-mRNA-splicing factor SYF1 (AHRD V1 ***- C0HB68_SALSA)	121.72	1.83463e-12	0	0	0.16	0	0	0.03	2.43	4.61	3.41	5.13	3.895
Solyc04g049560.1.1	Ulp1 protease family C-terminal catalytic domain containing protein (AHRD V1 *-*- Q60D46_SOLDE); contains Interpro domain(s) IPR015410 Region of unknown function DUF1985	25.83	2.24845e-12	0.07	0.25	0	0.28	0.05	0.13	3.5	2.57	4.7	2.66	3.3575
Solyc04g051730.1.1	Cytochrome P450	645.62	2.60287e-12	0	0	0	0	0.04	0.01	7.46	5.03	2.11	6.06	5.165
Solyc08g076400.2.1	Myb family transcription factor-like protein (AHRD V1 *--- Q84UP8_ORYSJ); contains Interpro domain(s) IPR006447 Myb-like DNA-binding region, SHAQKYF class	8.13	2.81106e-12	2.49	2.37	1.67	3.49	0.72	2.15	13.69	22.64	19	14.54	17.4675
Solyc01g007560.2.1	DNA-directed RNA polymerase subunit alpha (AHRD V1 ***- D3WBC7_9BORA); contains Interpro domain(s) IPR011773 DNA-directed RNA polymerase, alpha subunit	14.87	3.32857e-12	0.94	0.53	1.01	0.65	0.07	0.64	12.08	6.77	8.09	11.13	9.5175
Solyc04g081250.1.1	Auxin-induced SAUR-like protein (AHRD V1 *-*- Q8S349_CAPAN); contains Interpro domain(s) IPR003676 Auxin responsive SAUR protein	249.36	3.72374e-12	0.37	0	0	0	0	0.07	8.47	27.81	14.41	23.12	18.4525
Solyc12g095810.1.1	Solute carrier family 15 member 4 (AHRD V1 **-- S15A4_BOVIN); contains Interpro domain(s) IPR000109 TGF-beta receptor, type I/II extracellular region	7.18	4.11848e-12	0.83	0.48	1.34	1.22	1.21	1.02	5.49	8.56	8.33	6.78	7.29
Solyc03g121350.2.1	Anoctamin-like protein (AHRD V1 ***- D0MXY8_PHYIN); contains Interpro domain(s) IPR007632 Protein of unknown function DUF590	292.21	4.24402e-12	0.07	0	0	0.06	0	0.03	6.79	7.44	3.76	12.4	7.5975
Solyc01g107500.2.1	Unknown Protein (AHRD V1)	1938	5.24562e-12	0	0	0	0	0	0	16.53	16.04	20.18	24.77	19.38
Solyc01g007720.2.1	ORF42f (AHRD V1 *-*- Q32989_PINTH)	15.45	5.47358e-12	25.64	19.23	27.94	17.77	10.37	20.19	340.25	232.26	288.72	386.16	311.848
Solyc08g005300.1.1	Chaperone DnaJ (AHRD V1 *-*- A8URH8_9AQUI); contains Interpro domain(s) IPR003095 Heat shock protein DnaJ	3.72	5.48718e-12	8.11	8.9	7.75	8.39	6.32	7.89	36.71	33.2	20.62	26.86	29.3475
Solyc04g082910.1.1	Unknown Protein (AHRD V1); contains Interpro domain(s) IPR003823 Protein of unknown function CP12	5.66	5.88862e-12	29.93	26.65	26.79	23.65	37.44	28.89	209.85	145.35	175.39	123.86	163.612
Solyc06g054620.2.1	Zinc finger CCCH domain-containing protein 34 (AHRD V1 ***- C3H34_ARATH); contains Interpro domain(s) IPR000571 Zinc finger, CCCH-type	5.57	5.98254e-12	4.43	4.34	3.68	1.6	2.46	3.3	20.77	16.97	14.99	20.81	18.385
Solyc02g062490.2.1	2-oxoglutarate-dependent dioxygenase (Fragment) (AHRD V1 ***- Q944Y0_ARATH); contains Interpro domain(s) IPR005123 Oxoglutarate and iron-dependent oxygenase	55.32	6.23073e-12	1.29	3.28	2.09	3.35	2.15	2.43	123.62	187.42	164.15	62.96	134.537
Solyc12g063000.1.1	Unknown Protein (AHRD V1); contains Interpro domain(s) IPR001463 Sodium:alanine symporter	55.47	9.10207e-12	0	0.03	0.03	0	0.02	0.02	1.3	0.89	0.6	0.76	0.8875
Solyc06g053180.2.1	Cytochrome b5 (AHRD V1 **** A5Z1Y7_MALDO)	6.85	9.55799e-12	164.93	127.43	118.98	121.68	106.12	127.83	836.19	943.29	969.15	753.26	875.473
Solyc08g080780.2.1	SKIP interacting protein 24 (Fragment) (AHRD V1 *--- B8Q8B0_ORYSI)	8.11	1.29456e-11	1.34	0.88	0.63	0.94	0.67	0.89	8.5	5.85	8.85	5.73	7.2325
Solyc01g068590.2.1	Unknown Protein (AHRD V1)	3274.25	1.58564e-11	0	0	0	0	0	0	29.01	26.07	21.7	54.19	32.7425
Solyc08g062310.1.1	Ulp1 protease family C-terminal catalytic domain containing protein (AHRD V1 *-*- Q60D46_SOLDE); contains Interpro domain(s) IPR003653 Peptidase C48, SUMO/Sentrin/Ubl1	9.9	1.66481e-11	0.65	2.11	0.99	2.05	1.51	1.46	13.12	9.95	16.61	18.22	14.475
Solyc12g056520.1.1	Exocyst complex component 2 (AHRD V1 ***- Q5SUZ6_MOUSE)	4.86	1.7451e-11	2.13	1.97	1.15	1.55	2.25	1.81	8.59	9.67	10.49	6.46	8.8025
Solyc01g015050.1.1	Unknown Protein (AHRD V1)	47.11	1.80724e-11	0	0	0	0	1.99	0.4	19.54	23.42	20.31	11.73	18.75
Solyc02g069420.2.1	Phospholipid-translocating P-type ATPase flippase family protein (AHRD V1 **** A2DBI9_TRIVA); contains Interpro domain(s) IPR006539 ATPase, P-type, phospholipid-translocating, flippase	4.13	2.06782e-11	19.91	36.06	19.53	32.67	49.3	31.49	132.71	128.05	130.64	128.33	129.933
Solyc12g014520.1.1	Ulp1 protease family C-terminal catalytic domain containing protein (AHRD V1 *-*- Q60D46_SOLDE); contains Interpro domain(s) IPR015410 Region of unknown function DUF1985	10	2.24353e-11	0.41	0.82	0.38	1.09	0.66	0.67	5.97	4.76	8.36	7.8	6.7225
Solyc01g110810.2.1	Unknown Protein (AHRD V1)	1197	2.40682e-11	0	0	0	0	0	0	13.96	14.19	7.09	12.64	11.97
Solyc03g007780.1.1	Unknown Protein (AHRD V1)	7.78	2.49242e-11	3.56	16.24	0	4.91	9.54	6.85	64.71	58.68	56.13	33.78	53.325
Solyc02g089490.2.1	Unknown Protein (AHRD V1)	10.51	3.02346e-11	9.35	16.17	6.82	8.63	9.45	10.08	96.45	94.47	110.81	122.28	106.002
Solyc12g096080.1.1	UDP-glucosyltransferase family 1 protein (AHRD V1 ***- C6KI43_CITSI); contains Interpro domain(s) IPR002213 UDP-glucuronosyl/UDP-glucosyltransferase	245.75	3.24583e-11	0	0	0	0	0	0	2.01	2.57	1.43	3.82	2.4575
Solyc03g115140.2.1	Chaperone protein dnaJ (AHRD V1 *-*- A8BQ93_GIALA); contains Interpro domain(s) IPR015609 Molecular chaperone, heat shock protein, Hsp40, DnaJ	4.67	3.32951e-11	16.48	14.3	9.92	12.06	17.9	14.13	70.89	66.28	54.38	72.37	65.98
Solyc12g082720.1.1	Unknown Protein (AHRD V1)	13.68	3.32951e-11	0.61	1.16	0.44	0.7	0.08	0.6	7.6	8.75	6.29	10.09	8.1825
Solyc03g113510.1.1	Contig An16c0080 complete genome (AHRD V1 ***- A2R766_ASPNC)	14.34	3.60751e-11	0.51	0.8	0.73	0	0.45	0.5	8.42	6.63	6.65	6.86	7.14
Solyc12g089340.1.1	Vacuolar protein sorting 35 (AHRD V1 ***- B6U2K5_MAIZE); contains Interpro domain(s) IPR005378 Vacuolar protein sorting-associated protein 35	3.23	3.63501e-11	15.03	16.91	14.07	18.27	12.45	15.35	47.37	55.56	57.2	37.85	49.495
Solyc09g009490.2.1	Bzip transcription factor (AHRD V1 *-** Q00M78_SOYBN); contains Interpro domain(s) IPR011700 Basic leucine zipper	270	3.73677e-11	0	0	0	0	0	0	3.43	2.77	1.99	2.61	2.7
Solyc02g069450.2.1	Photosystem I reaction center subunit III (AHRD V1 ***- Q9XQB4_PHAAU); contains Interpro domain(s) IPR003666 Photosystem I reaction centre protein PsaF, subunit III	102.51	4.16168e-11	0.07	0.28	0.16	0.06	0.29	0.17	9.1	18.86	17.5	25.07	17.6325
Solyc10g050100.1.1	Unknown Protein (AHRD V1)	11.46	4.36709e-11	4.57	5.43	7.37	2.96	3.06	4.68	63.1	43.45	56.27	51.61	53.6075
Solyc09g063110.1.1	Ulp1 protease family C-terminal catalytic domain containing protein (AHRD V1 ***- Q60D46_SOLDE); contains Interpro domain(s) IPR003653 Peptidase C48, SUMO/Sentrin/Ubl1	33.2	4.63215e-11	0.08	0.16	0	0.28	0	0.1	3.49	2.69	5.05	2.58	3.4525
Solyc05g018110.1.1	Ulp1 protease family C-terminal catalytic domain containing protein (AHRD V1 *-*- Q60D46_SOLDE); contains Interpro domain(s) IPR003653 Peptidase C48, SUMO/Sentrin/Ubl1	8.69	4.79184e-11	0.61	1.88	1.2	1.84	0.87	1.28	10.29	7.52	13.41	13.28	11.125
Solyc05g025840.1.1	Ulp1 protease family C-terminal catalytic domain containing protein (AHRD V1 ***- Q60D46_SOLDE); contains Interpro domain(s) IPR003653 Peptidase C48, SUMO/Sentrin/Ubl1	115.26	4.93457e-11	0	0.29	0	0	0	0.06	4.39	8.98	7.8	5.57	6.685
Solyc07g042050.1.1	Ulp1 protease family C-terminal catalytic domain containing protein (AHRD V1 *-*- Q60D46_SOLDE)	14.39	5.46136e-11	0	1.52	0.34	1.11	0.06	0.61	8.86	6.1	11.96	7.97	8.7225
Solyc05g013400.2.1	Pentatricopeptide repeat-containing protein (AHRD V1 ***- D7MDP3_ARALY); contains Interpro domain(s) IPR002885 Pentatricopeptide repeat	4.78	6.35062e-11	2.62	4.2	3.68	3.31	4.42	3.65	18.71	18.23	16.19	16.62	17.4375
Solyc01g058010.2.1	Neutral invertase (AHRD V1 ***- A7LH71_VITVI); contains Interpro domain(s) IPR006937 Plant neutral invertase	7.02	7.24756e-11	0.99	1.41	3.64	1.92	1.2	1.83	16.57	10.42	13.7	10.75	12.86
Solyc10g039320.1.1	Ulp1 protease family C-terminal catalytic domain containing protein (AHRD V1 *-*- Q60D46_SOLDE)	31.9	9.32814e-11	0	0.11	0.12	0.2	0.09	0.1	2.64	3.32	3.2	4.11	3.3175
Solyc04g078970.1.1	Genomic DNA chromosome 5 P1 clone MBD2 (AHRD V1 *-*- Q9FMN1_ARATH); contains Interpro domain(s) IPR008545 Protein of unknown function DUF827, plant	12.19	9.61841e-11	0.31	0.73	0.5	0.66	1.06	0.65	6.86	8.98	5.85	10.09	7.945
Solyc01g108410.1.1	Pentatricopeptide repeat-containing protein (AHRD V1 ***- D7M761_ARALY); contains Interpro domain(s) IPR002885 Pentatricopeptide repeat	4.15	1.10457e-10	5.43	5.36	6.68	4.37	5.82	5.53	16.28	30.77	22.91	21.93	22.9725
Solyc06g048440.2.1	GJ14616 (Fragment) (AHRD V1 ***- B4MH79_DROVI); contains Interpro domain(s) IPR010800 Glycine rich	612	1.25029e-10	0	0	0	0	0	0	3.71	5.94	4.64	10.19	6.12
Solyc05g012020.2.1	MADS-box transcription factor MADS-RIN (AHRD V1 *-** Q8S4L5_SOLLC); contains Interpro domain(s) IPR002487 Transcription factor, K-box	4.8	1.30148e-10	692.01	687.96	622.39	645.93	339.7	597.6	3419.74	2646.1	2724.56	2691.86	2870.57
Solyc11g007560.1.1	Seed maturation protein PM36 (AHRD V1 ***- B6TPF2_MAIZE); contains Interpro domain(s) IPR004305 TENA/THI-4 protein/Coenzyme PQQ biosynthesis protein C	456.75	1.59468e-10	0	0	0	0	0	0	3.34	5.35	4.29	5.29	4.5675
Solyc10g045480.1.1	Calmodulin-binding protein (Fragment) (AHRD V1 *--* Q4U0E6_FRAAN); contains Interpro domain(s) IPR012442 Protein of unknown function DUF1645	8.3	1.82648e-10	2.59	3.77	1.85	2.68	1.52	2.48	27.65	13.99	16.99	23.76	20.5975
Solyc01g100950.2.1	Glucose-6-phosphate 1-dehydrogenase (AHRD V1 ***- B9RFN8_RICCO); contains Interpro domain(s) IPR001282 Glucose-6-phosphate dehydrogenase	8.92	1.89557e-10	6.04	5.39	5.19	6.04	1.8	4.89	54.38	39.59	49.32	31.24	43.6325
Solyc02g062270.2.1	Unknown Protein (AHRD V1)	6.29	1.96738e-10	3.25	6.17	5.23	5.99	28.55	9.84	62.64	59.2	56.86	68.75	61.8625
Solyc06g016750.2.1	Transcription factor (Fragment) (AHRD V1 *-*- D6MK76_9ASPA); contains Interpro domain(s) IPR003958 Transcription factor CBF/NF-Y/archaeal histone	3.98	2.06508e-10	41.25	44.18	31.59	37.43	15.32	33.95	153.66	149.14	95.99	141.87	135.165
Solyc02g043950.1.1	Unknown Protein (AHRD V1)	74.99	2.17561e-10	2.89	1.37	0	1.24	1.1	1.32	77.14	73.17	154.35	91.27	98.9825
Solyc06g051700.1.1	Ulp1 protease family C-terminal catalytic domain containing protein (AHRD V1 ***- Q60D46_SOLDE); contains Interpro domain(s) IPR003653 Peptidase C48, SUMO/Sentrin/Ubl1	5.19	2.23583e-10	1.52	7	3.96	5.23	1.16	3.77	19.31	14.84	23.18	21.05	19.595
Solyc10g079990.1.1	Transcription initiation factor IIB-2 (AHRD V1 ***- D7L8X6_ARALY); contains Interpro domain(s) IPR000812 Transcription factor TFIIB related	4.52	2.35533e-10	15.07	11.34	5.8	11.27	10.22	10.74	56.19	36.74	47.98	53.27	48.545
Solyc10g083370.1.1	Unknown Protein (AHRD V1)	4.3	2.58731e-10	16.19	23.49	14.49	18.22	12.56	16.99	62.47	74.64	62.62	92.39	73.03
Solyc11g068950.1.1	BEL1-like homeodomain protein 1 (AHRD V1 **-- BLH1_ARATH); contains Interpro domain(s) IPR006563 POX	2.87	2.6171e-10	145.97	136.26	117.62	127.23	84.95	122.41	366.47	354.5	376.54	306.66	351.043
Solyc01g103310.2.1	Unknown Protein (AHRD V1)	2460.75	2.65677e-10	0	0	0	0	0	0	25.59	26.48	25.72	20.64	24.6075
Solyc01g106660.1.1	Ulp1 protease family C-terminal catalytic domain containing protein (AHRD V1 *-*- Q60D46_SOLDE); contains Interpro domain(s) IPR015410 Region of unknown function DUF1985	7.43	2.7987e-10	0.33	1.05	0.77	1.1	0.57	0.76	5.82	3.79	7.09	6	5.675
Solyc01g095070.2.1	Heavy metal-associated domain containing protein expressed (AHRD V1 *-*- Q8S5W0_ORYSJ); contains Interpro domain(s) IPR006121 Heavy metal transport/detoxification protein	6.39	3.44425e-10	26.98	22.85	12.69	17.59	23.86	20.79	154.74	109.43	142.53	125.05	132.938
Solyc06g050410.1.1	Ulp1 protease family C-terminal catalytic domain containing protein (AHRD V1 *-*- Q60D46_SOLDE); contains Interpro domain(s) IPR015410 Region of unknown function DUF1985	5.8	3.59087e-10	1.29	3.42	1.5	2.55	1.6	2.07	12.26	8.18	12.41	15.18	12.0075
Solyc02g005290.2.1	Peptidyl-prolyl cis-trans isomerase (AHRD V1 *-*- A2BY00_PROM5); contains Interpro domain(s) IPR001179 Peptidyl-prolyl cis-trans isomerase, FKBP-type	3.32	3.90711e-10	13.82	12.93	13.51	12.72	8.5	12.3	36.71	47.15	36.13	43.2	40.7975
Solyc01g104030.2.1	Inward rectifier potassium channel-like protein (Fragment) (AHRD V1 *-** Q1W7D1_SOLLC); contains Interpro domain(s) IPR000595 Cyclic nucleotide-binding	3.75	3.93494e-10	10.84	7.87	8.22	5.44	4.81	7.44	27.87	24.39	27.08	32.07	27.8525
Solyc06g071860.2.1	Zinc finger CCCH domain-containing protein 67 (AHRD V1 *-*- C3H67_ARATH); contains Interpro domain(s) IPR000571 Zinc finger, CCCH-type	4	4.00068e-10	23.55	25.54	20.22	19.92	24.73	22.79	117.22	93.72	79.08	74.4	91.105
Solyc09g055420.1.1	Nucleoside diphosphate kinase (AHRD V1 **** Q3Y5A4_SOLCH); contains Interpro domain(s) IPR001564 Nucleoside diphosphate kinase, core	45.7	4.23416e-10	0	0	0	0.8	2.31	0.62	43.89	18.85	26.81	24.14	28.4225
Solyc03g121020.2.1	RNA polymerase II-associated factor 1 homolog (AHRD V1 *-*- C0HAQ1_SALSA); contains Interpro domain(s) IPR007133 RNA polymerase II-associated, Paf1	3.33	4.81622e-10	14.39	15.47	13.34	15.18	13.61	14.4	46.69	64.54	39.53	40.76	47.88
Solyc11g007310.1.1	Genomic DNA chromosome 3 P1 clone MCB17 (AHRD V1 *-*- Q9LUV5_ARATH)	3.99	5.22552e-10	2.47	3.3	2.53	2.47	2.62	2.68	11.39	12.23	8.52	10.64	10.695
Solyc01g044340.2.1	Os09g0513800 protein (Fragment) (AHRD V1 *-*- Q0J0E7_ORYSJ)	6.65	6.32772e-10	14.63	18.24	15.96	14.58	19.76	16.63	119.66	107.8	102.9	112.2	110.64
Solyc02g092610.2.1	Transposon protein Mutator sub-class (AHRD V1 ***- B6UC07_MAIZE); contains Interpro domain(s) IPR004249 NPH3	9.72	6.35499e-10	18.21	22.12	20.69	24.75	7.23	18.6	185.93	160.62	182.07	194.81	180.858
Solyc07g045340.2.1	RPM1 interacting protein 4 transcript 2 (AHRD V1 *-*- D2J0U4_9ASTR); contains Interpro domain(s) IPR008700 Defence response, Rin4	12.06	6.68958e-10	387.97	427.38	368.71	416.71	308.11	381.78	4275.3	4462.25	3315.48	6367.85	4605.22
Solyc06g007430.1.1	CBL-interacting protein kinase 11 (AHRD V1 **** C4P7W0_VITVI); contains Interpro domain(s) IPR002290 Serine/threonine protein kinase	3.08	1.04413e-09	22	42.86	29.29	34.06	29.26	31.49	96.89	122.05	65.9	102.66	96.875
Solyc10g084600.1.1	Plant-specific domain TIGR01589 family protein (AHRD V1 *-*- B4FFL2_MAIZE); contains Interpro domain(s) IPR006476 Conserved hypothetical protein CHP01589, plant	5.98	1.06159e-09	332.23	250.13	309.2	190.46	165	249.4	1778.26	1526.14	1767.27	898.57	1492.56
Solyc02g062390.2.1	Unknown Protein (AHRD V1); contains Interpro domain(s) IPR000167 Dehydrin	6.3	1.09253e-09	584.61	528.01	524.99	579.21	361.72	515.71	4337.02	2817.9	2965.98	2867.34	3247.06
Solyc07g041690.1.1	Ulp1 protease family C-terminal catalytic domain containing protein (AHRD V1 *-*- Q60D46_SOLDE); contains Interpro domain(s) IPR003653 Peptidase C48, SUMO/Sentrin/Ubl1	6.44	1.13966e-09	0.79	2.45	1.38	2.95	1.35	1.78	10.94	7.85	13.73	13.43	11.4875
Solyc08g081740.2.1	Katanin p60 ATPase-containing subunit (AHRD V1 *--* KTNA1_ARATH); contains Interpro domain(s) IPR003959 ATPase, AAA-type, core	26.45	1.19599e-09	0.06	0.11	0	0.1	0.11	0.08	2.33	2.33	1.01	2.37	2.01
Solyc05g053070.2.1	Unknown Protein (AHRD V1)	420956	1.2356e-09	0	0	0	0	0	0	7441.15	1302.47	6673.45	1421.17	4209.56
Solyc04g078140.2.1	Cytochrome B5 (AHRD V1 **** Q9ZSP7_PETHY); contains Interpro domain(s) IPR001199 Cytochrome b5	20.09	1.2932e-09	1.15	0.82	0.77	1.24	0.82	0.96	19.02	23.79	16.06	18.29	19.29
Solyc02g077940.1.1	Unknown Protein (AHRD V1)	10.04	1.3731e-09	120.72	189.49	114.68	222.7	97.67	149.05	2133.56	1183	994.83	1673.28	1496.17
Solyc10g081570.1.1	KED (AHRD V1 *-*- Q9LW95_TOBAC)	4.26	1.40416e-09	546.14	407.81	327.72	463.74	101.16	369.31	1850.84	1067.26	1576.68	1802.8	1574.39
Solyc03g118050.2.1	Unknown Protein (AHRD V1)	22.84	1.42869e-09	0.35	0.33	0	0.6	1.19	0.49	13.32	14.44	8.52	8.85	11.2825
Solyc12g087820.1.1	MADS-box transcription factor 13 (AHRD V1 **** D3U2H3_ORYSA); contains Interpro domain(s) IPR002100 Transcription factor, MADS-box	5.17	1.48218e-09	34.87	45.78	33.05	34.03	53.54	40.25	172.58	272.21	236.57	150.49	207.962
Solyc10g054630.1.1	Ulp1 protease family C-terminal catalytic domain containing protein (AHRD V1 ***- Q60D46_SOLDE)	17.49	1.62049e-09	0	3.07	0.43	1.39	0.15	1.01	21.55	13.29	23.83	11.84	17.6275
Solyc03g025970.2.1	Methyl binding domain protein (AHRD V1 *-*- B9I4C0_POPTR); contains Interpro domain(s) IPR001739 Methyl-CpG DNA binding	3.2	1.74851e-09	65.87	85.85	93.26	78.71	62.85	77.31	248.09	264.1	215.9	260.79	247.22
Solyc01g106110.2.1	Unknown Protein (AHRD V1)	3050.75	2.10405e-09	0	0	0	0	0	0	51.73	32.71	18.16	19.43	30.5075
Solyc06g051500.2.1	Unknown Protein (AHRD V1)	109.64	2.2405e-09	0.18	0	0.2	0	0	0.08	11.58	8.24	8	5.51	8.3325
Solyc01g106800.2.1	Amino acid permease 6 (AHRD V1 **** Q7Y076_BRANA); contains Interpro domain(s) IPR013057 Amino acid transporter, transmembrane	211.25	2.26006e-09	0	0	0	0	0	0	1.47	1.64	2.15	3.19	2.1125
Solyc11g042500.1.1	Tubulin folding cofactor (AHRD V1 ***- B9IQ98_POPTR)	7.33	2.45236e-09	4	3.45	1.17	2.19	7.5	3.66	22.65	29	24.53	31.17	26.8375
Solyc09g015320.1.1	Photosystem I P700 chlorophyll a apoprotein A1 (AHRD V1 ***- D3WBH6_9AQUA); contains Interpro domain(s) IPR001280 Photosystem I psaA and psaB	24.68	2.55374e-09	0.48	0	0.51	0.2	0.09	0.26	7.61	3.61	6.01	8.04	6.3175
Solyc02g085150.2.1	LEA-like protein (AHRD V1 *-*- Q8L5P5_LILLO); contains Interpro domain(s) IPR004238 Late embryogenesis abundant protein	114.09	2.57439e-09	0	0.11	0	0	0	0.02	2.39	2.89	2.64	2.12	2.51
Solyc03g095370.2.1	Unknown Protein (AHRD V1)	91.65	2.60083e-09	0	0	0.54	1.3	0	0.37	36.97	35.7	35.46	26.78	33.7275
Solyc07g063070.1.1	DNA-binding WRKY VQ (AHRD V1 ***- Q2HTS9_MEDTR); contains Interpro domain(s) IPR008889 VQ	3.47	2.71512e-09	16.65	10.91	10.33	9.3	6.64	10.77	27.56	51.39	33.97	36.52	37.36
Solyc02g050290.1.1	Cytochrome c biogenesis FN (AHRD V1 ***- B9U3M0_CARPA); contains Interpro domain(s) IPR003569 Cytochrome c-type biogenesis protein CcbS	38.41	3.12437e-09	1	0.47	0.54	0	0.19	0.44	21.32	25.91	9.12	11.26	16.9025
Solyc01g067260.2.1	Cullin 1-like protein C (AHRD V1 ***- A0ELU7_PETIN); contains Interpro domain(s) IPR001373 Cullin, N-terminal	17.24	3.25772e-09	0.45	0.21	0.73	0.39	0.78	0.51	4.65	11.59	8.45	10.62	8.8275
Solyc11g005660.1.1	Serine/threonine-protein kinase-like protein (AHRD V1 **** Q9M269_ARATH); contains Interpro domain(s) IPR002290 Serine/threonine protein kinase	5.35	3.52634e-09	2.93	4.08	6.08	4.21	8.21	5.1	18.78	30.18	24.99	35.26	27.3025
Solyc05g014260.2.1	Response regulator 11 (AHRD V1 *-*- Q0WRT0_ARATH); contains Interpro domain(s) IPR017053 Response regulator, plant B-type	36.56	3.56175e-09	0.27	0	0.1	0	0.03	0.08	3.36	2.75	1.33	4.26	2.925
Solyc01g057680.2.1	Hcr2-p4.1 (AHRD V1 ***- Q4G2V7_SOLPI); contains Interpro domain(s) IPR013210 Leucine-rich repeat, N-terminal	13.08	3.67262e-09	4.19	4.98	8.64	3.01	3.21	4.81	66.69	70.62	55.12	58.98	62.8525
Solyc02g031940.1.1	Pathogenesis-related protein-like protein (AHRD V1 ***- Q8L9B0_ARATH)	6.27	3.77178e-09	5.19	3.52	4.38	3.2	0.71	3.4	29.05	17.85	14.08	24.27	21.3125
Solyc06g051810.2.1	X1 (Fragment) (AHRD V1 **-- Q3T7E6_ZEAMM); contains Interpro domain(s) IPR005380 Region of unknown function XS	3.31	3.97002e-09	57.02	47.97	53.73	42.2	35.85	47.35	173.7	146.97	177.53	129.29	156.872
Solyc10g037900.1.1	Unknown Protein (AHRD V1)	3.89	4.28868e-09	6.73	6.39	8.5	6.53	12.94	8.22	32.67	41.58	28.17	25.46	31.97
Solyc12g011020.1.1	Had superfamily (Subfamily iiia) phosphatase (AHRD V1 *-*- B5YDI1_DICT6); contains Interpro domain(s) IPR010021 HAD-superfamily phosphatase, subfamily IIIA	6.35	4.74077e-09	2.45	0.83	2.64	0.6	1.34	1.57	6.87	12.88	9.12	11.08	9.9875
Solyc01g110740.2.1	Unknown Protein (AHRD V1)	1372.5	5.02375e-09	0	0	0	0	0	0	13.53	19.25	10.69	11.43	13.725
Solyc02g092600.2.1	Phototropic-responsive NPH3 family protein (AHRD V1 **-- D7KCA4_ARALY); contains Interpro domain(s) IPR004249 NPH3	4.44	5.02375e-09	30.8	29.83	28.03	29.03	10.39	25.62	113.49	106.55	118.29	116.83	113.79
Solyc06g017860.1.1	Serine carboxypeptidase (AHRD V1 **** Q2Z1Y2_PRUMU); contains Interpro domain(s) IPR001563 Peptidase S10, serine carboxypeptidase	48.1	5.02375e-09	0	0.21	0	0	0.04	0.05	1.74	2.06	2.14	3.68	2.405
Solyc08g022060.1.1	Unknown Protein (AHRD V1)	5.45	5.27851e-09	17	12.48	5.81	12.66	17.44	13.08	72.94	58.74	92.39	61.06	71.2825
Solyc06g076230.1.1	Unknown Protein (AHRD V1)	10.26	5.3022e-09	1.1	1.39	0.79	1.89	1.68	1.37	10.42	20.85	13.38	11.56	14.0525
Solyc08g065280.1.1	Ulp1 protease family C-terminal catalytic domain containing protein (AHRD V1 ***- Q60D46_SOLDE); contains Interpro domain(s) IPR003653 Peptidase C48, SUMO/Sentrin/Ubl1	5.18	5.60725e-09	1.23	4.06	2.39	3.33	1.48	2.5	12.01	9.07	14.69	15.97	12.935
Solyc04g076010.2.1	Zinc ion binding protein (AHRD V1 *-*- D7LRR6_ARALY)	6.22	5.81741e-09	39.58	31.79	25.59	23.25	17.69	27.58	226.62	121.56	164.85	173.15	171.545
Solyc01g086940.2.1	Zinc finger CCCH domain-containing protein 44 (AHRD V1 **-- C3H44_ARATH); contains Interpro domain(s) IPR018144 Plus-3 domain, subgroup	4.44	5.89216e-09	6.18	8.15	7.6	7.92	3.28	6.63	29.45	26.9	30.66	30.54	29.3875
Solyc04g079810.1.1	F-box/LRR-repeat protein 13 (AHRD V1 ***- FBL13_ARATH); contains Interpro domain(s) IPR001810 Cyclin-like F-box	6.48	5.91631e-09	2.92	2.78	1.21	2.33	2.41	2.33	15.22	13.39	12.97	18.78	15.09
Solyc04g016460.2.1	Unknown Protein (AHRD V1)	21.72	6.24667e-09	14.38	3.08	0	11.59	4.26	6.66	137.51	195.67	140.06	105.51	144.688
Solyc01g096010.2.1	Unknown Protein (AHRD V1)	2.97	6.65989e-09	8.43	9.11	8.96	6.92	7.08	8.1	27.32	21.54	26.69	20.76	24.0775
Solyc10g005110.2.1	Coproporphyrinogen III oxidase aerobic (AHRD V1 ***- A9DTF4_9FLAO); contains Interpro domain(s) IPR001260 Coproporphyrinogen III oxidase	3.5	6.70551e-09	74.85	61.39	88.89	62.05	73.69	72.17	284.57	283.79	220.14	223.26	252.94
Solyc04g072840.2.1	tRNA-splicing endonuclease positive effector-related protein (AHRD V1 *-*- B2Y4N3_ARAHA)	6.08	6.78766e-09	1.23	1.49	1.56	1.25	5.87	2.28	12.27	12.57	14.29	16.34	13.8675
Solyc01g106680.2.1	Unknown Protein (AHRD V1)	3.62	6.84063e-09	28.17	28.16	26.13	28.94	18.01	25.88	95.47	95.33	80.41	103.34	93.6375
Solyc04g039640.2.1	Unknown Protein (AHRD V1)	527	7.00378e-09	0.02	0	0	0.01	0.02	0.01	3.95	3.28	6.76	7.09	5.27
Solyc01g110010.2.1	Pentatricopeptide repeat protein (AHRD V1 ***- Q6PRD0_ORYSJ); contains Interpro domain(s) IPR002885 Pentatricopeptide repeat	101	7.1635e-09	0	0	0	0	0	0	1	1.1	0.96	0.98	1.01
Solyc04g081680.2.1	Unknown Protein (AHRD V1)	24.98	7.16568e-09	0	0.3	0.51	0.27	1.33	0.48	11.56	13.83	10.79	11.99	12.0425
Solyc06g050970.1.1	Ulp1 protease family C-terminal catalytic domain containing protein (AHRD V1 *-*- Q60D46_SOLDE); contains Interpro domain(s) IPR003653 Peptidase C48, SUMO/Sentrin/Ubl1	6.15	7.16568e-09	1.39	3.76	2.23	2.99	1.63	2.4	13.83	9.78	16.98	18.43	14.755
Solyc11g021350.1.1	Ulp1 protease family C-terminal catalytic domain containing protein (AHRD V1 ***- Q60D46_SOLDE); contains Interpro domain(s) IPR003653 Peptidase C48, SUMO/Sentrin/Ubl1	121.75	7.58173e-09	0	0	0	0	0	0	1.37	1.07	1.73	0.7	1.2175
Solyc01g088010.1.1	Lactoylglutathione lyase family protein (AHRD V1 **** D7LHM5_ARALY); contains Interpro domain(s) IPR004360 Glyoxalase/bleomycin resistance protein/dioxygenase	108.44	8.23507e-09	0	0	0	0.2	0	0.04	2.9	5.01	2.62	6.82	4.3375
Solyc02g090120.1.1	Unknown Protein (AHRD V1)	3.79	8.32061e-09	134.35	409.69	41.33	515.86	137.47	247.74	1143.28	979.58	828.5	808.67	940.008
Solyc02g064610.2.1	Integrator complex subunit 7 (AHRD V1 *--- INT7_CHICK)	39.28	9.18806e-09	0.39	0.34	0.27	0.45	0.82	0.45	13.76	20.81	14.95	21.81	17.8325
Solyc05g010110.1.1	Unknown Protein (AHRD V1)	3.64	9.41672e-09	4.66	6.35	5.82	5.77	12.86	7.09	23.97	29.61	25.49	24.08	25.7875
Solyc12g009590.1.1	Methyl binding domain protein (Fragment) (AHRD V1 *--- B9HAA5_POPTR); contains Interpro domain(s) IPR001739 Methyl-CpG DNA binding	2.91	9.54489e-09	19.43	18.81	16.13	20.77	9.94	17.02	46.05	49.7	50.03	52.39	49.5425
Solyc10g047410.1.1	Photosystem II CP43 chlorophyll apoprotein (AHRD V1 *-*- B7T461_9ROSI); contains Interpro domain(s) IPR000932 Photosystem antenna protein-like	24.77	9.69734e-09	0.37	0.87	0.59	0.47	0.21	0.5	4.9	17.44	14.97	12.43	12.435
Solyc12g098470.1.1	At5g43490-like protein (Fragment) (AHRD V1 *-*- Q6XWB0_ARATH)	2.83	9.87704e-09	15.29	17.57	14.35	13.73	6.37	13.46	45.42	34.94	30.85	41.29	38.125
Solyc05g011990.2.1	Nucleolar protein 14 (AHRD V1 *--- A8NZ00_COPC7); contains Interpro domain(s) IPR007276 Nop14-like protein	3.35	9.94719e-09	12.97	12.58	9.31	10.3	13.81	11.79	44.13	41.29	31.74	40.67	39.4575
Solyc05g053800.2.1	DNA repair protein Rad50 (AHRD V1 ***- A8IE27_TRITU); contains Interpro domain(s) IPR004584 Recombination/repair protein Rad50	3.22	1.00658e-08	11.94	15.56	12.87	13.69	16.82	14.18	42.21	51.25	37.97	50.97	45.6
Solyc01g106810.2.1	Unknown Protein (AHRD V1)	786.5	1.01344e-08	0	0	0	0	0	0	12.64	8.3	8.06	2.46	7.865
Solyc05g005730.2.1	RRP15-like protein (AHRD V1 *-*- C1C024_9MAXI); contains Interpro domain(s) IPR012459 Protein of unknown function DUF1665	4.21	1.01901e-08	25.96	31.2	21.06	23.4	19.98	24.32	114.37	113.31	83.86	98.45	102.498
Solyc03g045140.2.1	Cyclopropane-fatty-acyl-phospholipid synthase (AHRD V1 *-*- C7LRK7_DESBD); contains Interpro domain(s) IPR003333 Cyclopropane-fatty-acyl-phospholipid synthase	640.42	1.02611e-08	0	0	0.06	0	0	0.01	4.43	7.84	4.35	14.12	7.685
Solyc09g030440.1.1	Ulp1 protease family C-terminal catalytic domain containing protein (AHRD V1 ***- Q60D46_SOLDE)	1447	1.03233e-08	0	0	0	0	0	0	4.97	22.39	18.97	11.55	14.47
Solyc06g011530.2.1	Hydroxymethylglutaryl-CoA lyase (AHRD V1 *-*- B6U7B9_MAIZE); contains Interpro domain(s) IPR000891 Pyruvate carboxyltransferase	10.28	1.1814e-08	4.1	7.94	3.22	7.75	3.38	5.28	50.36	59.35	46.3	60.98	54.2475
Solyc01g104160.2.1	Uncharacterised protein At1g10890 (AHRD V1 *--- Y1089_ARATH)	4.2	1.21726e-08	88.16	86.09	69.96	95.73	49.19	77.83	348.51	312.32	285.05	362.43	327.077
Solyc07g053250.2.1	Unknown Protein (AHRD V1); contains Interpro domain(s) IPR001810 Cyclin-like F-box	12.01	1.2926e-08	9.27	9.32	10.54	10.34	12.3	10.35	90.73	119.17	119.43	168.1	124.358
Solyc03g034030.2.1	Ce-LEA (AHRD V1 ***- O16527_CAEEL)	373.25	1.32351e-08	0	0	0	0	0	0	4.22	4.25	1.11	5.35	3.7325
Solyc08g067030.2.1	Os01g0611000 protein (Fragment) (AHRD V1 ***- Q0JLB5_ORYSJ); contains Interpro domain(s) IPR006946 Protein of unknown function DUF642	55.46	1.34109e-08	0.23	0	0	0	0.04	0.05	2.63	3.74	2.28	3.33	2.995
Solyc11g044340.1.1	Pre-mRNA-processing factor 40 homolog A (AHRD V1 **-- PR40A_HUMAN); contains Interpro domain(s) IPR002713 FF domain	3.56	1.51468e-08	4.12	4.51	3.45	3.8	4.49	4.07	14.69	16.47	10.91	15.94	14.5025
Solyc12g056470.1.1	Unknown Protein (AHRD V1)	155.96	1.76879e-08	0	0.69	0	0	0	0.14	19.54	11.12	33.96	21.47	21.5225
Solyc04g050560.2.1	Glutathione S-transferase (AHRD V1 ***- Q9M558_EUPES); contains Interpro domain(s) IPR010987 Glutathione S-transferase, C-terminal-like	8.88	1.79008e-08	14.93	19.35	14.74	18.43	11.34	15.76	127.31	140.43	119.27	172.66	139.917
Solyc05g006490.2.1	F3I6.9 protein (AHRD V1 *-*- O48683_ARATH)	3.29	1.83168e-08	12.87	11.87	16.46	11.86	8.53	12.32	42.62	47.5	42.49	29.37	40.495
Solyc01g110040.2.1	Transducin family protein (AHRD V1 ***- D7L1V6_ARALY)	13.58	1.83317e-08	4.6	5.87	4.25	5.33	5.03	5.02	74.2	59.06	65.57	73.57	68.1
Solyc06g076240.1.1	Unknown Protein (AHRD V1)	32.55	1.90434e-08	0	0.38	0.43	0.35	0.15	0.26	11.49	10.22	5.11	7.29	8.5275
Solyc12g021360.1.1	ApaG (AHRD V1 *-*- A6GAQ0_9DELT); contains Interpro domain(s) IPR007474 ApaG	3.7	1.98442e-08	9.37	7.99	10.68	6.26	9.21	8.7	30.98	38.51	20.44	38.84	32.1925
Solyc01g010160.2.1	Beta-glucosidase (AHRD V1 ***- D3YJ59_VITVI); contains Interpro domain(s) IPR001360 Glycoside hydrolase, family 1	10.59	2.00379e-08	11.81	13.32	8.33	14.95	3.81	10.44	134.09	110.19	136.28	61.93	110.623
Solyc06g076630.2.1	Peroxidase (AHRD V1 **** C0KKH9_9CARY); contains Interpro domain(s) IPR002016 Haem peroxidase, plant/fungal/bacterial	90.59	2.10073e-08	0.08	0	0.09	0	0	0.03	3.99	3.28	3.88	1.17	3.08
Solyc01g006040.2.1	E3 ubiquitin-protein ligase BRE1-like 2 (AHRD V1 ***- BRE1B_ARATH)	4	2.38413e-08	3.86	6.68	5.35	5.4	6.04	5.47	22.49	24	16.38	24.51	21.845
Solyc07g062900.2.1	Yippee family protein (AHRD V1 ***- D7MTM3_ARALY); contains Interpro domain(s) IPR004910 Yippee-like protein	19.43	2.39733e-08	1.86	3.24	2	2.14	1.9	2.23	38.17	49.96	28.94	56.13	43.3
Solyc12g041870.1.1	Glutamine synthetase (AHRD V1 ***- A8WCU7_GOSRA); contains Interpro domain(s) IPR008146 Glutamine synthetase, catalytic region	241	2.4517e-08	0	0	0	0	0	0	3.26	0.97	3	2.41	2.41
Solyc06g048640.1.1	Unknown Protein (AHRD V1)	277.3	2.46796e-08	0	0	0	0	0.32	0.06	7.4	15.8	23.39	24.4	17.7475
Solyc06g065770.1.1	Ulp1 protease family C-terminal catalytic domain containing protein (AHRD V1 *-*- Q60D46_SOLDE); contains Interpro domain(s) IPR003653 Peptidase C48, SUMO/Sentrin/Ubl1	5.72	2.58381e-08	1.39	3.4	1.84	2.86	1.47	2.19	12.48	7.93	14.37	15.33	12.5275
Solyc07g025210.1.1	Protein NUCLEAR FUSION DEFECTIVE 5, mitochondrial (AHRD V1 ***- NFD5_ARATH)	4.39	2.65355e-08	5.98	10.95	9.56	7.42	11.55	9.09	54.83	42.34	33.66	28.99	39.955
Solyc02g080570.2.1	Glycogen synthase (AHRD V1 *-** D4ZXV2_SPIPL); contains Interpro domain(s) IPR011835 Glycogen/starch synthases, ADP-glucose type	3.12	2.65775e-08	9.34	8.87	14.55	10.32	9.34	10.48	29.13	31.68	38.56	31.39	32.69
Solyc04g025930.1.1	ARID/BRIGHT DNA-binding domain-containing protein (AHRD V1 *-*- D7L9D8_ARALY); contains Interpro domain(s) IPR001606 AT-rich interaction region	581.5	2.70253e-08	0	0	0	0	0	0	6.65	5.67	4.2	6.74	5.815
Solyc01g103320.2.1	Zinc finger CCCH domain-containing protein 44 (AHRD V1 *--- C3H44_ARATH); contains Interpro domain(s) IPR018144 Plus-3 domain, subgroup	5.23	2.84772e-08	4.77	8.72	7.94	5.35	6.61	6.68	33.77	36.16	35.74	34.08	34.9375
Solyc06g050270.1.1	CBL-interacting protein kinase 13 (AHRD V1 **** C4P7W2_VITVI); contains Interpro domain(s) IPR002290 Serine/threonine protein kinase	9.75	2.92159e-08	1.52	1.68	1.63	0.87	0.58	1.26	16.02	12.36	14.61	6.01	12.25
Solyc01g104720.2.1	Unknown Protein (AHRD V1)	6.22	2.94103e-08	1790.6	1812.04	2037.38	2077.34	2675.19	2078.51	12834.5	11911.7	15057.6	11901.5	12926.3
Solyc05g014050.2.1	Inner membrane protein oxaA (AHRD V1 *-*- B9L0L4_THERP); contains Interpro domain(s) IPR001708 Membrane insertion protein, OxaA/YidC	3.22	2.94128e-08	23.31	25.68	27.71	24.68	14.37	23.15	88.16	67.82	58.02	83.82	74.455
Solyc07g005100.2.1	Chitinase-like protein (AHRD V1 ***- O81861_ARATH); contains Interpro domain(s) IPR011583 Chitinase II	16.83	3.23883e-08	22.19	28.17	18.17	29.79	21	23.86	513.16	257.22	279.83	556.56	401.692
Solyc02g071860.2.1	Receptor like kinase, RLK	3.19	3.375e-08	4.75	5.57	4.84	5.39	2.35	4.58	12.16	18.56	12.86	14.8	14.595
Solyc08g077460.2.1	S-ribonuclease binding protein SBP1 (Fragment) (AHRD V1 *--- Q9M5Q3_PETHY); contains Interpro domain(s) IPR017066 S-ribonuclease binding protein, SBP1, pollen	4.75	3.375e-08	73.69	99.21	67.07	95.95	89.08	85	349.39	481.82	378.79	404.6	403.65
Solyc09g059650.2.1	Unknown Protein (AHRD V1)	5.94	3.375e-08	13.28	28.1	14.26	33.34	19	21.6	111.66	111.72	140.57	148.93	128.22
Solyc02g065280.2.1	Methyl jasmonate esterase (AHRD V1 **-* Q56SE1_SOLTU); contains Interpro domain(s) IPR000073 Alpha/beta hydrolase fold-1	3.23	3.39885e-08	56.09	42.86	62.13	57.79	28.19	49.41	125.26	189.2	175.82	148.54	159.705
Solyc12g062980.1.1	Unknown Protein (AHRD V1); contains Interpro domain(s) IPR017452 GPCR, rhodopsin-like superfamily	71	3.41282e-08	0	0	0	0	0	0	0.84	0.7	0.24	1.06	0.71
Solyc01g108560.2.1	Acetyl esterase (AHRD V1 *--- AES_SHIFL); contains Interpro domain(s) IPR013094 Alpha/beta hydrolase fold-3	23.04	3.47664e-08	0.81	2	0.87	1.82	5.15	2.13	47.88	74.12	51.36	22.97	49.0825
Solyc04g078300.2.1	MADS-box transcription factor 1 (AHRD V1 *-*- D1MFS6_HEVBR); contains Interpro domain(s) IPR002100 Transcription factor, MADS-box	466.5	3.62016e-08	0	0	0	0	0	0	4.08	4.15	2.3	8.13	4.665
Solyc06g082900.2.1	Genomic DNA chromosome 5 P1 clone MXC9 (AHRD V1 *-*- Q9FMP0_ARATH)	4.02	3.97871e-08	29.79	30.44	23.39	24.77	20.32	25.74	104.78	101.28	110.7	96.96	103.43
Solyc08g081830.2.1	Os04g0625000 protein (Fragment) (AHRD V1 *-*- Q0J9Y7_ORYSJ)	3.57	4.93237e-08	5.92	5.1	5.32	4.32	3.76	4.88	18.71	16.48	19.09	15.51	17.4475
Solyc03g044300.2.1	AP2-like ethylene-responsive transcription factor At1g16060 (AHRD V1 *-*- AP2L1_ARATH); contains Interpro domain(s) IPR001471 Pathogenesis-related transcriptional factor and ERF, DNA-binding	3.4	5.21817e-08	161.13	204.56	133.32	190.97	141.81	166.36	619.3	582.05	642.15	419.96	565.865
Solyc03g112640.2.1	CRAL/TRIO domain containing protein (AHRD V1 **-- B6UD95_MAIZE); contains Interpro domain(s) IPR001251 Cellular retinaldehyde-binding/triple function, C-terminal	4.28	5.31408e-08	15.58	12.75	18.61	11.92	4.26	12.62	61.67	51.28	61.03	42.39	54.0925
Solyc04g064470.1.1	Dehydroascorbate reductase (Fragment) (AHRD V1 *-*- Q1G0W3_SOLLC); contains Interpro domain(s) IPR004333 Transcription factor, SBP-box	457.5	5.6781e-08	0	0	0	0	0	0	6.4	5.38	5.05	1.47	4.575
Solyc04g050760.2.1	U11/U12 small nuclear ribonucleoprotein 48 kDa protein (AHRD V1 *-*- SNR48_HUMAN)	4.31	5.82947e-08	3.96	4.9	3.37	5.29	6.12	4.73	23.34	16.99	14.9	26.32	20.3875
Solyc06g066340.2.1	Myb family transcription factor-like protein (AHRD V1 *--- Q84UP8_ORYSJ); contains Interpro domain(s) IPR006447 Myb-like DNA-binding region, SHAQKYF class	6.34	6.59207e-08	3.63	2.45	2.01	1.61	0.98	2.14	14.39	16.9	14.8	8.06	13.5375
Solyc09g005270.2.1	Chloroplastic group IIA intron splicing facilitator CRS1, chloroplastic (AHRD V1 *--- CRS1_MAIZE); contains Interpro domain(s) IPR001890 RNA-binding, CRM domain	4.64	6.59207e-08	6.07	4.91	6.41	7.46	2.05	5.38	21.03	24.62	24.81	29.36	24.955
Solyc11g008460.1.1	U4/U6.U5 tri-snRNP-associated protein 1 (AHRD V1 *--- SNUT1_MOUSE); contains Interpro domain(s) IPR005011 SART-1 protein	3.01	6.59207e-08	56.09	55.97	42.5	58.85	94.81	61.64	215.2	212.49	124.81	189.62	185.53
Solyc07g042180.2.1	Polyadenylate-binding protein (AHRD V1 **** A8N215_COPC7); contains Interpro domain(s) IPR000504 RNA recognition motif, RNP-1	3.49	6.93886e-08	98.77	109.57	117.75	104.24	87.68	103.6	350.42	406.28	372.91	314.78	361.098
Solyc04g051820.2.1	Os03g0169900 protein (Fragment) (AHRD V1 ***- Q0DUS0_ORYSJ)	5.06	7.07293e-08	97.94	79.98	168.61	82.49	72.59	100.32	395.76	675.48	456.8	502.96	507.75
Solyc06g084500.2.1	Unknown Protein (AHRD V1)	4.91	7.07293e-08	31.77	22.63	18.42	26.76	21.47	24.21	112.96	123.36	136.06	103.1	118.87
Solyc00g164680.1.1	ABC transporter G family member 11 (AHRD V1 ***- AB11G_ARATH); contains Interpro domain(s) IPR013525 ABC-2 type transporter	4.62	7.21559e-08	4.92	5.62	8.76	4.72	6.15	6.03	27.86	22.51	36.78	24.47	27.905
Solyc03g111140.2.1	Malate synthase (AHRD V1 **** B9RAK0_RICCO); contains Interpro domain(s) IPR006252 Malate synthase A	26.5	7.25117e-08	0.83	0.71	0.36	1	0.8	0.74	19.64	16.41	11.2	31.18	19.6075
Solyc05g013480.2.1	ATP-dependent protease Clp ATPase subunit (AHRD V1 *--- B6STX8_MAIZE); contains Interpro domain(s) IPR019734 Tetratricopeptide repeat	3.8	7.31631e-08	62.47	45.3	70.05	40.83	42.65	52.26	226.6	205.4	167.64	195.24	198.72
Solyc01g111110.2.1	Unknown Protein (AHRD V1)	934.25	8.25145e-08	0	0	0	0	0	0	9.31	14.07	3.67	10.32	9.3425
Solyc01g020200.1.1	Hypothetical chloroplast RF1 (AHRD V1 ***- B1NWK7_MANES)	42.08	8.56135e-08	0.35	0.33	0	0	0	0.14	3.13	9.36	6.43	3.97	5.7225
Solyc07g007110.2.1	Peptidyl-prolyl cis-trans isomerase (AHRD V1 ***- D7MHP4_ARALY); contains Interpro domain(s) IPR002130 Peptidyl-prolyl cis-trans isomerase, cyclophilin-type	3.57	8.61268e-08	22.15	19.23	29.95	20.61	24.01	23.19	69.51	92.84	76.91	91.86	82.78
Solyc08g081170.2.1	UDP-N-acetylmuramoyl-L-alanyl-D-glutamate--2 6-diaminopimelate ligase (AHRD V1 *-** D7UXP7_LISGR); contains Interpro domain(s) IPR005761 UDP-N-acetylmuramoylalanyl-D-glutamate-2,6-diaminopimelate ligase	3.82	9.17559e-08	4.72	3.75	5.07	3.93	4.27	4.35	20	17.2	17.89	11.39	16.62
Solyc06g065200.2.1	Unknown Protein (AHRD V1)	6.53	9.78401e-08	14.76	17.52	10.4	10.13	10.84	12.73	108.47	74.23	80.44	69.28	83.105
Solyc01g007640.2.1	Ycf2 (AHRD V1 ***- D2KLP5_OLEEU); contains Interpro domain(s) IPR008543 Chloroplast Ycf2	18.16	9.80981e-08	0.2	0.26	0.17	0.27	0.14	0.21	5.49	2.44	2.4	4.78	3.7775
Solyc11g045030.1.1	Cytoplasmic membrane protein (AHRD V1 *-*- B6TYL5_MAIZE)	10.82	9.88199e-08	1.64	0.52	0.29	0.71	0.94	0.82	11.67	7.61	8.83	7.39	8.875
Solyc06g051710.1.1	Ulp1 protease family C-terminal catalytic domain containing protein (AHRD V1 *-*- Q60D46_SOLDE); contains Interpro domain(s) IPR015410 Region of unknown function DUF1985	7.1	9.90713e-08	1.26	1.63	0.92	1.94	1.32	1.41	9.66	6.29	10.43	13.75	10.0325
Solyc09g098250.2.1	Trithorax-like protein histone-lysine N-methyltransferase (AHRD V1 *-*- A9SM72_PHYPA); contains Interpro domain(s) IPR018518 FY-rich, N-terminal subgroup	5.58	9.90713e-08	1.59	1.65	0.97	1.14	3.6	1.79	12.71	7.54	10.77	8.9	9.98
Solyc02g044050.1.1	ABC transporter C family member 14 (AHRD V1 *--- AB14C_ARATH); contains Interpro domain(s) IPR003439 ABC transporter-like	7.42	1.00925e-07	0.11	0.85	0.36	0.77	1.92	0.8	6.95	6.78	5.8	4.28	5.9525
Solyc02g037590.1.1	Unknown Protein (AHRD V1)	7.71	1.01896e-07	2.64	3.01	2.27	4.09	2.62	2.93	25.37	23.39	14.1	27.39	22.5625
Solyc07g054790.1.1	Wound induced protein (AHRD V1 ***- B6U0P9_MAIZE)	7.08	1.06102e-07	16.88	54.97	23.32	111.73	28.36	47.05	405.86	217.71	413.85	295.37	333.197
Solyc11g021260.1.1	Hypothetical chloroplast RF1 (AHRD V1 ***- D7P347_SYZCU)	16.8	1.06102e-07	1.1	0	0.88	1.66	0	0.73	6.35	20.16	10.03	12.39	12.2325
Solyc11g005640.1.1	Ubiquitin (AHRD V1 ***- D0EUY5_9POAL); contains Interpro domain(s) IPR019956 Ubiquitin subgroup	2.75	1.08431e-07	27.07	35.29	44.41	36.26	19.2	32.45	108.66	77	82.71	88.87	89.31
Solyc09g007910.2.1	Phenylalanine ammonia-lyase (AHRD V1 **** B5LAW0_CAPAN); contains Interpro domain(s) IPR005922 Phenylalanine ammonia-lyase	9.4	1.12288e-07	5.82	4.71	8.07	5.81	6.27	6.14	49.39	55.94	71.29	54.04	57.665
Solyc09g007190.2.1	C1orf93 homolog (AHRD V1 **-- B5X9L9_SALSA); contains Interpro domain(s) IPR012335 Thioredoxin fold	8.54	1.22901e-07	5.28	4.53	5.12	4.4	3.06	4.48	28.63	29.6	40.09	54.67	38.2475
Solyc01g112010.2.1	Pre-rRNA-processing protein ESF2 (AHRD V1 ***- D0MVG4_PHYIN)	7.47	1.28091e-07	5.14	5.42	3.37	3.81	2.84	4.12	34.22	23.29	28.99	36.47	30.7425
Solyc08g082260.1.1	Integrin-linked kinase-associated serine/threonine phosphatase 2C (AHRD V1 **** ILKAP_RAT); contains Interpro domain(s) IPR015655 Protein phosphatase 2C	190.75	1.38173e-07	0	0	0	0	0	0	1.74	2.82	1.18	1.89	1.9075
Solyc10g006890.2.1	WD-40 repeat family protein (AHRD V1 ***- D7MTR4_ARALY); contains Interpro domain(s) IPR017986 WD40 repeat, region	2.82	1.40647e-07	13.54	14.28	7.8	13.16	13.77	12.51	36.87	43.59	36.1	24.77	35.3325
Solyc04g080090.2.1	Phosphatase PTC7 homolog (AHRD V1 *-*- C1BT38_9MAXI); contains Interpro domain(s) IPR010822 Sporulation stage II, protein E C-terminal	29.57	1.4813e-07	0.12	0.12	0	0.11	0.14	0.1	3.34	4.39	2.23	1.63	2.8975
Solyc04g077810.1.1	Unknown Protein (AHRD V1)	3.91	1.49048e-07	12.22	19.2	7.4	20.68	6.46	13.19	46.28	48.97	67.8	43.13	51.545
Solyc04g005420.2.1	Glucan endo-1 3-beta-glucosidase 3 (AHRD V1 *-*- B6UAN6_MAIZE); contains Interpro domain(s) IPR012946 X8	3.99	1.55235e-07	44	50.62	35.66	53.36	53.37	47.4	176.7	239.91	174.39	166.09	189.273
Solyc10g085740.1.1	GDSL esterase/lipase At5g03820 (AHRD V1 ***- GDL73_ARATH); contains Interpro domain(s) IPR001087 Lipase, GDSL	229.5	1.63219e-07	0	0	0	0	0	0	1.96	1.99	1.33	3.9	2.295
Solyc01g080090.2.1	Zinc finger RING-type protein (AHRD V1 *-*- B3U2A9_CUCSA)	7.36	1.66995e-07	9.24	5.85	7.09	6.45	7.85	7.3	49.42	61.43	39.93	64.09	53.7175
Solyc08g081670.1.1	Ethylene-responsive transcription factor 4 (AHRD V1 *-*- ERF4_NICSY); contains Interpro domain(s) IPR001471 Pathogenesis-related transcriptional factor and ERF, DNA-binding	3.46	1.75642e-07	5.13	8.08	5.34	7.19	3.68	5.88	20	18.7	18.73	23.9	20.3325
Solyc09g082700.2.1	Early light-induced protein 7 (AHRD V1 ***- B2BJD6_RHOCT)	11.44	1.84041e-07	0	4.13	0	6.67	3.51	2.86	24.99	29.5	28.27	48.25	32.7525
Solyc01g081250.2.1	Glutathione-S-transferase (AHRD V1 ***- A3FMP5_SOLLC); contains Interpro domain(s) IPR004046 Glutathione S-transferase, C-terminal	42.88	1.85851e-07	0.26	0.24	0.27	0.66	0.1	0.31	14.4	11.71	8.12	18.25	13.12
Solyc12g044400.1.1	Cell division protease ftsH homolog 4 (AHRD V1 *-*- FTSH4_SYNY3); contains Interpro domain(s) IPR003959 ATPase, AAA-type, core	2.61	1.96954e-07	13.83	14.1	15.06	12.25	14.23	13.89	38.81	44.49	31.37	30.5	36.2925
Solyc09g064880.1.1	ARGONAUTE 1 (AHRD V1 ***- D6RUV9_TOBAC)	1267.75	1.97641e-07	0	0	0	0	0	0	13.25	11.78	13.08	12.6	12.6775
Solyc12g096650.1.1	Charged multivesicular body protein 6 (AHRD V1 **-- B6TFV6_MAIZE); contains Interpro domain(s) IPR005024 Snf7	4.13	2.0115e-07	51.99	49.6	33.61	52.68	17.95	41.17	142.7	258.85	136.07	142.33	169.988
Solyc04g008680.2.1	Cell division cycle and apoptosis regulator protein 1 (AHRD V1 *--- B0XGS6_CULQU); contains Interpro domain(s) IPR011992 EF-Hand type	2.92	2.10736e-07	13.27	17.2	12.35	16.52	13.95	14.66	40.54	44.9	37.34	48.22	42.75
Solyc04g009300.2.1	GTP-binding protein YqeH (AHRD V1 *--- D3FXI6_BACPE); contains Interpro domain(s) IPR002917 GTP-binding protein, HSR1-related	3.27	2.13153e-07	10.05	10.5	9.55	8.91	8.74	9.55	32.72	29.85	25.72	36.45	31.185
Solyc04g076690.2.1	Unknown Protein (AHRD V1)	15.94	2.23554e-07	31.89	40.31	16.9	59.24	22.25	34.12	458.99	549.64	509.7	656.76	543.773
Solyc01g014250.2.1	Unknown Protein (AHRD V1)	12.89	2.30364e-07	39.99	9.7	6.58	61.88	19.2	27.47	341.05	456.43	302.87	315.5	353.962
Solyc03g053080.1.1	Kinesin like protein (AHRD V1 ***- Q9SVI8_ARATH); contains Interpro domain(s) IPR001752 Kinesin, motor region	3.57	2.38969e-07	3.37	5.19	3.81	2.9	5.05	4.06	15.56	13.83	11.77	16.84	14.5
Solyc01g017220.1.1	ATP synthase epsilon chain chloroplastic (AHRD V1 ***- D3WDX2_9ROSA); contains Interpro domain(s) IPR001469 ATPase, F1 complex, delta/epsilon subunit	13.41	2.42155e-07	2.83	0	1.22	1.46	0	1.1	8.06	23.65	15.91	11.49	14.7775
Solyc02g022880.1.1	Unknown Protein (AHRD V1)	4.88	2.47982e-07	5.49	6.25	8.84	5.68	1.26	5.5	25.4	27.81	27.01	27.25	26.8675
Solyc07g043420.2.1	2-oxoglutarate-dependent dioxygenase (AHRD V1 **-* Q9ZSH4_SOLCH); contains Interpro domain(s) IPR005123 Oxoglutarate and iron-dependent oxygenase	42.5	2.4855e-07	0.12	0.11	0	0	0.18	0.08	3.7	2.03	3.15	5.06	3.485
Solyc08g066560.2.1	Unknown Protein (AHRD V1)	2.3	2.564e-07	6.79	4.42	4.27	6.36	4.64	5.3	18.32	8.69	2.41	19.35	12.1925
Solyc03g005290.1.1	Unknown Protein (AHRD V1)	26.12	2.69416e-07	0	0.21	0.23	0.19	0.25	0.18	5.06	5.26	2.15	5.92	4.5975
Solyc11g006370.1.1	Calcium-dependent protein kinase 3 (AHRD V1 **** Q93YF3_TOBAC); contains Interpro domain(s) IPR002290 Serine/threonine protein kinase	2.47	2.7552e-07	76.39	92.79	78.29	88.62	62.19	79.66	217.18	189.81	176.74	204.73	197.115
Solyc10g084890.1.1	UDP-glucosyltransferase (AHRD V1 ***- C0LNQ9_MAIZE); contains Interpro domain(s) IPR002213 UDP-glucuronosyl/UDP-glucosyltransferase	56.83	2.76323e-07	0.13	0.38	0	0	0.26	0.15	10.75	4.08	13.21	6.97	8.7525
Solyc05g018660.1.1	Serine/threonine-protein phosphatase 7 long form homolog (AHRD V1 *--- PPP7L_ARATH); contains Interpro domain(s) IPR019557 Aminotransferase-like, plant mobile domain	123.33	2.76881e-07	0.14	0	0	0.12	0.1	0.07	7.31	6.76	5.39	16.06	8.88
Solyc08g063040.2.1	Zinc finger protein (AHRD V1 *-*- Q9LVQ7_ARATH); contains Interpro domain(s) IPR007087 Zinc finger, C2H2-type	2.98	2.85022e-07	31.52	32.46	33.35	32.65	20.62	30.12	82.67	99.96	92.01	83.9	89.635
Solyc12g017530.1.1	Unknown Protein (AHRD V1)	7.21	2.93362e-07	32.48	8.51	3.01	49.7	17.77	22.29	169.49	187.97	200.81	84.68	160.738
Solyc09g064580.2.1	Photosystem II reaction center protein M (AHRD V1 *-*- Q45YZ7_9ERIC); contains Interpro domain(s) IPR007826 Photosystem II, PsbM	57.98	2.97116e-07	0.67	0	0.72	0.58	0.26	0.45	15.51	45.24	26.95	15.73	25.8575
Solyc03g096940.2.1	NADH ubiquinone oxidoreductase subunit (AHRD V1 *-** D5RN95_9PROT); contains Interpro domain(s) IPR007763 NADH:ubiquinone oxidoreductase, 17.2 kD subunit	5.48	2.97325e-07	32.43	35.84	24.94	35.89	33.68	32.56	170.68	183.9	143.11	215.58	178.318
Solyc08g081270.2.1	Ubiquitin-conjugating enzyme (AHRD V1 ***- D2VN46_NAEGR); contains Interpro domain(s) IPR015581 Ubiquitin-conjugating enzyme	4.11	3.35985e-07	48.89	36.8	43.73	39.07	21.75	38.05	203.91	153.38	142.6	125.21	156.275
Solyc02g089160.2.1	Cytochrome P450	2.65	3.5355e-07	88.41	62.95	90.39	64.14	35.63	68.3	164.53	201.07	195.51	164.09	181.3
Solyc01g109610.2.1	2-hydroxyacid dehydrongenase (Fragment) (AHRD V1 *-*- C6F725_PSEMZ)	76.56	3.54879e-07	0	0.14	0	0	0.06	0.04	4.41	4.04	1	2.8	3.0625
Solyc06g072700.2.1	Metal ion binding protein (AHRD V1 *--* B6U064_MAIZE); contains Interpro domain(s) IPR006121 Heavy metal transport/detoxification protein	174.3	3.58926e-07	0.12	0	0	0	0.04	0.03	5.66	3.83	3.13	9.69	5.5775
Solyc01g091270.2.1	AT2G45380 protein (Fragment) (AHRD V1 ***- B9DGW8_ARATH)	3.4	3.60614e-07	160.18	211.05	216.56	230.83	184.85	200.69	642.67	632.74	760.78	695.35	682.885
Solyc02g050120.1.1	Ulp1 protease family C-terminal catalytic domain containing protein (AHRD V1 ***- Q60D46_SOLDE); contains Interpro domain(s) IPR003653 Peptidase C48, SUMO/Sentrin/Ubl1	73.41	3.60614e-07	0	0	0	0.11	0.15	0.05	2.56	2.15	4.96	5.6	3.8175
Solyc03g111130.1.1	Malate synthase (AHRD V1 **** B9RAK0_RICCO); contains Interpro domain(s) IPR006252 Malate synthase A	14.98	3.64715e-07	0	0.38	0.11	0.26	0.27	0.2	4.43	2.65	1.54	3.6	3.055
Solyc02g077760.1.1	Unknown Protein (AHRD V1)	3.25	3.84017e-07	59.94	45.7	40.81	51.66	47.13	49.05	165.35	141.17	130.6	200.09	159.303
Solyc01g110960.2.1	Glutamic acid-rich protein (AHRD V1 ***- Q570K7_ARATH)	105.75	3.85306e-07	0	0	0	0	0	0	1.19	1.59	0.7	0.75	1.0575
Solyc02g005240.1.1	Unknown Protein (AHRD V1)	60.86	4.01446e-07	0	0	0	0.13	0.06	0.04	2.59	2.03	2.66	1.97	2.3125
Solyc02g089600.2.1	Ribosomal RNA-processing protein 7 homolog A (AHRD V1 *-*- RRP7A_HUMAN)	3.56	4.03975e-07	38.48	51.18	33.81	42.5	30.45	39.28	164.31	136.57	103.23	155.73	139.96
Solyc06g053950.1.1	Heat stress transcription factor A-2c (AHRD V1 *-*- HFA2C_ORYSJ)	2.5	4.32853e-07	256.08	107.45	88.65	229.49	118.09	159.95	403.7	384.21	375.7	433.04	399.162
Solyc04g079680.2.1	Cytochrome P450	4.02	4.49379e-07	3.07	4.42	3.6	2.57	1.96	3.12	16.69	12.94	12.74	7.85	12.555
Solyc08g075940.2.1	DNA-directed RNA polymerase (AHRD V1 ***- B9IL57_POPTR); contains Interpro domain(s) IPR015712 DNA-directed RNA polymerase, subunit 2	4.42	4.59183e-07	6.54	5.16	5.11	4.06	6.64	5.5	30.34	16.38	27.53	23.06	24.3275
Solyc11g042800.1.1	Late embryogenesis abundant protein (Fragment) (AHRD V1 *--- Q56ZD1_ARATH)	719.25	4.7333e-07	0	0	0	0	0	0	11.49	5.45	4.54	7.29	7.1925
Solyc02g072570.1.1	Transcription factor bZIP98 (Fragment) (AHRD V1 **-- A4ZGS6_SOYBN)	289.75	4.8122e-07	0	0	0	0	0	0	3.5	2.49	2.15	3.45	2.8975
Solyc06g059710.2.1	Stearoyl-acyl carrier protein desaturase (AHRD V1 **** Q8LA10_ARATH); contains Interpro domain(s) IPR005067 Fatty acid desaturase, type 2	66.12	4.95536e-07	0	0	0	0.1	0.09	0.04	2.52	1.43	2.59	3.51	2.5125
Solyc07g052930.2.1	BHLH transcription factor-like (AHRD V1 *-*- Q8S0N2_ORYSJ); contains Interpro domain(s) IPR011598 Helix-loop-helix DNA-binding	16.6	4.98604e-07	0.21	0.1	0.11	0.27	0.32	0.2	4.03	3.67	2.3	3.41	3.3525
Solyc02g079290.2.1	SELF PRUNING 2G	7.15	5.22945e-07	2.75	4.66	2.95	4.23	7.28	4.37	34.39	26.8	22.42	41.52	31.2825
Solyc01g007500.2.1	Photosystem II CP47 chlorophyll apoprotein (AHRD V1 ***- D3WBA3_9BORA); contains Interpro domain(s) IPR017486 Photosystem II, PsbB	5.42	5.43407e-07	0.8	0.93	1.81	0.84	0.54	0.98	5.11	4.52	5.43	6.26	5.33
Solyc05g024390.1.1	Serine/threonine-protein phosphatase 7 long form homolog (AHRD V1 **-- PPP7L_ARATH); contains Interpro domain(s) IPR019557 Aminotransferase-like, plant mobile domain	84.18	5.53016e-07	0.16	0.07	0.08	0.07	0.03	0.08	6.71	4.97	3.53	12.4	6.9025
Solyc04g025570.1.1	Unknown Protein (AHRD V1)	6.91	5.76387e-07	1.14	0.54	4.91	4.93	2.84	2.87	16.28	30.41	18.49	14.19	19.8425
Solyc03g046350.2.1	Ribosomal RNA-processing protein 7 homolog A (AHRD V1 *-*- RRP7A_HUMAN)	3.54	5.79902e-07	33.53	33.84	27.26	30.37	17.55	28.51	109.1	106.85	98.44	89.72	101.028
Solyc10g076270.1.1	WD repeat-containing protein mip1 (AHRD V1 *--- C9SB89_VERA1); contains Interpro domain(s) IPR004083 Regulatory associated protein of TOR	2.75	5.88228e-07	8.54	10.22	8.12	11.04	7.52	9.09	22.49	25.12	25.02	27.3	24.9825
Solyc02g065130.1.1	Serine/threonine-protein phosphatase 7 long form homolog (AHRD V1 **-- PPP7L_ARATH); contains Interpro domain(s) IPR019557 Aminotransferase-like, plant mobile domain	33.15	6.0286e-07	0.74	1.17	0.13	0.53	0.24	0.56	19.76	14.22	9.36	31.17	18.6275
Solyc05g006530.2.1	ATP-dependent RNA helicase (AHRD V1 *-** D9UDE3_9ACTO); contains Interpro domain(s) IPR011545 DNA/RNA helicase, DEAD/DEAH box type, N-terminal	4.5	6.28651e-07	1.9	1.68	2.09	1.08	1.69	1.69	8.29	5.42	6.48	10.19	7.595
Solyc01g110770.2.1	Auxin-induced SAUR-like protein (AHRD V1 *-*- Q8S351_CAPAN); contains Interpro domain(s) IPR003676 Auxin responsive SAUR protein	430.25	6.36681e-07	0	0	0	0	0	0	5.04	6.28	3.49	2.4	4.3025
Solyc07g007390.2.1	At1g62390-like protein (Fragment) (AHRD V1 *--- C0JCT9_9BRAS); contains Interpro domain(s) IPR011990 Tetratricopeptide-like helical	2.97	6.53244e-07	30.62	33.38	39.17	31.89	37.8	34.57	105.36	103.24	98.27	103.99	102.715
Solyc12g062250.1.1	5&apos-AMP-activated protein kinase beta-1 subunit (AHRD V1 *--- C6LYW2_GIALA); contains Interpro domain(s) IPR001478 PDZ/DHR/GLGF	4.56	6.84402e-07	0.96	2.18	1.54	0.82	1.5	1.4	5.11	5.81	7.26	7.34	6.38
Solyc08g082010.2.1	Myosin heavy chain-like protein (AHRD V1 *-*- Q9FJ35_ARATH); contains Interpro domain(s) IPR009053 Prefoldin	2.65	7.43533e-07	14.12	13.63	14.35	13.69	12.17	13.59	31.67	36.16	35.94	40.52	36.0725
Solyc03g058390.1.1	Unknown Protein (AHRD V1)	2.41	7.52367e-07	37.08	33.93	47.07	30.68	24.02	34.56	87.38	87.62	75.09	82.78	83.2175
Solyc11g021230.1.1	NAD(P)H-quinone oxidoreductase subunit 1 (AHRD V1 ***- D3WAJ3_ANTMA); contains Interpro domain(s) IPR001694 NADH:ubiquinone oxidoreductase, subunit 1	12.49	7.61378e-07	1.17	0.28	0.63	0.5	0.11	0.54	8.32	5.55	5.75	7.25	6.7175
Solyc11g009010.1.1	Hydrolase alpha/beta fold family protein (AHRD V1 ***- D7M978_ARALY); contains Interpro domain(s) IPR000073 Alpha/beta hydrolase fold-1	2.43	7.83915e-07	116.93	82.3	80.98	81.32	47.65	81.84	174.41	216.34	200.51	202.58	198.46
Solyc12g098350.1.1	Translation initiation factor 1 (AHRD V1 *-*- D1M7Q2_PARAR); contains Interpro domain(s) IPR006196 S1, IF1 type	4.73	8.23642e-07	50.68	69.04	66.08	56.93	50.79	58.7	233.38	433.91	206.45	237.47	277.803
Solyc02g089150.2.1	MAPprotein kinase-like protein (AHRD V1 **-- Q6YW97_ORYSJ); contains Interpro domain(s) IPR017946 PLC-like phosphodiesterase, TIM beta/alpha-barrel domain	3.78	8.32636e-07	30.09	29.81	21.04	19.59	35.26	27.16	108.65	120.49	113.39	68.04	102.642
Solyc08g016220.1.1	LRR protein WM1.7 (AHRD V1 *-*- Q6QM07_AEGTA)	13.56	8.54276e-07	0.5	0	2.14	0.43	0.76	0.77	10.66	15.17	11.23	4.5	10.39
Solyc11g044520.1.1	Unknown Protein (AHRD V1)	27.57	8.54657e-07	1.28	0	1.37	1.1	2.93	1.34	24.99	43.65	55.64	23.04	36.83
Solyc08g077410.2.1	Cytochrome c oxidase subunit 6b (AHRD V1 *-*- Q9FE02_ORYSJ); contains Interpro domain(s) IPR003213 Cytochrome c oxidase, subunit VIb	96.38	8.69541e-07	0	0	0	0.27	0.12	0.08	11.05	5.44	6.04	7.54	7.5175
Solyc05g021180.1.1	Unknown Protein (AHRD V1)	4.2	8.86906e-07	4.65	8.37	1.32	2.53	2.72	3.92	21.81	13.65	15.5	14.93	16.4725
Solyc07g065390.2.1	Unknown Protein (AHRD V1)	9.42	9.02576e-07	6.2	5.3	4.33	4.54	2.49	4.57	47.63	39.1	37.62	48	43.0875
Solyc05g010100.2.1	tRNA-adenosine deaminase (AHRD V1 *-*- D9S0K8_9FIRM); contains Interpro domain(s) IPR016193 Cytidine deaminase-like	5.29	9.09153e-07	8.39	8.51	11.34	8.61	6.86	8.74	41.34	53.69	47.14	42.88	46.2625
Solyc09g090540.2.1	Unknown Protein (AHRD V1)	21.53	9.18379e-07	12.02	7.73	5.36	12.59	4.17	8.37	280.16	161.02	157.5	122.6	180.32
Solyc07g018360.2.1	Elongation factor Ts (AHRD V1 ***- Q9SZD6_ARATH); contains Interpro domain(s) IPR014039 Translation elongation factor EFTs/EF1B, dimerisation	2.76	9.43623e-07	20.74	24.9	27.06	23.04	21.13	23.37	67.9	64.28	53.04	72.85	64.5175
Solyc10g018580.1.1	Hypothetical chloroplast RF1 (AHRD V1 ***- B1A992_CARPA); contains Interpro domain(s) IPR008896 Ycf1	7.1	9.4432e-07	4.74	3.22	2.91	1.75	0	2.52	12.06	24.89	20.96	13.76	17.9175
Solyc02g088510.2.1	Saccharopine dehydrogenase (AHRD V1 ***- B6T3D2_MAIZE); contains Interpro domain(s) IPR005097 Saccharopine dehydrogenase	4.16	9.52041e-07	4.76	9.52	5.82	8.5	11.81	8.08	38.94	25.94	39.43	30.07	33.595
Solyc06g051380.1.1	Lethal(2) giant larvae protein homolog 2 (AHRD V1 **-- L2GL2_DANRE); contains Interpro domain(s) IPR011046 WD40 repeat-like	4.56	1.01071e-06	2.62	1.9	1.49	2.66	5.36	2.81	13.17	11.91	14.31	11.83	12.805
Solyc00g057880.2.1	Unknown Protein (AHRD V1)	387.07	1.02101e-06	0	0	0	0	0.32	0.06	23.69	29.49	23.39	22.52	24.7725
Solyc11g066870.1.1	Genomic DNA chromosome 5 P1 clone MDJ22 (AHRD V1 **-- Q9FNJ7_ARATH); contains Interpro domain(s) IPR003409 MORN motif	2.59	1.0235e-06	12.19	14.54	11.97	11.85	13.16	12.74	33.54	33.68	30.98	33.83	33.0075
Solyc12g062480.1.1	CST complex subunit CTC1 (AHRD V1 ***- CTC1_ARATH)	3.34	1.02398e-06	1.5	2.41	1.78	1.96	2.1	1.95	6.09	6.17	7.21	6.55	6.505
Solyc04g080170.2.1	Protein serine/threonine kinase (AHRD V1 *-** D3BAM4_POLPA); contains Interpro domain(s) IPR002290 Serine/threonine protein kinase	4.16	1.0356e-06	1.78	1.9	0.93	1.5	2.34	1.69	7.12	6.48	6.19	8.34	7.0325
Solyc06g071430.2.1	T17H3.1 protein (Fragment) (AHRD V1 ***- Q9SXD0_ARATH)	4.22	1.03711e-06	34.02	35.6	35.31	29.2	24.61	31.75	130.08	135.51	137.3	132.41	133.825
Solyc10g008040.2.1	Seed biotin-containing protein SBP65 (AHRD V1 *-*- SBP65_PEA); contains Interpro domain(s) IPR006777 Microvirus H protein (pilot protein)	20.18	1.05894e-06	0.15	0.07	0	0.13	0.15	0.1	2.14	1.74	1.09	3.1	2.0175
Solyc02g089360.2.1	Nuclear inhibitor of protein phosphatase 1 (AHRD V1 *--- Q9V7W9_DROME); contains Interpro domain(s) IPR000253 Forkhead-associated	2.77	1.07626e-06	19.67	25.12	16.7	20.01	22.45	20.79	60.39	54.49	50.32	65.04	57.56
Solyc12g056850.1.1	Co-chaperone protein DnaJ (AHRD V1 *-*- A7I1Z6_CAMHC); contains Interpro domain(s) IPR001623 Heat shock protein DnaJ, N-terminal	2.67	1.07829e-06	19.54	15	23.32	16.67	14.94	17.89	47.8	42.26	60.24	40.55	47.7125
Solyc02g083810.2.1	Ferredoxin--NADP reductase (AHRD V1 ***- D7MN04_ARALY); contains Interpro domain(s) IPR012146 Ferredoxin--NADP reductase	5.76	1.11434e-06	9.34	5.25	11.33	4.93	6.68	7.51	28.44	43.09	53.67	47.74	43.235
Solyc10g050080.1.1	Calcium-dependent protein kinase-like (AHRD V1 ***- Q9LET1_ARATH); contains Interpro domain(s) IPR002290 Serine/threonine protein kinase	33.11	1.16795e-06	0	0.73	0	0	0.29	0.2	4.1	11.67	4.32	6.93	6.755
Solyc12g007030.1.1	Aldehyde dehydrogenase 1 (AHRD V1 ***- C5I9X1_ARTAN); contains Interpro domain(s) IPR015590 Aldehyde dehydrogenase	7.14	1.18544e-06	1.2	0.62	0.47	0.94	1.13	0.87	9.17	6.52	3.54	5.69	6.23
Solyc05g013490.2.1	Unknown Protein (AHRD V1)	3	1.25696e-06	12.94	16.72	12.96	15.88	23.1	16.32	44.64	47.18	43.18	60.79	48.9475
Solyc10g006260.2.1	Suppressor of white-apricot (AHRD V1 *--- B3P9D6_DROER); contains Interpro domain(s) IPR000061 SWAP/Surp	2.86	1.27171e-06	32.66	38.97	20.69	40.47	25.69	31.7	100.68	75.85	82.64	103.17	90.585
Solyc10g006180.2.1	Unknown Protein (AHRD V1); contains Interpro domain(s) IPR000999 Ribonuclease III	5.16	1.3129e-06	48.8	37.69	25.86	48.23	53.25	42.77	183.69	216.88	226.89	255.16	220.655
Solyc01g100690.2.1	Unknown Protein (AHRD V1)	3.73	1.3155e-06	37.04	70.9	46.49	69.06	38.3	52.36	207.24	184.39	178.72	211.87	195.555
Solyc03g007600.2.1	Pentatricopeptide repeat-containing protein At4g21190 (AHRD V1 ***- PP332_ARATH); contains Interpro domain(s) IPR002885 Pentatricopeptide repeat	2.71	1.31999e-06	35.72	32.48	33.96	32.1	12.67	29.39	84.3	84.28	72.63	77.72	79.7325
Solyc08g083230.1.1	Growth-regulating factor 3 (AHRD V1 *--- Q6AWY6_ORYSJ); contains Interpro domain(s) IPR014977 WRC	22.68	1.34379e-06	0.14	0.13	0	0.12	0.16	0.11	2.2	3.48	2.13	2.17	2.495
Solyc11g028140.1.1	Ycf2 (AHRD V1 ***- D2KLP5_OLEEU); contains Interpro domain(s) IPR008543 Chloroplast Ycf2	52	1.34856e-06	0	0	0.18	0	0.07	0.05	3.03	2.37	1.92	3.08	2.6
Solyc04g081470.2.1	Os05g0596200 protein (Fragment) (AHRD V1 *-*- Q0DFE0_ORYSJ)	3.48	1.40159e-06	16.83	11.53	10.09	10.74	8.23	11.48	43.59	46.52	35.32	34.3	39.9325
Solyc05g008440.1.1	Unknown Protein (AHRD V1)	2.59	1.41729e-06	43.9	47.37	30.54	40.84	38.79	40.29	117.54	102.59	73.9	123.49	104.38
Solyc02g082630.2.1	Phosphoinositide phosphatase family protein (AHRD V1 *-*- D7LTV1_ARALY); contains Interpro domain(s) IPR002013 Synaptojanin, N-terminal	8.36	1.43832e-06	0.65	0.74	0.7	1.01	1.84	0.99	8.17	6.64	7.14	11.09	8.26
Solyc06g068600.2.1	Phosphate import ATP-binding protein pstB 1 (AHRD V1 **** B6UHM7_MAIZE); contains Interpro domain(s) IPR005670 Phosphate transport system permease protein 1	11.73	1.43832e-06	22.48	24.22	12.97	18.6	19.04	19.46	303.63	150.24	274.26	185.13	228.315
Solyc12g040440.1.1	Ulp1 protease family C-terminal catalytic domain containing protein (AHRD V1 *-*- Q60D46_SOLDE); contains Interpro domain(s) IPR015410 Region of unknown function DUF1985	252.5	1.43832e-06	0	0	0	0	0	0	1.15	4.24	3.49	1.22	2.525
Solyc08g062990.1.1	Calcium-dependent protein kinase-like (AHRD V1 ***- Q9LET1_ARATH); contains Interpro domain(s) IPR002290 Serine/threonine protein kinase	14.48	1.47448e-06	0.38	1.09	0	0.66	0.73	0.57	6.15	12.15	7.02	7.8	8.28
Solyc01g007600.2.1	50S ribosomal protein L16 chloroplastic (AHRD V1 ***- D3WCG3_NEROL); contains Interpro domain(s) IPR000114 Ribosomal protein L16	10.47	1.48011e-06	3.87	3.18	3.97	2.12	1.35	2.9	27.1	24.53	29.18	40.59	30.35
Solyc10g049470.1.1	Ycf1 (Fragment) (AHRD V1 *-*- A2T907_RANLY); contains Interpro domain(s) IPR008896 Ycf1	3.73	1.49172e-06	7.56	2.81	7.41	3.96	0	4.35	12.29	21.23	15.71	15.58	16.2025
Solyc02g089330.2.1	DNA-directed RNA polymerase (AHRD V1 ***- Q52GZ4_SPIOL); contains Interpro domain(s) IPR002092 DNA-directed RNA polymerase, bacteriophage type	5.33	1.62854e-06	2.1	1.53	1.73	2.36	5.43	2.63	15.2	13.9	9.31	17.69	14.025
Solyc10g080670.1.1	Unknown Protein (AHRD V1)	2.03	1.72863e-06	449.18	385.37	338.53	429.55	144.89	349.5	666.18	919.61	618.61	635.96	710.09
Solyc11g006680.1.1	Pentatricopeptide repeat-containing protein (AHRD V1 ***- D7LY59_ARALY); contains Interpro domain(s) IPR000504 RNA recognition motif, RNP-1	2.69	1.76582e-06	7.88	6.26	7.01	6.29	8.01	7.09	17.8	19.52	18.78	20.05	19.0375
Solyc01g007580.2.1	30S ribosomal protein S8 (AHRD V1 ***- D4PBE7_PHODC); contains Interpro domain(s) IPR000630 Ribosomal protein S8	32.27	1.78492e-06	0.41	0.78	0.99	1.06	0.35	0.72	25.33	13.39	20.01	33.95	23.17
Solyc07g043600.2.1	Pentatricopeptide repeat-containing protein (AHRD V1 ***- D7LWA0_ARALY); contains Interpro domain(s) IPR002885 Pentatricopeptide repeat	2.68	1.82551e-06	12.63	10.19	11.34	8.95	7.61	10.14	24.55	30.27	29.09	24.94	27.2125
Solyc01g007340.2.1	Acetyl-coenzyme A carboxylase carboxyl transferase subunit beta (AHRD V1 ***- ACCD_EPIVI); contains Interpro domain(s) IPR000438 Acetyl-CoA carboxylase carboxyl transferase, beta subunit	9.66	1.87635e-06	1.63	1.63	1.84	0.89	0.39	1.28	14.04	7.12	17.17	10.97	12.325
Solyc01g110270.2.1	Crs1/yhby domain containing protein (Fragment) (AHRD V1 *-*- A6N061_ORYSI); contains Interpro domain(s) IPR001890 RNA-binding, CRM domain	6.25	1.89601e-06	3.72	3.74	4.59	2.83	4.15	3.81	23.84	33.37	22.53	15.36	23.775
Solyc08g075950.1.1	Growth-regulating factor 3 (AHRD V1 **-- B9VHC2_ORYSI); contains Interpro domain(s) IPR014977 WRC	11.29	1.91345e-06	0.61	0.29	0.33	0	0.35	0.32	3.51	4.99	2.35	3.42	3.5675
Solyc10g006080.1.1	Sodium/hydrogen exchanger (AHRD V1 **** D7MKH9_ARALY); contains Interpro domain(s) IPR018407 Na+/H+ exchanger, isoforms 1-4, conserved region	126.5	2.00165e-06	0	0	0	0	0	0	0.74	1.32	0.88	2.12	1.265
Solyc05g016600.1.1	Unknown Protein (AHRD V1)	454.25	2.06948e-06	0	0	0	0	0	0	2.02	5.27	3.19	7.69	4.5425
Solyc04g081540.2.1	Kinesin heavy chain isolog (AHRD V1 ***- B6TA17_MAIZE); contains Interpro domain(s) IPR006839 Uncharacterised protein family UPF0307	4.36	2.12029e-06	5.28	2.79	5.2	4.43	6.51	4.84	24.84	17.2	23.75	18.64	21.1075
Solyc07g005320.2.1	Pre-mRNA polyadenylation factor fip1 (AHRD V1 *-*- B6JX34_SCHJY); contains Interpro domain(s) IPR007854 Fip1	2.9	2.21135e-06	14.83	17.8	12.16	16.65	23.34	16.96	55.96	45.65	38.17	56.68	49.115
Solyc09g074910.1.1	TspO and MBR like protein (AHRD V1 **-- D2RRW7_HALTV); contains Interpro domain(s) IPR004307 TspO/MBR-related protein	5.14	2.25528e-06	5.51	6.02	6.22	6.18	2.85	5.36	24.55	25.85	18.61	41.08	27.5225
Solyc07g021120.1.1	CST complex subunit CTC1 (AHRD V1 ***- CTC1_ARATH)	3.52	2.29237e-06	1.25	1.8	1.28	1.49	1.8	1.52	5.5	5.15	5.79	5.01	5.3625
Solyc01g006880.2.1	Histone-lysine N-methyltransferase (AHRD V1 *-*- B6JWJ3_SCHJY); contains Interpro domain(s) IPR001214 SET	3.16	2.4251e-06	2.41	3.38	2.35	3.31	6.28	3.55	8.69	11.88	12.03	12.18	11.195
Solyc02g032960.2.1	Cell division protease FtsH homolog (AHRD V1 *--- C5NVJ0_9BACL); contains Interpro domain(s) IPR003959 ATPase, AAA-type, core	2.83	2.45456e-06	2.43	4.62	4	4.49	5.6	4.23	14.59	13.63	11.45	8.24	11.9775
Solyc07g049720.2.1	DNA topoisomerase I (AHRD V1 **** Q9XGL1_DAUCA); contains Interpro domain(s) IPR013499 DNA topoisomerase I, C-terminal, eukaryotic-type	2.8	2.45708e-06	33.11	38.83	33.94	36.26	34.8	35.39	107.23	86.46	89.86	113.47	99.255
Solyc06g068690.2.1	Glutamyl-tRNA(Gln) amidotransferase subunit A (AHRD V1 ***- A3HSJ3_9BACT); contains Interpro domain(s) IPR000120 Amidase signature enzyme	18.67	2.55205e-06	0.08	0.24	0	0.07	0.1	0.1	1.84	2.38	1.19	1.91	1.83
Solyc12g088310.1.1	Unknown Protein (AHRD V1)	2.36	2.59054e-06	15.38	16.54	18.56	14.04	16.83	16.27	40.19	47.98	34.12	31.2	38.3725
Solyc02g088520.2.1	Unknown Protein (AHRD V1)	15.36	2.61263e-06	14.97	21.62	11.29	26.21	18.39	18.5	369.66	237.51	275.25	253.92	284.085
Solyc04g074230.2.1	14-3-3 protein sigma gamma zeta beta/alpha (AHRD V1 **-- Q16QZ7_AEDAE); contains Interpro domain(s) IPR000308 14-3-3 protein	3.27	2.65661e-06	311.6	279.56	284.5	280.86	270.96	285.5	975.24	1026.56	914.52	813.23	932.387
Solyc11g065870.1.1	GTP-binding protein engA (AHRD V1 ***- Q9LH58_ARATH); contains Interpro domain(s) IPR016484 GTP-binding, EngA	2.62	2.66982e-06	7.39	7.18	8.03	5.12	7.34	7.01	20.87	21.2	18.28	13.23	18.395
Solyc08g015830.1.1	Unknown Protein (AHRD V1)	857.25	2.73397e-06	0	0	0	0	0	0	2.83	13.1	11.18	7.18	8.5725
Solyc04g051280.2.1	F16G16.9 protein (Fragment) (AHRD V1 *-*- Q9SS51_ARATH)	4.7	2.81622e-06	21.37	19.22	14.81	17.52	19.05	18.39	102.48	75.92	53.87	113.56	86.4575
Solyc07g005830.2.1	Translation initiation factor IF-3 (AHRD V1 ***- B9T4Q8_RICCO); contains Interpro domain(s) IPR001288 Translation initiation factor 3	3.76	2.83806e-06	15.22	9.68	14.25	8.3	13.08	12.11	38.58	52.58	53.25	37.48	45.4725
Solyc02g081990.2.1	Pectinesterase (AHRD V1 ***- B9RPW2_RICCO); contains Interpro domain(s) IPR000070 Pectinesterase, catalytic	108.04	2.87795e-06	0	0	0	0	0.07	0.01	2.05	1.58	0.68	1.74	1.5125
Solyc04g071360.2.1	Transcription factor (Fragment) (AHRD V1 *--* D6MK04_9ASPA); contains Interpro domain(s) IPR017877 MYB-like	3.04	2.87795e-06	9.6	10.89	12.78	10.56	15.29	11.82	32.37	35.13	40.53	35.55	35.895
Solyc03g120230.2.1	MAR-binding filament-like protein 1 (AHRD V1 **** MFP1_SOLLC); contains Interpro domain(s) IPR009053 Prefoldin	3.47	2.93896e-06	2.74	2.28	2.65	2.65	1.94	2.45	9.12	7.65	9.14	8.11	8.505
Solyc12g088160.1.1	Phosphoenolpyruvate carboxykinase (AHRD V1 ***- Q8W505_SOLLC); contains Interpro domain(s) IPR001272 Phosphoenolpyruvate carboxykinase, ATP-utilising	16.82	2.962e-06	0.42	0.64	0.27	0.22	12.97	2.9	63.09	33.37	33.38	65.54	48.845
Solyc07g042190.2.1	Os10g0422600 protein (Fragment) (AHRD V1 *-*- Q0IXM0_ORYSJ); contains Interpro domain(s) IPR007650 Protein of unknown function DUF581	4.11	3.04398e-06	69.7	46.6	69.52	45.67	56.87	57.67	189.2	226.8	248.52	284.47	237.248
Solyc04g040110.2.1	Kinesin-like protein (AHRD V1 *-*- Q9S7P3_ARATH); contains Interpro domain(s) IPR001752 Kinesin, motor region	3.5	3.17066e-06	1.22	1.07	1.13	1.73	1.57	1.34	5.31	4.65	4.25	4.58	4.6975
Solyc09g009460.2.1	Iron-sulfur cluster insertion protein erpA 2 (AHRD V1 *-*- ERPA2_METCA); contains Interpro domain(s) IPR000361 FeS cluster biogenesis	6.74	3.33785e-06	36.43	34.85	34	35.76	26.14	33.44	160.01	354.62	186.78	200.16	225.392
Solyc03g043940.2.1	Unknown Protein (AHRD V1)	16.68	3.34673e-06	5.11	1.87	0.84	6.43	3	3.45	38.63	61.43	61.02	69.13	57.5525
Solyc05g053770.2.1	At5g48610-like protein (Fragment) (AHRD V1 *-*- Q6XWA2_ARATH)	2.84	3.35593e-06	16.45	20.64	14.58	16.6	11.4	15.93	53.19	44.95	43.29	39.67	45.275
Solyc02g087960.2.1	MYB transcription factor (AHRD V1 **** Q9SN78_ARATH); contains Interpro domain(s) IPR015495 Myb transcription factor	5.81	3.42502e-06	2.57	1.36	2.61	0.98	1.42	1.79	10.67	7.59	11.06	12.26	10.395
Solyc06g050290.1.1	CBL-interacting protein kinase 13 (AHRD V1 **** C4P7W2_VITVI); contains Interpro domain(s) IPR002290 Serine/threonine protein kinase	10.16	3.54423e-06	0.27	0.51	0.29	0.23	0.21	0.3	3.35	2.9	3.59	2.43	3.0675
Solyc01g099530.2.1	Pentatricopeptide repeat-containing protein (AHRD V1 *-*- D7M6N0_ARALY); contains Interpro domain(s) IPR002885 Pentatricopeptide repeat	4.01	3.61523e-06	0.57	1.05	0.7	0.39	1.21	0.78	2.49	3.18	3.82	3.07	3.14
Solyc09g018650.2.1	Bis(5&apos-adenosyl)-triphosphatase-like protein (AHRD V1 *-*- Q9LVM4_ARATH); contains Interpro domain(s) IPR011151 Histidine triad motif	3.95	3.61523e-06	15.7	11.54	16.87	9.17	16.66	13.99	54.28	69.51	64.7	32.53	55.255
Solyc01g007470.1.1	50S ribosomal protein L20 chloroplastic (AHRD V1 ***- Q06R42_9LAMI); contains Interpro domain(s) IPR005813 Ribosomal protein L20	9.02	3.63772e-06	1.28	1.62	2.74	0	0	1.13	9.85	4.85	12.56	13.44	10.175
Solyc09g082940.2.1	G protein gamma subunit 1 (AHRD V1 ***- B8AN27_ORYSI)	9.06	3.68061e-06	5.98	7.75	4.87	8.13	3.95	6.14	43.97	62.56	60.2	55.74	55.6175
Solyc02g091390.2.1	Little protein 1 (AHRD V1 ***- B4UWC1_ARAHY)	157.82	3.80093e-06	0	0	0.5	0	0	0.1	25.38	14.44	4.01	19.3	15.7825
Solyc06g083890.2.1	Pre-mRNA-splicing factor SLU7-A (AHRD V1 ***- D7KSF4_ARALY)	2.87	3.81621e-06	21.34	23.09	21.14	22.01	20.67	21.65	70.6	51.39	62.08	64.58	62.1625
Solyc05g056460.2.1	Unknown Protein (AHRD V1)	3.47	3.90823e-06	37.38	45.06	31.43	44.4	22.37	36.13	156.26	100.76	108.97	135	125.248
Solyc05g054870.2.1	Unknown Protein (AHRD V1)	11.98	4.14235e-06	0.82	1.03	0.58	0.94	1.18	0.91	8.11	10.44	12.81	12.24	10.9
Solyc07g021380.1.1	ATP synthase subunit b, chloroplastic (AHRD V1 ***- ATPF_SOLTU); contains Interpro domain(s) IPR002146 ATPase, F0 complex, subunit B/B', bacterial and chloroplast	475.75	4.27307e-06	0	0	0	0	0	0	5.61	5.7	5.69	2.03	4.7575
Solyc09g083110.1.1	Pentatricopeptide repeat-containing protein (AHRD V1 ***- D7L2I5_ARALY); contains Interpro domain(s) IPR002885 Pentatricopeptide repeat	3.06	4.28167e-06	2.78	1.72	2.56	1.86	2.86	2.36	7.98	7.4	7.58	5.89	7.2125
Solyc03g111760.2.1	Argonaute 4-like protein (AHRD V1 ***- D5FQ91_PELHO); contains Interpro domain(s) IPR003165 Stem cell self-renewal protein Piwi	79.75	4.3178e-06	0.05	0	0	0	0	0.01	1.28	0.3	0.93	0.68	0.7975
Solyc01g008840.2.1	COP9 signalosome complex subunit 2 (AHRD V1 ***- B6TIW9_MAIZE); contains Interpro domain(s) IPR013143 PCI/PINT associated module	2.81	4.38912e-06	48.07	61.35	46.92	52.86	48.04	51.45	165.88	155.62	115.58	141.32	144.6
Solyc05g005130.1.1	Cc-nbs-lrr, resistance protein with an R1 specific domain	3.09	4.68765e-06	1.21	1.7	1.61	1.86	3.02	1.88	5	6.86	4.68	6.71	5.8125
Solyc05g007900.2.1	RING finger protein 126 (AHRD V1 *-*- RN126_HUMAN)	5.13	4.6924e-06	2.79	22.59	8.52	26.42	14.43	14.95	90.24	61.54	80.61	74.16	76.6375
Solyc03g117010.2.1	Sister chromatid cohesion protein PDS5 homolog B (AHRD V1 *--- PDS5B_RAT)	2.75	4.76942e-06	6.66	7.84	5.82	7.54	7.02	6.98	18.9	21.8	16.55	19.36	19.1525
Solyc06g009960.1.1	Elongation factor 1-alpha (AHRD V1 ***- Q8H9C0_SOLTU); contains Interpro domain(s) IPR004539 Translation elongation factor EF1A, eukaryotic and archaeal	2.29	4.85111e-06	72.23	87.99	61.53	73.41	55.5	70.13	172.59	153.57	136.32	180.82	160.825
Solyc02g080110.2.1	Unknown Protein (AHRD V1)	5.47	5.18308e-06	14.7	7.64	27.25	7.54	8.83	13.19	77.27	57.46	88.2	65.72	72.1625
Solyc06g007660.1.1	Genomic DNA chromosome 5 P1 clone MXC9 (AHRD V1 *-*- Q9FMP0_ARATH)	2.54	5.27211e-06	32.08	48.08	30.18	34.04	32.44	35.36	108.09	80.6	77.55	92.75	89.7475
Solyc01g015040.1.1	Unknown Protein (AHRD V1)	28.04	5.60381e-06	0	0	1.02	0	1.81	0.57	6.74	23.97	19.96	12.81	15.87
Solyc02g090530.2.1	Zinc finger CCCH domain-containing protein 62 (AHRD V1 *--- C3H62_ORYSJ); contains Interpro domain(s) IPR003034 DNA-binding SAP	2.79	5.61495e-06	37.44	39.11	34.97	41.5	35.43	37.69	125.84	108.92	82.07	103.64	105.117
Solyc11g013820.1.1	Phosphatidylinositol-4-phosphate 5-kinase family protein (AHRD V1 *-*- D7L328_ARALY)	6	5.67867e-06	0.83	2.58	2.24	0.54	10.45	3.33	18.58	19.82	24.94	16.48	19.955
Solyc08g083010.2.1	Homology to unknown gene (Fragment) (AHRD V1 *-*- Q00TF3_OSTTA)	3.5	5.69654e-06	10.81	6.8	14.85	6.71	6.92	9.22	27.25	34.53	36.86	30.57	32.3025
Solyc11g044530.1.1	PAP fibrillin (AHRD V1 ***- A2Q498_MEDTR); contains Interpro domain(s) IPR006843 PAP fibrillin	26.76	5.77757e-06	0.23	0	0.25	0.2	0	0.14	4.16	2.96	1.64	5.8	3.64
Solyc06g072770.2.1	RNA recognition motif-containing protein (AHRD V1 **-- D7M9G3_ARALY); contains Interpro domain(s) IPR001395 Aldo/keto reductase	3.02	5.81697e-06	6.22	7.35	10.99	4.41	7.29	7.25	14.46	26.66	21.78	24.77	21.9175
Solyc02g070390.2.1	PTAC12 (AHRD V1 ***- D7LH29_ARALY)	2.3	5.91387e-06	33.74	25.88	39.89	26.84	23.06	29.88	70.74	73.85	66.23	64.39	68.8025
Solyc09g009120.2.1	mRNA cleavage factor complex component Pcf11 (AHRD V1 *--- C5JVP7_AJEDS); contains Interpro domain(s) IPR006903 Protein of unknown function DUF618	2.87	6.0243e-06	6.44	7.58	5.07	7.86	7.63	6.92	20.5	22.71	16.71	19.58	19.875
Solyc12g006350.1.1	Auxin response factor 6 (AHRD V1 **** C7FFK5_SOLLC); contains Interpro domain(s) IPR003340 Transcriptional factor B3	3.23	6.17157e-06	7.92	13.1	12.29	8.35	15.48	11.43	37.1	34.57	36.32	39.74	36.9325
Solyc05g009540.2.1	Protein kinase-like protein (AHRD V1 *-*- Q8RWN3_ARATH); contains Interpro domain(s) IPR002290 Serine/threonine protein kinase	3.09	6.34813e-06	7.92	8.9	6.11	8.23	12.16	8.66	26.81	29.09	22.09	29.18	26.7925
Solyc06g072430.1.1	Bcl-2-associated athanogene-like protein (AHRD V1 *-*- D1MIX4_VITVI); contains Interpro domain(s) IPR003103 Apoptosis regulator Bcl-2 protein, BAG	2.84	6.37412e-06	9.24	48.07	39.56	58.8	36.92	38.52	111.29	84.75	123.81	117.9	109.438
Solyc10g083630.1.1	Repressor of silencing 2b (AHRD V1 **-- A4PF90_TOBAC); contains Interpro domain(s) IPR003265 HhH-GPD domain	2.7	6.46641e-06	66.81	63.27	69.8	56.85	77.9	66.93	148.19	221.26	218.45	135.67	180.892
Solyc07g041140.1.1	Ulp1 protease family C-terminal catalytic domain containing protein (AHRD V1 *-*- Q60D46_SOLDE)	6.92	6.52076e-06	0.73	2.51	0.98	2.27	1.53	1.6	9.24	6.92	12.8	15.41	11.0925
Solyc04g007980.2.1	1-aminocyclopropane-1-carboxylate oxidase (AHRD V1 **-* B6SUN2_MAIZE); contains Interpro domain(s) IPR005123 Oxoglutarate and iron-dependent oxygenase	2.82	6.67532e-06	66.45	57.53	104.1	49.54	74.82	70.49	176.51	244.91	203.76	169.43	198.652
Solyc11g066360.1.1	Unknown Protein (AHRD V1); contains Interpro domain(s) IPR012862 Protein of unknown function DUF1635	4.83	6.73829e-06	116.66	76.41	117.15	88.23	46.46	88.98	284.5	362.76	579.45	492.33	429.76
Solyc03g116390.2.1	Late embryogenesis abundant protein (AHRD V1 ***- Q2QKE8_CATRO)	21.88	6.74583e-06	5.03	2.59	4.95	2.71	2.96	3.65	78.96	70.32	40.38	129.62	79.82
Solyc04g082200.2.1	Dehydrin (AHRD V1 *-*- Q1A4H3_COFCA); contains Interpro domain(s) IPR000167 Dehydrin	7.73	6.7845e-06	3477.67	2040.4	1491.43	1996.81	1355.44	2072.35	21110.8	14582.8	18674	9693.05	16015.2
Solyc03g115240.2.1	RNA polymerase-associated protein LEO1 (AHRD V1 *-*- C0HBJ3_SALSA); contains Interpro domain(s) IPR007149 Leo1-like protein	3.04	7.13816e-06	35.87	37.94	34.94	36.91	49.05	38.94	118.1	138.25	105.29	111.74	118.345
Solyc10g083580.1.1	Phytosulfokines 5 (AHRD V1 *-*- PSK5_ORYSJ); contains Interpro domain(s) IPR009438 Phytosulfokine	2.13	7.19119e-06	295.61	222.45	231.35	184.59	113.26	209.45	467.52	431.28	448.1	435.52	445.605
Solyc04g081900.2.1	Nucleoredoxin 1 (AHRD V1 **-- A8I9L1_CHLRE); contains Interpro domain(s) IPR017936 Thioredoxin-like	3	7.22714e-06	217.74	174.02	199.05	170.45	148.83	182.02	481	528.37	598.14	574.1	545.403
Solyc00g021630.1.1	NADH-ubiquinone oxidoreductase chain 6 (Fragment) (AHRD V1 ***- Q2PZB4_BRAOB); contains Interpro domain(s) IPR001457 NADH:ubiquinone/plastoquinone oxidoreductase, chain 6	16.52	7.31361e-06	2.52	1.43	0.81	0.87	0.39	1.2	15.24	17.86	12.39	34.09	19.895
Solyc02g063160.2.1	Lipase-like protein (AHRD V1 **-- Q9LF16_ARATH); contains Interpro domain(s) IPR000073 Alpha/beta hydrolase fold-1	5.39	7.37733e-06	2.95	1.9	1.9	1.52	2.16	2.09	14.53	10.34	13.27	6.86	11.25
Solyc01g103600.2.1	Protein TIFY 3A (AHRD V1 **-- TIF3A_ARATH); contains Interpro domain(s) IPR010399 Tify	5.78	7.5518e-06	4.47	3.09	3.93	6.31	0.47	3.65	24.8	12.3	17.81	29.54	21.1125
Solyc05g008560.1.1	Pentatricopeptide repeat-containing protein (AHRD V1 ***- D7MTZ6_ARALY); contains Interpro domain(s) IPR002885 Pentatricopeptide repeat	2.95	7.72952e-06	2.54	3.24	2.19	3.13	2.06	2.63	10.09	7.37	7.67	5.91	7.76
Solyc07g040680.2.1	Heat stress transcription factor A3 (AHRD V1 **** D1M7W9_SOLLC); contains Interpro domain(s) IPR000232 Heat shock factor (HSF)-type, DNA-binding	3.43	7.7404e-06	32.81	42.05	20.58	45.28	33.73	34.89	131.37	99.5	95.55	152.66	119.77
Solyc05g055250.2.1	Unknown Protein (AHRD V1)	17.4	7.82808e-06	26.02	24.33	23.65	24.64	24.34	24.6	450.78	437.62	493.73	329.36	427.873
Solyc12g035240.1.1	Os05g0169400 protein (Fragment) (AHRD V1 ***- Q0DKE7_ORYSJ); contains Interpro domain(s) IPR010820 Protein of unknown function DUF1421	2.37	8.0013e-06	33.99	39.66	27.68	34.08	43.92	35.87	79.51	90.34	84.2	86	85.0125
Solyc11g007580.1.1	HhH-GPD family protein (AHRD V1 *--- D1CFH3_THET1); contains Interpro domain(s) IPR003265 HhH-GPD domain	2.45	8.08449e-06	4.72	4.51	3.06	4.45	6.23	4.59	8.52	13.42	12.67	10.4	11.2525
Solyc11g005040.1.1	Protein translocase subunit secA (AHRD V1 ***- B9S2U6_RICCO); contains Interpro domain(s) IPR018957 Zinc finger, C3HC4 RING-type	3.18	8.42156e-06	4.01	6.67	4.77	4.69	11.94	6.42	21.17	23.23	19.75	17.46	20.4025
Solyc02g068950.1.1	Unknown Protein (AHRD V1)	4.43	8.44777e-06	8.09	3.29	4.34	5.97	1.1	4.56	24.68	27.81	17.87	10.43	20.1975
Solyc10g006710.2.1	Serine/threonine kinase receptor (AHRD V1 **** Q7DMS5_BRANA); contains Interpro domain(s) IPR002290 Serine/threonine protein kinase	2.44	8.58116e-06	71.07	66.17	57.34	68.98	51.11	62.93	153.05	151.37	123.22	186.99	153.657
Solyc02g061940.2.1	Os03g0643100 protein (Fragment) (AHRD V1 *--- Q0DQ23_ORYSJ)	3.72	8.85871e-06	3.97	5.78	3.41	5.13	1.77	4.01	19.95	11.69	15.06	13.02	14.93
Solyc09g063080.1.1	Genomic DNA chromosome 5 BAC clone F6B6 (AHRD V1 ***- Q9LKC1_ARATH)	2.23	8.85871e-06	23.92	18.36	21.03	17.45	14.25	19	42.59	44.41	35.79	46.67	42.365
Solyc01g067600.2.1	CW-type Zinc Finger family protein expressed (AHRD V1 *-*- Q10LI9_ORYSJ); contains Interpro domain(s) IPR011124 Zinc finger, CW-type	2.95	8.89291e-06	4.66	5.5	3.44	4.83	9.22	5.53	14.74	16.63	13.65	20.33	16.3375
Solyc01g108990.2.1	Unknown Protein (AHRD V1)	17.52	9.17869e-06	1.21	0.38	0	0.35	1.08	0.6	5.34	17.92	8.44	10.64	10.585
Solyc11g021270.1.1	Ycf1 (AHRD V1 ***- D2KLR1_OLEEU)	49.31	9.36458e-06	1.06	0	0	0.91	0	0.39	9.39	21.39	32.65	14.29	19.43
Solyc07g018300.2.1	Single-stranded DNA binding protein p30 subunit (AHRD V1 **** C5JUU5_AJEDS); contains Interpro domain(s) IPR014646 Replication protein A, subunit RPA32	12.08	9.85128e-06	0.7	0.4	0.75	0.12	0.16	0.43	5.37	5.6	7.35	2.27	5.1475
Solyc07g062990.1.1	Unknown Protein (AHRD V1)	371	1.0095e-05	0	0	0	0	0	0	5.67	4.48	1.49	3.2	3.71
Solyc03g117430.2.1	Cobalamin synthesis protein P (AHRD V1 ***- D3M8Z8_9ACTO); contains Interpro domain(s) IPR003495 Cobalamin (vitamin B12) biosynthesis CobW-like	2.83	1.01243e-05	96.05	73.75	115.7	67.28	81.61	86.88	259.77	214.13	301.48	209.22	246.15
Solyc07g045310.2.1	SET domain-containing protein (AHRD V1 ***- D7L6N3_ARALY); contains Interpro domain(s) IPR011192 Rubisco methyltransferase	2.84	1.02302e-05	9.82	7.31	11.31	8.39	5.21	8.41	24.33	29.63	20.91	20.48	23.8375
Solyc12g040700.1.1	Sucrose synthase (AHRD V1 *-*- D7US90_DIACA); contains Interpro domain(s) IPR000368 Sucrose synthase	9.16	1.03775e-05	0.43	0.41	0.69	0.92	0.24	0.54	4.94	4.6	3.9	6.27	4.9275
Solyc05g013530.2.1	Octicosapeptide/Phox/Bem1p domain-containing protein (AHRD V1 *--- D7LRK8_ARALY); contains Interpro domain(s) IPR000270 Octicosapeptide/Phox/Bem1p	2.9	1.06454e-05	85.45	72.7	56.95	58.01	36.74	61.97	192.75	215.18	173.29	137.94	179.79
Solyc07g008290.2.1	Growth regulator like protein (AHRD V1 **-- B6TX13_MAIZE); contains Interpro domain(s) IPR004348 Protein of unknown function DUF246, plant	130.5	1.11355e-05	0	0	0	0	0	0	0.47	1.99	1.29	1.47	1.305
Solyc03g113990.2.1	Uncharacterized conserved protein (AHRD V1 **-- Q0IAV1_SYNS3); contains Interpro domain(s) IPR007263 Putative thiol-disulphide oxidoreductase DCC	3.32	1.11836e-05	48.53	44.93	46.69	58.22	47.19	49.11	138.87	159.62	179.71	174.9	163.275
Solyc06g010220.1.1	Chromodomain helicase DNA binding protein 3 (Fragment) (AHRD V1 *--- B1AR16_MOUSE); contains Interpro domain(s) IPR019787 Zinc finger, PHD-finger	6.84	1.1332e-05	0.09	0.25	0.37	0.22	3.19	0.82	5.67	4.69	5.2	6.99	5.6375
Solyc01g110690.2.1	Unknown Protein (AHRD V1)	4.23	1.18635e-05	4.57	4.85	3.18	4.64	3.29	4.11	23.14	16.46	10.97	18.91	17.37
Solyc10g076510.1.1	Pyruvate decarboxylase (AHRD V1 **** B0ZS79_PRUAR); contains Interpro domain(s) IPR012110 Pyruvate decarboxylase/indolepyruvate decarboxylase	2.21	1.24139e-05	127.46	257.27	98.67	253.37	188.43	185.04	424.15	386.81	419.98	401.12	408.015
Solyc12g056590.1.1	Ethylene responsive transcription factor 2a (AHRD V1 *-*- C0J9I7_9ROSA); contains Interpro domain(s) IPR001471 Pathogenesis-related transcriptional factor and ERF, DNA-binding	2.39	1.24285e-05	38.29	46.92	30.52	44.4	39.33	39.89	105.88	91.19	76.68	107.53	95.32
Solyc06g050220.2.1	Unknown Protein (AHRD V1)	9.67	1.24604e-05	9.42	12.24	5.86	14.53	17.63	11.94	95.75	122.34	80.26	163.5	115.463
Solyc02g087280.2.1	Peptide transporter (AHRD V1 **-* A6YJX5_9MAGN); contains Interpro domain(s) IPR000109 TGF-beta receptor, type I/II extracellular region	20.52	1.25538e-05	0.42	0	0	0.14	0.06	0.12	4.36	1.94	1.58	2.3	2.545
Solyc09g091050.2.1	Lipase (AHRD V1 *-*- B6V3M3_9ROSI); contains Interpro domain(s) IPR002921 Lipase, class 3	2.53	1.26803e-05	30.11	26.29	38.58	28.71	24.27	29.59	49.87	85.6	71.37	92.32	74.79
Solyc08g077250.2.1	Genomic DNA chromosome 5 BAC clone F10E10 (AHRD V1 ***- Q9LS27_ARATH); contains Interpro domain(s) IPR018996 Inner nuclear membrane protein MAN1, C-terminal	2.94	1.27886e-05	13	15.17	11.72	13.86	12.39	13.23	42.12	47.91	41.97	23.59	38.8975
Solyc11g065140.1.1	Chromodomain helicase DNA binding protein (AHRD V1 *--- Q16K27_AEDAE); contains Interpro domain(s) IPR019787 Zinc finger, PHD-finger	4.37	1.29479e-05	2.06	2.76	1.4	1.51	11.25	3.8	17.96	16.27	16.23	15.87	16.5825
Solyc08g062960.2.1	Heat stress transcription factor A3 (AHRD V1 *-** D1M7W9_SOLLC); contains Interpro domain(s) IPR000232 Heat shock factor (HSF)-type, DNA-binding	4.68	1.319e-05	12.87	44.78	33.48	47.29	38.96	35.48	112.42	217.63	122.34	212.19	166.145
Solyc05g026090.1.1	Serine/threonine-protein phosphatase 7 long form homolog (AHRD V1 ***- PPP7L_ARATH); contains Interpro domain(s) IPR019557 Aminotransferase-like, plant mobile domain	40.76	1.39489e-05	0	0	0	0.28	0.38	0.13	7.65	4.19	7.44	2.24	5.38
Solyc03g122040.2.1	COP1-Interacting ProteinI 7 (CIP7) (Fragment) (AHRD V1 *--- Q7GDB1_ARATH)	2.99	1.39658e-05	3.42	3.75	3.67	3.18	4.53	3.71	10.35	11.37	10.48	12.19	11.0975
Solyc02g021680.2.1	WRKY transcription factor 37 (AHRD V1 *-*- Q6IEP4_ORYSJ); contains Interpro domain(s) IPR003657 DNA-binding WRKY	3.3	1.40918e-05	22.09	21.67	15.45	16.25	16.89	18.47	55.5	56.05	55.76	76.85	61.04
Solyc04g080540.2.1	ST225 (AHRD V1 ***- B4YYB7_THEHA)	11.38	1.43063e-05	163.62	867.72	115.67	869.92	420.86	487.56	7702.32	4100.33	3702.68	6682.51	5546.96
Solyc08g006800.1.1	Unknown Protein (AHRD V1)	748.25	1.44346e-05	0	0	0	0	0	0	13.41	8.18	2.27	6.07	7.4825
Solyc08g075420.2.1	Uncharacterized zinc finger CCHC domain-containing protein At4g19190 (AHRD V1 *--- Y4919_ARATH); contains Interpro domain(s) IPR019339 CBF1-interacting co-repressor CIR, N-terminal	3.93	1.44346e-05	22.52	27.32	14.38	21.89	26.07	22.44	93.7	80.2	58.98	120.05	88.2325
Solyc11g011990.1.1	Plastid terminal oxydase	2.09	1.4435e-05	64.29	61.77	73.08	63.01	43.11	61.05	146.69	123.69	147.83	92.14	127.588
Solyc06g008230.2.1	Calmodulin-binding protein (AHRD V1 **-* Q7XJB9_ORYSI); contains Interpro domain(s) IPR011990 Tetratricopeptide-like helical	3.32	1.455e-05	11.01	13.86	12.8	13.67	8.38	11.94	40.7	36.63	39.81	41.52	39.665
Solyc01g098710.2.1	Aspartyl protease family protein (AHRD V1 **-- D7LT22_ARALY); contains Interpro domain(s) IPR001461 Peptidase A1	3.91	1.4633e-05	2.75	3.37	2.1	3.12	3.19	2.91	11.24	15.78	6.27	12.16	11.3625
Solyc01g095430.2.1	Threonine endopeptidase (AHRD V1 **-- B6TCN7_MAIZE)	4.14	1.48167e-05	19.23	17.93	26.91	22.2	18.55	20.96	79.99	113.42	78.98	74.61	86.75
Solyc10g078710.1.1	Unknown Protein (AHRD V1); contains Interpro domain(s) IPR004333 Transcription factor, SBP-box	2.45	1.55029e-05	60.93	41	58.95	38.25	50.14	49.85	140.81	116.54	104.98	126.6	122.233
Solyc02g062730.2.1	Unknown Protein (AHRD V1)	30.88	1.56377e-05	7.95	5.54	5.41	5.48	3.14	5.5	168.77	186.42	133.3	191.43	169.98
Solyc10g075050.1.1	Non-specific lipid-transfer protein (AHRD V1 ***- A7UGG9_SOLTU); contains Interpro domain(s) IPR013770 Plant lipid transfer protein and hydrophobic protein, helical	475.25	1.5757e-05	0	0	0	0	0	0	5.01	4.75	3.96	5.29	4.7525
Solyc10g055500.1.1	Ulp1 protease family C-terminal catalytic domain containing protein (AHRD V1 *-*- Q60D46_SOLDE)	137.75	1.60118e-05	0	0	0	0	0	0	1.94	1.38	0.96	1.23	1.3775
Solyc11g042860.1.1	Unknown Protein (AHRD V1)	3.24	1.60676e-05	19.55	16.77	13.55	22.83	18.81	18.3	58.4	58.33	50.56	69.76	59.2625
Solyc01g006130.2.1	Homology to unknown gene (AHRD V1 *-*- Q010T6_OSTTA); contains Interpro domain(s) IPR001305 Heat shock protein DnaJ, cysteine-rich region	3.94	1.6182e-05	12	10.67	11.75	8.77	12.02	11.04	38.4	56.16	41.11	38.4	43.5175
Solyc05g006980.2.1	Homeobox-leucine zipper-like protein (AHRD V1 *-*- Q3HRT1_PICGL); contains Interpro domain(s) IPR001356 Homeobox	8.32	1.61983e-05	11.95	13.2	7.77	12.97	3.78	9.93	93.31	93.57	35.78	108.01	82.6675
Solyc04g055020.1.1	Iron sulfur subunit of succinate dehydrogenase (AHRD V1 **** Q9XGC8_MAIZE); contains Interpro domain(s) IPR004489 Succinate dehydrogenase/fumarate reductase iron-sulphur protein	215.25	1.64611e-05	0	0	0	0	0	0	4.1	1.57	1.74	1.2	2.1525
Solyc10g045220.1.1	Apocytochrome f (AHRD V1 ***- D3WBH0_9AQUA); contains Interpro domain(s) IPR002325 Cytochrome f	10.78	1.68613e-05	0.28	0	0.45	0.24	0.37	0.27	3.24	3.55	2.56	2.21	2.89
Solyc04g015450.2.1	GTP-binding protein lepA (AHRD V1 **** A8YK29_MICAE); contains Interpro domain(s) IPR006297 GTP-binding protein LepA	2.72	1.68895e-05	12.46	15.99	20.26	10.86	13.65	14.64	37.82	38.94	39.38	43.04	39.795
Solyc02g092070.2.1	Growth regulating factor 1 (Fragment) (AHRD V1 *--- A6MZS4_ORYSI); contains Interpro domain(s) IPR014977 WRC	217.25	1.72225e-05	0	0	0	0	0	0	2.4	1.83	0.54	3.92	2.1725
Solyc03g097190.2.1	Cingulin-like (AHRD V1 *--- Q6Z7G3_ORYSJ)	2.84	1.73984e-05	9.35	6.54	6.4	4.81	6.01	6.62	22.36	16.27	19.97	16.6	18.8
Solyc08g080690.2.1	Methyl binding domain protein (AHRD V1 *-*- B9I4C0_POPTR); contains Interpro domain(s) IPR001739 Methyl-CpG DNA binding	2.55	1.75113e-05	7.27	9.56	7.08	7.73	10.68	8.46	19.74	20.02	20.2	26.22	21.545
Solyc06g068870.2.1	BHLH transcription factor (AHRD V1 *-** A9YWR2_MEDTR); contains Interpro domain(s) IPR011598 Helix-loop-helix DNA-binding	2.85	1.75727e-05	29.11	26.12	22.89	23.15	25.43	25.34	81.54	76.44	64.55	66.36	72.2225
Solyc11g012290.1.1	SWIB/MDM2 domain containing protein (AHRD V1 *-*- B6TD34_MAIZE); contains Interpro domain(s) IPR019835 SWIB domain	2.53	1.76265e-05	14.02	11.87	11.13	6.7	13.29	11.4	31.48	32.63	28.51	22.71	28.8325
Solyc01g102960.2.1	class IV heat shock protein (AHRD V1 ***- B6T3F5_MAIZE); contains Interpro domain(s) IPR002068 Heat shock protein Hsp20	13.8	1.80815e-05	11.41	22.56	5.83	30.47	8.66	15.79	130.1	165	246.95	329.22	217.817
Solyc02g036320.1.1	Photosystem I P700 chlorophyll a apoprotein (AHRD V1 ***- Q15B79_TOBAC); contains Interpro domain(s) IPR001280 Photosystem I psaA and psaB	35.01	1.84093e-05	0	0	0	0.74	0.98	0.34	12.21	13.03	13.26	9.68	12.045
Solyc02g082570.1.1	Unknown Protein (AHRD V1)	2	1.88716e-05	57.82	47.77	45.64	46.15	23.75	44.23	79.58	91.94	107.67	74.25	88.36
Solyc04g081350.2.1	Transcription factor E2F (AHRD V1 **** B9GQW1_POPTR); contains Interpro domain(s) IPR015633 E2F Family	4.48	1.90048e-05	2.48	1.72	0.49	2.14	1.04	1.57	8.59	8.73	5.62	5.29	7.0575
Solyc12g099920.1.1	Unknown Protein (AHRD V1)	2.22	1.98726e-05	20.64	22.22	21.66	17.38	16.73	19.73	49.28	46.74	37.32	41.65	43.7475
Solyc01g067670.2.1	Unknown Protein (AHRD V1)	22.82	2.09032e-05	19.58	18.41	21.03	18.35	13.23	18.12	382.4	274.46	576.14	420.71	413.428
Solyc02g062290.2.1	Polyadenylate-binding protein (AHRD V1 *--- C1GL98_PARBD); contains Interpro domain(s) IPR000504 RNA recognition motif, RNP-1	2.88	2.15987e-05	18.62	23.64	20.86	25.76	37.97	25.37	79.32	76.25	56.74	80.31	73.155
Solyc05g026270.1.1	Ulp1 protease family C-terminal catalytic domain containing protein (AHRD V1 ***- Q60D46_SOLDE)	145.47	2.19087e-05	0	0	0	0	0.08	0.02	2.2	2.87	1.45	2.79	2.3275
Solyc02g085920.2.1	Homology to unknown gene (AHRD V1 *-*- Q00YZ4_OSTTA)	4.04	2.25032e-05	45.27	48.2	30.21	47	27.21	39.58	178.95	158.67	103.6	198.59	159.953
Solyc03g119130.2.1	Histone H1 (AHRD V1 *-*- Q41025_PEA); contains Interpro domain(s) IPR005818 Histone H1/H5	3.8	2.32211e-05	84.52	90.13	78.86	94.14	123.99	94.33	303.85	529.32	326.39	274.93	358.623
Solyc01g103090.2.1	Splicing factor U2af subunit (AHRD V1 *-*- B6T3Q5_MAIZE); contains Interpro domain(s) IPR009145 U2 auxiliary factor small subunit	2.81	2.3683e-05	6.95	9.61	6.02	8.77	7.18	7.71	21.63	22.2	14.83	27.89	21.6375
Solyc07g007950.1.1	Calmodulin-like protein (AHRD V1 ***- Q6RZU7_MUSAC); contains Interpro domain(s) IPR011992 EF-Hand type	2.74	2.42582e-05	8.12	7.24	14.8	4.88	4.89	7.99	20.59	26.5	18.69	21.66	21.86
Solyc01g011430.2.1	Diacylglycerol O-acyltransferase (AHRD V1 ***- A5UWY0_ROSS1); contains Interpro domain(s) IPR009721 Protein of unknown function DUF1298	150.25	2.4326e-05	0	0	0	0	0	0	1.35	1.51	0.46	2.69	1.5025
Solyc05g008350.2.1	ABC transporter G family member 7 (AHRD V1 **** AB7G_ARATH); contains Interpro domain(s) IPR013525 ABC-2 type transporter	3.13	2.4566e-05	5.02	6.57	6.52	5.23	5.69	5.81	12.92	26.3	14.98	18.47	18.1675
Solyc03g062790.2.1	cDNA clone 002-130-C06 full insert sequence (AHRD V1 **-- B7F0E5_ORYSJ)	2.73	2.56886e-05	12.65	9.96	13.59	9.32	7.64	10.63	28.39	26.77	33.37	27.62	29.0375
Solyc04g081530.1.1	Chaperone protein dnaJ 11 (AHRD V1 *-*- B6SUM8_MAIZE); contains Interpro domain(s) IPR001623 Heat shock protein DnaJ, N-terminal	13.14	2.56886e-05	0.7	0.33	0.76	0.61	0.54	0.59	3.76	9.8	5.44	11.91	7.7275
Solyc12g019450.1.1	Unknown Protein (AHRD V1)	3.66	2.6108e-05	10.45	9.31	11.23	5.07	7.49	8.71	25.59	34.76	42.26	25.07	31.92
Solyc01g096620.2.1	Unknown Protein (AHRD V1)	5.37	2.70903e-05	6.19	8.36	4.14	8.89	5.57	6.63	42.01	34.92	23.11	42.48	35.63
Solyc01g081540.2.1	Myosin XI-F (AHRD V1 ***- B0CN60_NICBE); contains Interpro domain(s) IPR001609 Myosin head, motor region	2.35	2.86398e-05	6.55	7.12	7	6.12	6.72	6.7	16.33	17.51	15.41	13.67	15.73
Solyc02g085000.2.1	Genomic DNA chromosome 5 TAC clone K1F13 (AHRD V1 ***- Q9FJZ1_ARATH)	2.95	2.86398e-05	39.22	28.72	42.31	33.09	26.81	34.03	93.7	97.89	119.51	90.42	100.38
Solyc04g045570.2.1	Unknown Protein (AHRD V1)	27.6	2.88254e-05	0.53	0.5	0	0.91	2.42	0.87	22.39	27.52	25.72	20.64	24.0675
Solyc01g087190.2.1	Chaperonin-like protein (AHRD V1 *-*- Q2LJI6_9NOSO); contains Interpro domain(s) IPR003435 Chaperonin-like RbcX	3.98	2.88621e-05	8.6	10	7.35	7.41	7.45	8.16	37.85	25.99	28.16	37.94	32.485
Solyc06g072850.1.1	Unknown Protein (AHRD V1)	109.39	2.92151e-05	0.93	0	1	0	0	0.39	31.46	35.35	81.1	20.99	42.225
Solyc01g108570.2.1	Gibberellin receptor GID1L2 (AHRD V1 **-- B6TRC0_MAIZE); contains Interpro domain(s) IPR013094 Alpha/beta hydrolase fold-3	38.22	2.94414e-05	2.14	1.35	0.92	0.98	2.51	1.58	43.67	96.78	82.38	18.72	60.3875
Solyc09g097760.2.1	Glycine rich protein (AHRD V1 *-*- Q94CG1_TOBAC); contains Interpro domain(s) IPR010800 Glycine rich	13.82	3.02338e-05	16.99	1.73	5.87	9.93	6.96	8.3	79.85	117.72	75.1	185.8	114.617
Solyc10g045340.1.1	Ulp1 protease family C-terminal catalytic domain containing protein (AHRD V1 *-*- Q60D46_SOLDE)	109.25	3.06291e-05	0	0	0	0	0	0	0.22	1.53	1.53	1.09	1.0925
Solyc04g078480.2.1	DNA-directed RNA polymerase (Fragment) (AHRD V1 *-*- D7UBN7_VITVI)	4.43	3.11411e-05	10.39	9.27	6.99	9.08	7.11	8.57	37.5	40.73	44.04	29.4	37.9175
Solyc08g060840.1.1	Protein FAR1-RELATED SEQUENCE 4 (AHRD V1 **-- FRS4_ARATH); contains Interpro domain(s) IPR004330 Transcription factor, FAR1-related	2.41	3.13844e-05	7.3	14.3	10.48	12.7	14.67	11.89	26.35	26.65	28.18	33.55	28.6825
Solyc12g006340.1.1	Auxin response factor 6 (AHRD V1 ***- C7FFK5_SOLLC); contains Interpro domain(s) IPR003340 Transcriptional factor B3	3.17	3.14294e-05	6.44	11.96	9.02	5.79	12.2	9.08	24.93	24.47	31.5	34.13	28.7575
Solyc06g008720.2.1	Zinc ion binding protein (AHRD V1 *-*- D7LTA9_ARALY)	2.49	3.16112e-05	9.43	10.69	10.8	9.77	10.66	10.27	20.11	28.29	22.49	31.43	25.58
Solyc04g016500.1.1	HAT family dimerisation domain containing protein (AHRD V1 ***- Q2QPA8_ORYSJ); contains Interpro domain(s) IPR007021 Protein of unknown function DUF659	79.5	3.22492e-05	0	0	0	0	0.1	0.02	1.43	1.53	1.89	1.51	1.59
Solyc02g050140.2.1	Os05g0264200 protein (Fragment) (AHRD V1 *-*- Q0DJL6_ORYSJ); contains Interpro domain(s) IPR006927 Protein of unknown function DUF639	2.86	3.29271e-05	6.21	5.05	4.48	5.81	4.37	5.18	13.63	17.66	9.66	18.39	14.835
Solyc06g076810.1.1	Unknown Protein (AHRD V1)	145.51	3.3487e-05	0	0	0	0	0.17	0.03	4.84	3.45	6.38	5.12	4.9475
Solyc01g107690.2.1	Unknown Protein (AHRD V1)	35.1	3.39883e-05	3.36	2.8	2.73	3.67	2.22	2.96	99.55	127.22	71.35	116.85	103.743
Solyc11g065380.1.1	Coiled-coil domain-containing protein 75 (AHRD V1 ***- B9EQ35_SALSA); contains Interpro domain(s) IPR000467 D111/G-patch	2.6	3.39883e-05	13.66	15.53	10.83	15.64	14.99	14.13	44.67	40.29	27.09	34.88	36.7325
Solyc04g054190.2.1	ABC-1 domain protein (AHRD V1 **-- D7E596_NOSA0); contains Interpro domain(s) IPR004147 ABC-1	2.69	3.46232e-05	4.06	7.59	5.11	8.37	7.37	6.5	19.02	18.78	11.45	20.67	17.48
Solyc01g106300.2.1	Unknown Protein (AHRD V1)	856	3.46514e-05	0	0	0	0	0	0	7.18	10.22	2.27	14.57	8.56
Solyc06g062890.2.1	Unknown Protein (AHRD V1)	17.62	3.4754e-05	2.61	2.37	1.46	3.04	2.87	2.47	45.67	57.42	25.17	45.78	43.51
Solyc07g007410.2.1	Leucine-rich repeat family protein (AHRD V1 **-- D7KDI8_ARALY); contains Interpro domain(s) IPR006553 Leucine-rich repeat, cysteine-containing subtype	3.49	3.47819e-05	50.63	44.44	39.91	45.81	20.97	40.35	159.81	111.47	147.6	144.09	140.743
Solyc02g090040.1.1	CTP synthase (AHRD V1 *-*- D7MFK7_ARALY)	4.61	3.48469e-05	5.54	2.39	5.95	6.51	7.12	5.5	30.48	20.41	17.7	32.95	25.385
Solyc12g021310.1.1	WD repeat-containing protein 91 (AHRD V1 ***- B9ENS6_SALSA)	2.96	3.52179e-05	10.31	10.32	6.58	11.76	10.23	9.84	20.83	38.11	21.15	36.47	29.14
Solyc08g065840.2.1	Unknown Protein (AHRD V1); contains Interpro domain(s) IPR012438 Protein of unknown function DUF1639	4.35	3.55529e-05	18.91	10.46	20.77	19.88	10.09	16.02	60.02	85.4	57.88	75.2	69.625
Solyc01g100260.2.1	Guanosine-5&apos-triphosphate 3&apos-diphosphate pyrophosphatase (AHRD V1 **-- D8MKR7_9ENTR); contains Interpro domain(s) IPR003695 Ppx/GppA phosphatase	2.48	3.55949e-05	16.38	16.9	14.95	14.27	14.18	15.34	37.42	34.88	40.78	39.31	38.0975
Solyc03g120200.1.1	Regulator of telomere elongation helicase 1 homolog (AHRD V1 ***- RTEL1_AEDAE); contains Interpro domain(s) IPR013020 DNA helicase (DNA repair), Rad3 type	2.97	3.5745e-05	1.9	1.55	1.19	1.32	1.49	1.49	4.32	4.81	4.67	3.93	4.4325
Solyc08g008470.1.1	Unknown Protein (AHRD V1)	2.98	3.66849e-05	19.83	32.02	27.7	22.79	51.57	30.78	81.23	128.14	66.02	91.03	91.605
Solyc07g042830.2.1	Glycogen synthase (AHRD V1 ***- D1R4V0_9CHLA); contains Interpro domain(s) IPR011835 Glycogen/starch synthases, ADP-glucose type	2.66	3.67222e-05	11.45	10.45	17.09	10.06	10.61	11.93	33.05	27.24	38.9	27.79	31.745
Solyc11g066510.1.1	Ring H2 finger protein (AHRD V1 ***- D9ZHD8_HYPPE); contains Interpro domain(s) IPR011016 Zinc finger, RING-CH-type	2.73	3.68413e-05	7.87	12.75	8.95	8.58	8.23	9.28	19.79	25.81	28	27.7	25.325
Solyc03g079950.2.1	DNA-binding protein BIN4 (AHRD V1 *-*- BIN4_ARATH)	2.41	3.81096e-05	14.77	19.47	14.03	14.72	10.97	14.79	42.4	44.2	29.64	26.56	35.7
Solyc05g009940.2.1	S-layer domain protein (AHRD V1 *-*- C7QMM1_CYAP0); contains Interpro domain(s) IPR001119 S-layer homology region	2.76	3.84526e-05	7.5	8.44	8.14	6.53	3.93	6.91	23.33	18.04	18.29	16.72	19.095
Solyc09g005280.2.1	ATP synthase subunit-like protein (AHRD V1 *--- Q6YWH6_ORYSJ)	3.64	3.84632e-05	4.92	2.92	3.64	4.51	3.29	3.86	16.56	13.67	15.43	10.5	14.04
Solyc07g042480.2.1	Unknown Protein (AHRD V1)	23.66	3.85753e-05	1.58	2.5	0.56	1.81	0.6	1.41	45.98	42.93	22.7	21.86	33.3675
Solyc01g087400.2.1	PHD finger family protein (AHRD V1 *-*- D7LU24_ARALY)	3.19	3.87703e-05	12.61	20.26	16.14	20.06	12.77	16.37	47.51	54.32	35.24	71.68	52.1875
Solyc11g044350.1.1	WW domain containing adaptor with coiled-coil (AHRD V1 *-*- Q5U4Q0_XENTR); contains Interpro domain(s) IPR001202 WW/Rsp5/WWP	12.4	3.94128e-05	0.23	1.51	0.73	0.2	1.21	0.78	6.46	16.95	8.93	6.14	9.62
Solyc12g062660.1.1	Unknown Protein (AHRD V1)	12.02	3.95122e-05	0.22	0.62	1.17	0.57	0.67	0.65	8.56	3.05	8.3	11.35	7.815
Solyc07g055020.2.1	F-box family protein (AHRD V1 ***- B9GFB6_POPTR); contains Interpro domain(s) IPR001810 Cyclin-like F-box	3.34	3.95556e-05	6.09	5.13	4.07	8.12	3.65	5.41	16.4	17.42	13.14	25.32	18.07
Solyc12g010120.1.1	Reticulon-like protein B21 (AHRD V1 *-*- RTNLS_ARATH); contains Interpro domain(s) IPR003388 Reticulon	2.18	3.95556e-05	10.57	9.64	11.63	9.4	7.03	9.65	22.86	19.34	25.96	16.1	21.065
Solyc06g065350.2.1	Erythroid differentiation-related factor 1-like protein (AHRD V1 ***- Q5N730_ORYSJ)	4.92	3.9817e-05	0.68	1.93	0.64	1.02	3.62	1.58	6.95	7.1	7.04	9.95	7.76
Solyc10g080450.1.1	Unknown Protein (AHRD V1)	2.95	3.98576e-05	17.37	23.62	15.27	20.07	13.89	18.04	78.02	49.01	41.09	44.56	53.17
Solyc02g021020.2.1	Pentatricopeptide repeat protein (AHRD V1 ***- A7BJL0_RAPSA); contains Interpro domain(s) IPR002885 Pentatricopeptide repeat	3.2	3.99883e-05	2.84	2.35	1.99	2.24	3.57	2.6	8.44	9.14	7.44	8.22	8.31
Solyc01g105380.1.1	Unknown Protein (AHRD V1)	6.07	4.01112e-05	9	15.38	23.19	8.53	11.35	13.49	76.88	75.21	122.72	52.79	81.9
Solyc04g057990.2.1	mRNA 3&apos-end-processing protein YTH1 (AHRD V1 *--- B6JVP1_SCHJY); contains Interpro domain(s) IPR000571 Zinc finger, CCCH-type	3.02	4.1454e-05	5.31	5.42	3.39	5.38	4.68	4.84	11.63	14.74	11.43	20.54	14.585
Solyc03g111990.2.1	Cytochrome P450 pseudogene	2.57	4.16392e-05	6.98	10	13.39	8.52	2.3	8.24	16.99	19.37	20.89	27.42	21.1675
Solyc01g100230.2.1	Chaperone protein dnaJ (AHRD V1 ***- B6U761_MAIZE); contains Interpro domain(s) IPR001623 Heat shock protein DnaJ, N-terminal	4.89	4.1786e-05	14.02	33.28	36.47	37.05	24.6	29.08	170.54	135.66	157.62	105.1	142.23
Solyc04g072260.1.1	Midasin (AHRD V1 ***- B9MXW7_POPTR); contains Interpro domain(s) IPR012099 Midasin	2.72	4.22098e-05	0.9	1.34	0.73	1.31	2.31	1.32	3.39	3.82	2.73	4.39	3.5825
Solyc06g011550.2.1	Myosin XI-K (AHRD V1 ***- B0CN61_NICBE)	5.57	4.42441e-05	15.35	17.43	8.41	16.08	4.37	12.33	70.5	79.19	70.34	54.88	68.7275
Solyc05g013200.1.1	Pentatricopeptide repeat-containing protein (AHRD V1 ***- D7LQC4_ARALY); contains Interpro domain(s) IPR002885 Pentatricopeptide repeat	3.98	4.44477e-05	1.09	1.55	0.88	0.78	1.14	1.09	5.64	5.74	3.69	2.25	4.33
Solyc06g073780.2.1	Structural maintenance of chromosomes protein 3 (AHRD V1 **-- Q8AW91_XENLA); contains Interpro domain(s) IPR003395 RecF/RecN/SMC protein, N-terminal	2.34	4.4677e-05	25.58	28.15	25.73	26.37	32.78	27.72	59.1	71.21	54.96	74.22	64.8725
Solyc04g080310.1.1	Unknown Protein (AHRD V1); contains Interpro domain(s) IPR017956 AT hook, DNA-binding, conserved site	2.92	4.54209e-05	59.92	37.14	29.81	55.45	18.09	40.08	153.86	101.47	132.17	81.15	117.162
Solyc01g094640.2.1	( related) (AHRD V1 ***- Q2HTJ8_MEDTR)	2.51	4.56219e-05	13.26	11.52	12.55	8.45	8.76	10.91	30.8	20.45	31.68	26.72	27.4125
Solyc01g059760.1.1	Ulp1 protease family C-terminal catalytic domain containing protein (AHRD V1 *-*- Q60D46_SOLDE); contains Interpro domain(s) IPR003653 Peptidase C48, SUMO/Sentrin/Ubl1	75.25	4.56523e-05	0	0	0	0	0	0	1.43	0.74	0.51	0.33	0.7525
Solyc09g020010.1.1	Genomic DNA chromosome 5 P1 clone MXC9 (AHRD V1 *-*- Q9FMP0_ARATH)	3.08	4.6709e-05	9.52	16.75	9.02	16.17	9.1	12.11	49.85	44.33	33.47	21.49	37.285
Solyc01g106100.2.1	DUF593-containing protein 2 (AHRD V1 ***- B0F6T0_MEDTR); contains Interpro domain(s) IPR007656 Protein of unknown function DUF593	4.56	4.72386e-05	3.68	2.56	1.05	2.64	1.55	2.3	8.66	11.88	10.01	11.37	10.48
Solyc02g070550.2.1	La-related protein 6 (AHRD V1 *--- LARP6_HUMAN); contains Interpro domain(s) IPR006630 RNA-binding protein Lupus La	2.97	5.07167e-05	167.77	188.65	140.61	185.61	178.6	172.25	590.15	429.5	503.79	520.23	510.918
Solyc01g090270.2.1	Bzip-like transcription factor-like (AHRD V1 *-*- Q7X997_ORYSJ); contains Interpro domain(s) IPR006867 Protein of unknown function DUF632	3.01	5.15335e-05	4.68	4.24	2.43	3.24	5.53	4.02	12.26	12.6	11.09	12.57	12.13
Solyc06g074680.2.1	Phospholipid diacylglycerol acyltransferase (AHRD V1 **** B3LPN2_YEAS1); contains Interpro domain(s) IPR003386 Lecithin:cholesterol acyltransferase	186.67	5.17928e-05	0	0	0	0	0.03	0.01	0.55	1.47	0.54	1.92	1.12
Solyc07g042090.2.1	Transmembrane protein 34 (AHRD V1 ***- A9UM61_XENTR); contains Interpro domain(s) IPR005178 Protein of unknown function DUF300	138.5	5.18843e-05	0	0	0	0	0	0	1.98	0.63	0.7	2.23	1.385
Solyc04g078440.2.1	Acetyl xylan esterase A (AHRD V1 **-- D7J664_9BACE); contains Interpro domain(s) IPR005181 Protein of unknown function DUF303, acetylesterase putative	18.22	5.21451e-05	0.17	0	0	0.43	0.13	0.15	3.81	1.81	3.01	2.01	2.66
Solyc08g005150.2.1	Ubiquitin ligase (AHRD V1 **-* B3G3Y7_ADIVA); contains Interpro domain(s) IPR006575 RWD	3.03	5.34568e-05	6.64	10.91	5.97	8.86	10.35	8.55	32.66	20.37	27.62	22.8	25.8625
Solyc02g005250.1.1	Ulp1 protease family C-terminal catalytic domain containing protein (AHRD V1 ***- Q60D46_SOLDE); contains Interpro domain(s) IPR003653 Peptidase C48, SUMO/Sentrin/Ubl1	18.26	5.3563e-05	0	0.38	0.22	0.17	0	0.15	3.21	0.76	3.66	3.62	2.8125
Solyc02g069570.2.1	Pentatricopeptide repeat-containing protein (AHRD V1 *-*- D7LDK6_ARALY); contains Interpro domain(s) IPR002885 Pentatricopeptide repeat	2.61	5.45533e-05	6.42	5.85	8.15	7.54	7.26	7.04	19.05	18.62	18.01	17.91	18.3975
Solyc11g069140.1.1	Unknown Protein (AHRD V1)	2.96	5.48832e-05	21.95	22.93	40.08	31.21	20.98	27.43	58.62	82.03	92.61	91.66	81.23
Solyc12g040580.1.1	6-phosphogluconate dehydrogenase decarboxylating (AHRD V1 ***- B9HIW3_POPTR); contains Interpro domain(s) IPR006114 6-phosphogluconate dehydrogenase, C-terminal	2.69	5.49846e-05	11.45	11.25	17.39	10.89	5.59	11.31	23.9	34.01	39.97	24.06	30.485
Solyc11g008620.1.1	Phosphoglycolate phosphatase (AHRD V1 **-- C1FHY2_9CHLO); contains Interpro domain(s) IPR006349 2-phosphoglycolate phosphatase, eukaryotic	2.91	5.51203e-05	6.69	4.04	3.76	2.49	3.78	4.15	9.74	13.86	11.76	13.04	12.1
Solyc01g066570.2.1	Genomic DNA chromosome 5 TAC clone K14A3 (AHRD V1 *--- Q9FGQ9_ARATH); contains Interpro domain(s) IPR007650 Protein of unknown function DUF581	4.83	5.51636e-05	37.01	41.05	39.19	45.6	28.5	38.27	209.06	189.63	181.58	158.47	184.685
Solyc00g106650.1.1	BZIP transcription factor family protein expressed (AHRD V1 *--- Q2R8T2_ORYSJ)	3.89	5.55946e-05	8.78	15.98	5.5	6.31	9.79	9.27	35.17	42.64	26.75	39.64	36.05
Solyc12g043090.1.1	Transcription factor (AHRD V1 *--- D7L9U5_ARALY); contains Interpro domain(s) IPR006578 MADF domain	2.09	5.56203e-05	35.76	42.55	40.76	39.24	26.56	36.97	82.64	76.17	68.96	82.03	77.45
Solyc09g008160.2.1	Unknown Protein (AHRD V1)	4.4	5.5648e-05	157.78	105.39	116.39	124.88	159.48	132.78	435.77	650.65	649.8	600.74	584.24
Solyc10g045710.1.1	Ulp1 protease family C-terminal catalytic domain containing protein (AHRD V1 *-*- Q60D46_SOLDE)	73.75	5.63425e-05	0	0	0	0	0	0	0.47	1.46	0.62	0.4	0.7375
Solyc04g009990.2.1	Lysine-specific demethylase 5A (AHRD V1 *--- KDM5A_MOUSE); contains Interpro domain(s) IPR013129 Transcription factor jumonji	2.53	5.68713e-05	11.71	14.02	9.39	15.22	14.48	12.96	31.27	25.96	35.05	38.69	32.7425
Solyc02g066800.1.1	Unknown Protein (AHRD V1)	2.42	5.70864e-05	73.51	96.35	58.95	114.21	92.64	87.13	197.26	208.54	225.7	212.67	211.042
Solyc02g090850.2.1	Splicing factor arginine/serine-rich 16 (AHRD V1 *-*- C0HB74_SALSA); contains Interpro domain(s) IPR019147 Splicing factor, suppressor of white apricot	2.43	5.77005e-05	85.23	95.8	91.65	101.92	84.87	91.89	250.18	202.73	226.99	215.11	223.752
Solyc03g045090.2.1	cDNA clone 001-043-A08 full insert sequence (AHRD V1 **-- B7E741_ORYSJ)	2.98	5.78802e-05	63.73	71.34	55.97	75.85	87.01	70.78	194.57	254.82	163.02	230.24	210.662
Solyc07g062440.1.1	Genomic DNA chromosome 3 TAC clone K15M2 (AHRD V1 ***- Q9LKB4_ARATH)	2.66	5.84281e-05	5.97	5.5	3.36	5.23	7.13	5.44	14.4	16.07	11.76	15.56	14.4475
Solyc06g071040.2.1	YLP motif containing 1 (AHRD V1 *-*- D7FYE7_ECTSI)	2.63	5.86298e-05	13.5	15.68	13.78	16.05	17.32	15.27	37.27	41.51	33.76	48.13	40.1675
Solyc06g071410.2.1	Protein kinase (AHRD V1 **** Q9FGB1_ARATH); contains Interpro domain(s) IPR015783 ATMRK serine/threonine protein kinase-like	5.62	5.89941e-05	3.25	2	1.85	1.07	1.94	2.02	11.87	8.45	8.79	16.31	11.355
Solyc07g040990.2.1	Protein phosphatase 2C (AHRD V1 ***- A5A6P8_WHEAT); contains Interpro domain(s) IPR015655 Protein phosphatase 2C	2.43	5.89941e-05	33.84	32.86	32.88	27.48	23.61	30.13	74.6	82.72	62.95	72.89	73.29
Solyc07g064970.2.1	Microtubule-associated protein MAP65-1a (AHRD V1 **** Q9FEV9_TOBAC); contains Interpro domain(s) IPR007145 MAP65/ASE1	2.5	5.92853e-05	19.64	16.94	21.19	16.59	16.56	18.18	42.31	44.31	55.29	39.59	45.375
Solyc05g051380.2.1	AP2-like ethylene-responsive transcription factor At1g16060 (AHRD V1 *-*- AP2L1_ARATH); contains Interpro domain(s) IPR001471 Pathogenesis-related transcriptional factor and ERF, DNA-binding	144.5	5.9305e-05	0	0	0	0	0	0	1.75	1.25	0.31	2.47	1.445
Solyc05g018850.1.1	Unknown Protein (AHRD V1)	82.1	5.94729e-05	0.8	0	0	0	0.61	0.28	29.74	5.04	20.13	37.7	23.1525
Solyc11g030600.2.1	DNA (Cytosine-5)-methyltransferase (AHRD V1 **** O49889_SOLLC); contains Interpro domain(s) IPR017198 DNA (cytosine-5)-methyltransferase 1	2.56	5.94729e-05	1.79	1.31	2.78	1.31	2.08	1.85	3.7	5.61	5.14	4.53	4.745
Solyc11g065370.1.1	Set1/Ash2 histone methyltransferase complex subunit ASH2 (AHRD V1 *-*- ASH2L_MOUSE); contains Interpro domain(s) IPR018355 SPla/RYanodine receptor subgroup	2.1	5.98271e-05	22.47	31.71	26.11	24.44	22.06	25.36	60.98	53.81	54.56	43.5	53.2125
Solyc08g008380.2.1	Auxin response factor 9 (AHRD V1 **** D7R605_SOLLC); contains Interpro domain(s) IPR010525 Auxin response factor	3.17	6.01207e-05	2.5	2.44	2.44	2.68	2.14	2.44	7.71	5.49	7.56	10.14	7.725
Solyc12g099750.1.1	Regulator of chromosome condensation family protein (AHRD V1 **-- D7LRE3_ARALY); contains Interpro domain(s) IPR011993 Pleckstrin homology-type	6.38	6.05205e-05	2.64	1.26	4.26	1.14	5.56	2.97	21.19	17.59	25.1	11.94	18.955
Solyc05g032670.1.1	Unknown Protein (AHRD V1)	3.68	6.08813e-05	18.29	32.7	25.43	21.33	4.53	20.46	103.45	49.07	59.01	89.86	75.3475
Solyc09g082330.1.1	7S vicilin (Fragment) (AHRD V1 **-- B3STU7_CARIL); contains Interpro domain(s) IPR014710 RmlC-like jelly roll fold	122.5	6.08813e-05	0	0	0	0	0	0	1.15	0.98	0.73	2.04	1.225
Solyc02g077410.2.1	heat-and acid-stable phosphoprotein (AHRD V1 *-*- B5X267_SALSA); contains Interpro domain(s) IPR019380 Casein kinase substrate, phosphoprotein PP28	4.14	6.29995e-05	215.74	212.74	158.53	196.77	132.29	183.21	841.6	684.05	644.37	862.48	758.125
Solyc12g042820.1.1	Serine/threonine-protein phosphatase 7 long form homolog (AHRD V1 **-- PPP7L_ARATH); contains Interpro domain(s) IPR019557 Aminotransferase-like, plant mobile domain	41.44	6.30852e-05	0.52	1.16	0.37	0.6	1.27	0.78	21.4	62.23	34.54	11.8	32.4925
Solyc10g008790.2.1	Calmodulin binding protein (AHRD V1 **-* B6TIB2_MAIZE); contains Interpro domain(s) IPR000048 IQ calmodulin-binding region	6.26	6.33186e-05	7.77	7.27	9.23	9.44	5.72	7.89	57.34	38.97	31.38	69.85	49.385
Solyc04g014940.1.1	Unknown Protein (AHRD V1)	6.83	6.33756e-05	6.63	2.29	1.94	3.64	3	3.5	35.43	31.32	15.27	13.61	23.9075
Solyc06g060180.1.1	Alpha-humulene/(-)-(E)-beta-caryophyllene synthase (AHRD V1 **** HUMS_ARATH); contains Interpro domain(s) IPR005630 Terpene synthase, metal-binding domain	87	6.36391e-05	0	0	0	0	0	0	1.33	0.71	0.39	1.05	0.87
Solyc04g051800.2.1	ABC transporter ATP-binding protein (AHRD V1 ***- D4ZPJ5_SPIPL); contains Interpro domain(s) IPR003439 ABC transporter-like	4.83	6.43233e-05	45.77	49.95	49.03	46.99	49.32	48.21	196.54	245.6	149.58	338.84	232.64
Solyc06g071180.2.1	Dynein light chain 1 cytoplasmic (AHRD V1 *-*- Q7RN10_PLAYO); contains Interpro domain(s) IPR001372 Dynein light chain, type 1 and 2	3.31	6.45006e-05	11.54	10.51	6.79	6.68	11.91	9.49	34.38	39.39	20.29	31.65	31.4275
Solyc01g056340.2.1	DET1-like protein (AHRD V1 ***- D0EW63_ORYSI); contains Interpro domain(s) IPR019138 De-etiolated protein 1, Det1	3.32	6.49737e-05	4.43	4.73	5.35	5.23	4.82	4.91	16.97	16.85	15.76	15.6	16.295
Solyc02g068930.2.1	Cytochrome c6 (AHRD V1 ***- D7MKY9_ARALY); contains Interpro domain(s) IPR003088 Cytochrome c, class I	4.5	6.54997e-05	4.97	4.89	5.91	5.05	1.49	4.46	17.37	26.26	20.15	16.52	20.075
Solyc05g018490.2.1	Early fruit mRNA (AHRD V1 *--- B6TAC1_MAIZE)	2.92	6.64276e-05	52.16	53.4	42.54	47.12	21.55	43.35	129.15	120.17	99.81	157.47	126.65
Solyc05g056220.2.1	Methyltransferase like 3 (AHRD V1 *-** Q28H22_XENTR); contains Interpro domain(s) IPR007757 MT-A70	2.47	6.67066e-05	23.69	30.08	22.95	23.66	36.89	27.45	74.8	60.09	55.62	80.99	67.875
Solyc01g056210.1.1	Unknown Protein (AHRD V1); contains Interpro domain(s) IPR015410 Region of unknown function DUF1985	125.75	6.99193e-05	0	0	0	0	0	0	0.6	1.86	2.06	0.51	1.2575
Solyc01g090860.2.1	Poly(A) RNA polymerase protein 1 (AHRD V1 *--- TRF5_YEAST); contains Interpro domain(s) IPR002934 Nucleotidyltransferase	2.92	6.99333e-05	3.13	3.6	3.61	4.29	8.02	4.53	12.96	12.4	10.78	16.75	13.2225
Solyc08g021840.1.1	Ulp1 protease family C-terminal catalytic domain containing protein (AHRD V1 ***- Q60D46_SOLDE)	2.36	7.02906e-05	52.42	73.11	50.15	74.11	46.35	59.23	191.04	131.76	123.25	112.77	139.705
Solyc01g087460.1.1	Protein phosphatase 2C (AHRD V1 ***- Q6QLU0_SOLLC); contains Interpro domain(s) IPR015655 Protein phosphatase 2C	131.5	7.03337e-05	0	0	0	0	0	0	0.79	1.86	0.62	1.99	1.315
Solyc02g086200.1.1	Chloroplastic group IIA intron splicing facilitator CRS1, chloroplastic (AHRD V1 ***- CRS1_ARATH); contains Interpro domain(s) IPR001890 RNA-binding, CRM domain	2.86	7.11477e-05	2.12	1.69	2.94	2.36	2.61	2.34	7.67	6.67	5.96	6.48	6.695
Solyc02g021300.1.1	Ulp1 protease family C-terminal catalytic domain containing protein (AHRD V1 *-*- Q60D46_SOLDE)	76	7.15762e-05	0	0	0	0	0	0	0.62	0.77	0.86	0.79	0.76
Solyc06g035600.2.1	Pentatricopeptide repeat-containing protein (AHRD V1 ***- D7KL14_ARALY); contains Interpro domain(s) IPR008991 Translation protein SH3-like	3.47	7.27589e-05	1.65	1.56	1.38	2.28	5.31	2.44	7.2	8.96	9.62	8.07	8.4625
Solyc11g028260.1.1	Unknown Protein (AHRD V1)	31.65	7.33596e-05	0	0	0	3.94	0	0.79	12.21	23.17	38.59	25.8	24.9425
Solyc06g083870.2.1	Structural maintenance of chromosomes 1 protein (AHRD V1 **-- Q6Q1P4_ARATH); contains Interpro domain(s) IPR003395 RecF/RecN/SMC protein, N-terminal	2.38	7.55522e-05	15.32	19.56	15.94	18.58	19.33	17.75	41.28	50.24	30.51	46.84	42.2175
Solyc01g100960.2.1	Glucose-6-phosphate 1-dehydrogenase (AHRD V1 ***- B9RFN8_RICCO); contains Interpro domain(s) IPR001282 Glucose-6-phosphate dehydrogenase	4.75	7.67861e-05	7.88	11.12	8.81	8.44	6.03	8.46	55.83	33.44	44.55	26.72	40.135
Solyc01g099580.1.1	Desiccation-related protein PCC13-62 (AHRD V1 *-*- B6TNA6_MAIZE); contains Interpro domain(s) IPR011424 C1-like	6.75	7.70777e-05	0.76	0.54	2.25	0.99	0.69	1.05	10.52	5.19	8.44	4.09	7.06
Solyc12g005100.1.1	UPF0505 protein C16orf62 homolog (AHRD V1 **-- CP062_MOUSE)	2.66	7.70777e-05	2.67	5.38	3.38	5.08	4.78	4.26	8.68	9.76	13.82	13.13	11.3475
Solyc01g067930.2.1	Alpha-1 6-xylosyltransferase (Fragment) (AHRD V1 **-- Q5TIN3_GOSRA); contains Interpro domain(s) IPR008630 Galactosyl transferase	4.94	7.74502e-05	13.45	13.8	31.36	15.14	29.37	20.62	105.58	98.18	109.72	93.92	101.85
Solyc08g016150.1.1	Avr9/Cf-9 rapidly elicited protein 180 (AHRD V1 ***- Q9FQZ1_TOBAC)	7.07	7.96496e-05	1.18	1.12	6.97	0	1.13	2.08	18.91	17.19	17.43	5.33	14.715
Solyc05g041360.1.1	Maturase K (AHRD V1 ***- Q70D35_9SOLA); contains Interpro domain(s) IPR002866 Maturase, MatK, N-terminal	17.18	8.03481e-05	0.76	0.36	0	0.33	0	0.29	4.75	4.34	4.82	6.02	4.9825
Solyc08g076340.2.1	40S ribosomal protein S30-like (AHRD V1 ***- Q6K853_ORYSJ); contains Interpro domain(s) IPR006846 Ribosomal protein S30	3.04	8.12101e-05	75.86	67.34	61.83	68.16	76.11	69.86	209.37	210.75	167.82	261.49	212.358
Solyc10g012320.1.1	Ubiquitin-conjugating enzyme E2 5 (AHRD V1 **** UBC5_ARATH); contains Interpro domain(s) IPR015581 Ubiquitin-conjugating enzyme	4.77	8.20021e-05	0.41	9.65	9.17	5.6	3.26	5.62	18.09	39.65	32.01	17.43	26.795
Solyc01g007570.2.1	30S ribosomal protein S11 chloroplastic (AHRD V1 ***- D3WCH5_NEROL); contains Interpro domain(s) IPR019981 Ribosomal protein S11, bacterial-type	16.61	8.31836e-05	1.26	1.2	1.69	1.36	0.36	1.17	25.56	10.51	15.26	26.65	19.495
Solyc02g089000.2.1	Unknown Protein (AHRD V1)	24.73	8.33472e-05	14.74	13.48	9.09	15.29	12.84	13.09	373.58	149.93	423.7	347.3	323.627
Solyc11g020170.1.1	Genomic DNA chromosome 5 P1 clone MJJ3 (AHRD V1 ***- Q9FFK6_ARATH)	3.31	8.33472e-05	13.14	15.41	9.96	23.31	14.19	15.2	38.53	53.85	42.39	66.29	50.265
Solyc11g020010.1.1	Mutator-like transposase (AHRD V1 *-*- Q9SR14_ARATH); contains Interpro domain(s) IPR018289 MULE transposase, conserved domain	10.68	8.35645e-05	0.06	0.24	0	0.11	0.12	0.11	1.13	1.45	0.8	1.15	1.1325
Solyc10g036690.1.1	Unknown Protein (AHRD V1)	1450.75	8.39738e-05	0	0	0	0	0	0	18.91	20.18	14.94	4	14.5075
Solyc00g036540.1.1	50S ribosomal protein L2 chloroplastic (AHRD V1 *-*- A6YA71_9MAGN); contains Interpro domain(s) IPR002171 Ribosomal protein L2	227.22	8.39848e-05	0	0	0	0	0.22	0.04	18.71	9.61	9.03	2.64	9.9975
Solyc12g017250.1.1	photosystem II polypeptide (AHRD V1 ***- Q6V7X5_TRIPR); contains Interpro domain(s) IPR006814 Photosystem II protein PsbR	2.52	8.5451e-05	481.93	489.38	675.74	491.77	398.07	507.38	1332.49	1062.85	1676	1047.45	1279.7
Solyc02g086370.2.1	ER Phosphatidate Phosphatase (AHRD V1 **** B9SJX0_RICCO); contains Interpro domain(s) IPR000326 Phosphatidic acid phosphatase type 2/haloperoxidase	10.58	8.55333e-05	1.03	0.43	0.49	0	0.48	0.49	3.53	3.76	4.97	8.3	5.14
Solyc08g066080.1.1	Ulp1 protease family C-terminal catalytic domain containing protein (AHRD V1 ***- Q60D46_SOLDE)	20.49	8.56285e-05	0.54	0.51	0.58	0.46	0.51	0.52	3.83	16.36	15.13	7.29	10.6525
Solyc06g068430.2.1	Sister chromatid cohesion protein PDS5 homolog A (AHRD V1 *--- PDS5A_MOUSE); contains Interpro domain(s) IPR002999 Tudor domain	2.54	8.64936e-05	6.31	9.93	6.86	5.88	9.24	7.64	19.92	20.01	13.61	24.06	19.4
Solyc10g087010.1.1	cytochrome P450	2.47	8.71819e-05	11.38	6.12	5.19	6.02	6.12	6.97	18.16	15.64	14.8	20.36	17.24
Solyc07g063420.2.1	NAC domain transcription factor (AHRD V1 *-** Q4U0D4_WHEAT); contains Interpro domain(s) IPR003441 No apical meristem (NAM) protein	3.13	8.72099e-05	45.51	35.24	24.39	29.3	20.41	30.97	72.54	118.17	88.87	108.1	96.92
Solyc04g008110.2.1	Histidine kinase 2 (AHRD V1 **** A3QVR9_LOTJA); contains Interpro domain(s) IPR006189 CHASE	2.6	8.82285e-05	5.02	3.15	4.02	2.81	3.35	3.67	8.85	10.91	10.87	7.48	9.5275
Solyc10g019040.1.1	Kinetochore protein NUF2-like protein (AHRD V1 ***- D0N421_PHYIN); contains Interpro domain(s) IPR005549 Kinetochore protein Nuf2	2	8.82285e-05	69.02	81.49	59.72	68.23	32.31	62.15	145.27	98.15	109.81	143.23	124.115
Solyc01g020130.2.1	Glycosyltransferase (AHRD V1 ***- Q50HV0_SOLLC); contains Interpro domain(s) IPR005027 Glycosyl transferase, family 43	6.48	8.83323e-05	0.71	1.68	1.52	2.28	1.42	1.52	10.33	11.03	8.53	9.53	9.855
Solyc06g074690.2.1	Genomic DNA chromosome 5 P1 clone MRN17 (AHRD V1 ***- Q9FFC5_ARATH)	2.75	8.89608e-05	3.22	4.85	3.17	3.86	1.99	3.42	10.78	9.62	7.7	9.54	9.41
Solyc06g048970.2.1	At2g40630/T2P4.2 (AHRD V1 *-*- Q94EI6_ARATH)	3.43	9.12393e-05	3	3.52	2.3	3.51	2.87	3.04	11.28	12.47	10.28	7.7	10.4325
Solyc10g044720.1.1	Unknown Protein (AHRD V1)	3.22	9.12393e-05	20.46	15.9	15.99	20.84	21.34	18.91	62.93	67.16	54.94	58.78	60.9525
Solyc06g071820.2.1	Speckle-type poz protein (AHRD V1 *--- Q179U2_AEDAE); contains Interpro domain(s) IPR000197 Zinc finger, TAZ-type	3.05	9.1601e-05	21.93	13.78	27.61	11.93	19.19	18.89	49.69	60.97	56.89	62.99	57.635
Solyc01g060090.1.1	Serine/threonine-protein phosphatase 4 regulatory subunit 3 (AHRD V1 **-- PP4R3_DANRE)	3.96	9.31027e-05	3.11	5.24	2.97	4.46	13.86	5.93	25.81	22.73	22.81	22.59	23.485
Solyc04g072160.2.1	Prostaglandin E synthase 3 (AHRD V1 **-- B4FLE3_MAIZE); contains Interpro domain(s) IPR017447 CS	12.36	9.31027e-05	9.34	20.63	9.26	21.04	18.19	15.69	104.22	237.89	142.77	291.08	193.99
Solyc05g013640.1.1	Unknown Protein (AHRD V1)	2.77	9.38232e-05	57.28	24.68	27.92	19.91	9.57	27.87	83.99	96.95	46.03	81.49	77.115
Solyc08g077480.2.1	Os04g0585900 protein (Fragment) (AHRD V1 *-*- Q0JAP2_ORYSJ); contains Interpro domain(s) IPR007650 Protein of unknown function DUF581	4.54	9.38232e-05	5.14	7.06	4.71	15.11	2.55	6.91	31.88	22.68	35.74	35.2	31.375
Solyc10g006200.2.1	Endoribonuclease Dicer homolog 1 (AHRD V1 ***- DCL1_ORYSJ); contains Interpro domain(s) IPR000999 Ribonuclease III	3.26	9.38971e-05	6.96	9.32	5.1	10.37	8.59	8.07	27.5	21.23	25.42	31.15	26.325
Solyc02g069940.2.1	WPP domain-associated protein (Fragment) (AHRD V1 ***- WAP_SOLLC)	2.38	9.42847e-05	11.74	10.43	8.94	10.82	12.37	10.86	19.14	27.31	26.11	30.63	25.7975
Solyc08g068380.2.1	NAC transcription factor (AHRD V1 ***- B3VK71_TOBAC); contains Interpro domain(s) IPR003441 No apical meristem (NAM) protein	6.99	9.45597e-05	0.86	0.82	0.74	0.44	0.26	0.62	4.9	5.23	3.32	4	4.3625
Solyc07g048080.2.1	Threonyl-tRNA synthetase (AHRD V1 **** D9ZHD6_HYPPE); contains Interpro domain(s) IPR002320 Threonyl-tRNA synthetase, class IIa	2.58	9.50854e-05	7.52	7.67	10.47	8.1	6.97	8.15	18.41	22.38	19.12	24.26	21.0425
Solyc08g062450.1.1	class II heat shock protein (AHRD V1 ***- B6T339_MAIZE); contains Interpro domain(s) IPR002068 Heat shock protein Hsp20	2.28	9.68423e-05	54.18	96.68	38.56	107.97	69.94	73.47	154.86	139.46	169.88	206.44	167.66
Solyc05g006160.2.1	Gibberellin-regulated protein 2 (AHRD V1 **-- B6TLZ8_MAIZE); contains Interpro domain(s) IPR003854 Gibberellin regulated protein	15.38	9.72683e-05	3.55	3	0	4.76	3.02	2.87	52.61	44.92	17.81	60.98	44.08
Solyc01g104650.2.1	BZIP transcription factor (AHRD V1 **** Q53UC6_WHEAT); contains Interpro domain(s) IPR011700 Basic leucine zipper	3.39	9.72929e-05	182.77	273.34	123.7	263.61	240.6	216.8	931.17	721.96	733.92	556.97	736.005
Solyc07g064350.1.1	Protein KRI1 homolog (AHRD V1 *--- KRI1_BOVIN); contains Interpro domain(s) IPR007851 KRR1 interacting protein 1, subgroup	2.16	9.74622e-05	19.06	19.28	15.52	17.95	23.08	18.98	43.41	47.95	35.03	37.22	40.9025
Solyc05g041800.1.1	Unknown Protein (AHRD V1)	82.49	9.78873e-05	0	0.32	0.73	0.29	1.95	0.66	34.59	108.37	58	16.16	54.28
Solyc10g087030.1.1	cytochrome P450	7.51	9.86044e-05	0.58	0.18	0.31	0.25	0.3	0.32	2.67	2.17	2.71	2.18	2.4325
Solyc08g005760.1.1	Alcohol acetyltransferase (AHRD V1 **-* B1A9J8_CUCME); contains Interpro domain(s) IPR003480 Transferase	4.97	9.98832e-05	7.47	2.68	4.34	5.59	4.03	4.82	36.64	14.9	23.08	21.29	23.9775
Solyc01g081220.1.1	Phenylalanyl-tRNA synthetase alpha chain (AHRD V1 ***- B5X2Q7_SALSA); contains Interpro domain(s) IPR002319 Phenylalanyl-tRNA synthetase, class IIc-related	32.65	0.000101388	0	0	0	1.39	0	0.28	10.06	5.11	10.21	10.93	9.0775
Solyc03g026220.2.1	BCL-2 binding anthanogene-1 (AHRD V1 **** B4FV61_MAIZE); contains Interpro domain(s) IPR003103 Apoptosis regulator Bcl-2 protein, BAG	3.37	0.000101434	20.13	18.65	28.02	20.8	16.03	20.73	59.14	67.89	75.82	76.78	69.9075
Solyc07g006870.2.1	Xyloglucan endotransglucosylase/hydrolase 8 (AHRD V1 **** C0IRI1_MALDO); contains Interpro domain(s) IPR016455 Xyloglucan endotransglucosylase/hydrolase	22.31	0.000101797	0.31	0	0.16	0	0.18	0.13	2.42	2.46	1.91	4.81	2.9
Solyc09g005520.2.1	F-box family protein (AHRD V1 ***- B9HCS6_POPTR); contains Interpro domain(s) IPR001810 Cyclin-like F-box	123.25	0.000101797	0	0	0	0	0	0	0.75	0.71	1.57	1.9	1.2325
Solyc02g086740.1.1	50S ribosomal protein L12-C (AHRD V1 ***- Q8LBJ7_ARATH); contains Interpro domain(s) IPR015608 Ribosomal protein L12, chloroplast	2.91	0.000104713	10.56	9.75	9.46	6.32	8.08	8.83	25.6	26.39	16.51	34.44	25.735
Solyc01g067650.1.1	Unknown Protein (AHRD V1)	478	0.000104796	0	0	0	0	0	0	4.79	4.77	2.27	7.29	4.78
Solyc01g111970.2.1	Laccase 1a (AHRD V1 **-- B9IG56_POPTR); contains Interpro domain(s) IPR001117 Multicopper oxidase, type 1	3.85	0.000105759	1.27	0.86	2.04	1.17	1.49	1.37	4	5.18	7.04	4.84	5.265
Solyc03g119820.1.1	Oleosin Bn-V (AHRD V1 ***- B6UIA7_MAIZE); contains Interpro domain(s) IPR000136 Oleosin	59.23	0.000105759	0	0.31	0	0	0.13	0.09	7.06	4.19	1.39	8.21	5.2125
Solyc05g011960.2.1	Heat shock protein binding protein (AHRD V1 *--- D7KWX9_ARALY); contains Interpro domain(s) IPR001623 Heat shock protein DnaJ, N-terminal	2.48	0.000105837	15.2	18.17	15.98	16.89	28.57	18.96	43.66	49.67	36.36	58.05	46.935
Solyc01g109510.2.1	Subunit of the SWI/SNF chromatin remodeling complex (AHRD V1 *-*- C4QY27_PICPG); contains Interpro domain(s) IPR007526 SWIRM	2.26	0.000105927	17.95	22.95	17.92	20.33	18.04	19.44	42.55	45.41	38.51	49.1	43.8925
Solyc08g068030.1.1	Zinc finger-like (AHRD V1 ***- Q5ZD36_ORYSJ)	9	0.00010609	1.12	0.35	0.4	0	3.28	1.03	9.97	11.35	7.35	8.43	9.275
Solyc03g005580.2.1	Legumin 11S-globulin (AHRD V1 **-- Q39770_GINBI); contains Interpro domain(s) IPR014710 RmlC-like jelly roll fold	95.75	0.000106836	0	0	0	0	0	0	0.79	0.7	1.09	1.25	0.9575
Solyc07g017640.2.1	Lariat debranching enzyme (AHRD V1 **** B6U6X4_MAIZE); contains Interpro domain(s) IPR004843 Metallophosphoesterase	3.22	0.00010756	4.08	4.39	5.66	3.15	4.03	4.26	13.08	14.04	14.46	13.26	13.71
Solyc09g055550.2.1	Unknown Protein (AHRD V1)	11.93	0.00010756	10.75	8.3	3.61	15.64	5.91	8.84	108.98	80.21	80.14	152.45	105.445
Solyc07g006820.2.1	Transcription initiation factor TFIID subunit 1 (AHRD V1 *--* B0W9Q3_CULQU); contains Interpro domain(s) IPR001487 Bromodomain	2.1	0.000107641	10.91	14.82	12.6	11.38	11.69	12.28	24.8	28.09	23.78	26.42	25.7725
Solyc06g074470.2.1	Unknown Protein (AHRD V1)	19.91	0.000108153	0.37	0.7	0.39	0.95	1.69	0.82	13.96	18.87	16.54	15.93	16.325
Solyc01g094740.1.1	Ulp1 protease family C-terminal catalytic domain containing protein (AHRD V1 ***- Q60D46_SOLDE); contains Interpro domain(s) IPR003653 Peptidase C48, SUMO/Sentrin/Ubl1	25.62	0.000109416	0	0.05	0.05	0	0.02	0.02	0.71	0.19	0.77	0.79	0.615
Solyc08g081580.2.1	Pin2-interacting protein X1 (AHRD V1 *--- C1BXV6_ESOLU); contains Interpro domain(s) IPR000467 D111/G-patch	3.08	0.000110272	52.05	61.88	39.38	56.88	53.91	52.82	182.59	163.1	136.45	168.84	162.745
Solyc06g010240.1.1	Unknown Protein (AHRD V1)	10.08	0.000111038	1.25	2.37	2.68	3.22	1.91	2.29	26.65	20.54	14.03	30.97	23.0475
Solyc08g065560.1.1	Unknown Protein (AHRD V1)	8.84	0.000112032	1.61	0	3.47	2.09	0.93	1.62	12.93	20.45	5.67	18.22	14.3175
Solyc01g057580.1.1	Kinase family protein (AHRD V1 *-*- D7M462_ARALY)	17.4	0.000112089	0.16	0.15	0	0.13	0.18	0.12	1.67	3.17	1.32	2.47	2.1575
Solyc09g065550.2.1	Kinase interacting family protein (AHRD V1 *--- D7KCB2_ARALY); contains Interpro domain(s) IPR011684 KIP1-like	2.16	0.000112089	19.47	18.29	20	16.98	19.03	18.75	37.46	42.9	39.11	42.92	40.5975
Solyc07g052270.2.1	11-beta-hydroxysteroid dehydrogenase-like (AHRD V1 **** Q9LUF1_ARATH); contains Interpro domain(s) IPR002347 Glucose/ribitol dehydrogenase	32.5	0.000113146	0	0.13	0	0.11	0.05	0.06	1.38	1.18	2.18	2.8	1.885
Solyc06g054610.1.1	Unknown Protein (AHRD V1)	5.48	0.000115853	6.38	6.06	6.85	5.5	3.9	5.74	40.9	32.33	32.31	20.16	31.425
Solyc06g008160.2.1	Chloroplast FLU-like protein (Fragment) (AHRD V1 *--- D2K2R8_PICAB); contains Interpro domain(s) IPR011990 Tetratricopeptide-like helical	3.17	0.000116729	10.58	7.73	12.96	9.58	6.22	9.41	29.78	26.66	30.39	32.66	29.8725
Solyc11g072810.1.1	Nuclear factor related to kappa-B-binding protein related (AHRD V1 ***- Q2HU34_MEDTR)	2.29	0.000118868	7.64	8.21	7.76	7.63	12.74	8.8	21.12	21.16	16.03	22.43	20.185
Solyc06g034080.2.1	Unknown Protein (AHRD V1)	15.18	0.00011936	13.97	10.9	6.43	10.32	15.83	11.49	214.32	125.57	121.98	235.74	174.403
Solyc08g022120.2.1	Unknown Protein (AHRD V1)	6.77	0.00012024	57.74	45.99	39.98	48.73	55.74	49.64	355.57	338.97	438.38	211.97	336.223
Solyc03g098750.2.1	Unknown Protein (AHRD V1)	4.8	0.000120501	56.98	30.34	37.1	29.27	41.49	39.04	223.17	180.89	168.38	177.35	187.447
Solyc07g061900.2.1	50S ribosomal protein L4 (AHRD V1 ***- B6TG27_MAIZE); contains Interpro domain(s) IPR015498 Ribosomal protein L4	2.99	0.000120772	22.91	18.34	23.61	16.53	20.68	20.41	52.4	76.25	55.01	60.43	61.0225
Solyc02g093460.2.1	tRNA pseudouridine synthase B (AHRD V1 *-*- D0MI93_RHOM4); contains Interpro domain(s) IPR020103 Pseudouridine synthase, catalytic domain	2.97	0.000120831	8.88	9.75	11.42	7.66	7.66	9.07	27.5	28.71	25.15	26.61	26.9925
Solyc02g068340.2.1	Kinesin-like calmodulin binding protein (AHRD V1 **** Q7Y1U0_GOSHI); contains Interpro domain(s) IPR001752 Kinesin, motor region	2.98	0.000121759	2.08	1.69	2.11	1.04	1.48	1.68	6.33	3.29	5.43	4.99	5.01
Solyc06g066270.1.1	Cytochrome P450	25.75	0.000122791	0.11	0	0	0.1	0.04	0.05	1.57	1.4	0.93	1.25	1.2875
Solyc08g036520.2.1	Unknown Protein (AHRD V1)	11.17	0.000123461	2.67	3.48	0.72	0.86	1.02	1.75	19.54	26.88	10.29	21.47	19.545
Solyc03g078270.1.1	Phenylalanine ammonia-lyase (AHRD V1 ***- B5LAW0_CAPAN); contains Interpro domain(s) IPR001106 Phenylalanine/histidine ammonia-lyase	3.31	0.000123964	4.89	2.5	10.09	3.56	4.02	5.01	14.72	18.09	21.67	11.88	16.59
Solyc05g014380.2.1	Multidrug resistance protein ABC transporter family (AHRD V1 ***- B9HTC0_POPTR); contains Interpro domain(s) IPR001140 ABC transporter, transmembrane region	5.26	0.000125644	13.09	9	12.19	5.24	18.64	11.63	54.53	47.06	88.25	54.74	61.145
Solyc10g044490.1.1	Ulp1 protease family C-terminal catalytic domain containing protein (AHRD V1 *-*- Q60D46_SOLDE)	117.25	0.000126176	0	0	0	0	0	0	1.03	1.66	1.02	0.98	1.1725
Solyc01g049770.2.1	Unknown Protein (AHRD V1)	31.7	0.000126874	1.68	1.6	2.89	1.74	0.51	1.68	84.6	44.93	16	67.97	53.375
Solyc01g007630.2.1	50S ribosomal protein L2 chloroplastic (AHRD V1 ***- A6YA71_9MAGN); contains Interpro domain(s) IPR005880 Ribosomal protein L2, bacterial-type	2.33	0.000127343	48.51	39.35	55.17	36.24	11.34	38.12	89.13	83.1	91.38	91.58	88.7975
Solyc01g095790.2.1	Splicing factor 3a subunit 3 (AHRD V1 *-*- D8TLN4_VOLCA)	2.47	0.000127643	95.64	105.08	82.87	89.62	84.77	91.6	264.19	226.39	155.46	258.24	226.07
Solyc01g067210.2.1	Cullin 1-like protein C (AHRD V1 ***- A0ELU7_PETIN); contains Interpro domain(s) IPR001373 Cullin, N-terminal	2.44	0.000127746	4.48	5.55	5.5	4.8	2.62	4.59	11.66	12.56	9.88	10.65	11.1875
Solyc05g015640.2.1	Unknown Protein (AHRD V1)	3.84	0.000128673	85.03	68.22	89.5	70.34	46.57	71.93	241.62	280.79	361.16	221.49	276.265
Solyc11g056340.1.1	Photosystem Q(B) protein (AHRD V1 ***- Q7YL63_ACTDE); contains Interpro domain(s) IPR000484 Photosynthetic reaction centre, L/M	22.61	0.000129159	0.86	0	0.92	0	0.33	0.42	7.63	11.95	10.85	7.74	9.5425
Solyc07g039500.2.1	Group II intron splicing factor CRS1-like (AHRD V1 *--- Q5JK64_ORYSJ); contains Interpro domain(s) IPR001890 RNA-binding, CRM domain	2.48	0.000129366	5.85	4.02	4.61	3.38	4.02	4.38	12.62	10.94	11.01	8.84	10.8525
Solyc02g078460.2.1	Ring finger protein 141 (AHRD V1 *-*- Q28I63_XENTR); contains Interpro domain(s) IPR018957 Zinc finger, C3HC4 RING-type	3.7	0.000129374	84.69	128.77	49.45	115.12	80.69	91.74	358.13	324.03	283.17	391.1	339.107
Solyc07g043270.2.1	Protein FAR1-RELATED SEQUENCE 4 (AHRD V1 **-- FRS4_ARATH); contains Interpro domain(s) IPR018289 MULE transposase, conserved domain	2.4	0.000129871	24.85	30.36	29.64	27.84	28.31	28.2	60.69	66.57	58.83	84.66	67.6875
Solyc11g072430.1.1	RNA ligase isoform 2 (Fragment) (AHRD V1 *-*- Q0WZC1_WHEAT)	3.39	0.000131622	1.77	6.09	4.28	4.2	8.38	4.94	16.94	16.26	14.94	18.98	16.78
Solyc04g017670.2.1	F-box family protein (AHRD V1 ***- B9H9G5_POPTR)	16.57	0.000131656	0.18	0.69	0.2	0.16	0.07	0.26	7.13	5.07	1.41	3.62	4.3075
Solyc05g008120.2.1	Chaperone protein dnaJ (AHRD V1 ***- B6U761_MAIZE); contains Interpro domain(s) IPR001623 Heat shock protein DnaJ, N-terminal	55.42	0.000132075	0.21	0.2	0	0.18	0	0.12	3.62	4.78	5.31	12.45	6.54
Solyc08g016610.1.1	Ulp1 protease family C-terminal catalytic domain containing protein (AHRD V1 *-*- Q60D46_SOLDE); contains Interpro domain(s) IPR015410 Region of unknown function DUF1985	11.55	0.000132274	0.29	0.18	0.31	0.41	0.22	0.28	3.94	0.97	3.78	4.34	3.2575
Solyc01g109090.2.1	Unknown Protein (AHRD V1)	5.61	0.000133778	224.8	79.68	70.35	106.18	25.45	101.29	462.48	525.52	598.86	685.38	568.06
Solyc10g007070.2.1	CT099 (Fragment) (AHRD V1 *--- Q30GY4_9SOLN); contains Interpro domain(s) IPR003245 Plastocyanin-like	4.7	0.000133956	6.31	2.94	4.98	3.33	4.04	4.32	24.52	18.2	12.35	26.12	20.2975
Solyc01g006560.2.1	Lipoxygenase (AHRD V1 **** C0KKU8_SOLLC); contains Interpro domain(s) IPR001246 Lipoxygenase, plant	32.41	0.000136028	0	0	0	0	0.14	0.03	0.97	0.62	0.94	1.1	0.9075
Solyc05g016190.2.1	Agenet domain-containing protein / bromo-adjacent homology (BAH) domain-containing protein-like (AHRD V1 ***- Q69N34_ORYSJ)	187.5	0.00013684	0	0	0	0	0.22	0.04	12.41	4.41	12.25	3.93	8.25
Solyc05g010750.2.1	Unknown Protein (AHRD V1)	3.4	0.000137107	42.15	69.98	54.96	50.03	41.86	51.8	175.41	194.31	127	207.74	176.115
Solyc11g008670.1.1	At1g65470/F5I14_33 (Fragment) (AHRD V1 *-*- Q9SXY0_ARATH)	2.83	0.000138422	2.63	2.62	0.85	1.98	1.91	2	7.85	5.25	4.44	5.05	5.6475
Solyc06g066470.2.1	Poly(A) polymerase (AHRD V1 ***- D7M9N5_ARALY); contains Interpro domain(s) IPR014492 Poly(A) polymerase	2.97	0.00014176	28.05	29.27	28.48	27.89	23.69	27.48	66.58	98.7	69.68	91.46	81.605
Solyc02g093190.2.1	MEDEA (Fragment) (AHRD V1 *-*- B4X8T9_ARALY)	6.13	0.000142121	0.57	0.95	0.31	0.86	2.23	0.98	4.05	6.58	6.16	7.33	6.03
Solyc01g007350.2.1	Photosystem I reaction center subunit VIII (AHRD V1 *-*- Q3V525_ACOCL); contains Interpro domain(s) IPR001302 Photosystem I reaction centre, subunit VIII	13.4	0.000144668	1.68	1.33	1.2	1.93	0.54	1.34	17.4	24.76	15.86	13.57	17.8975
Solyc05g008310.2.1	Serine/threonine kinase receptor (AHRD V1 **** Q7DMS5_BRANA); contains Interpro domain(s) IPR002290 Serine/threonine protein kinase	2.3	0.000144895	7.31	7.11	7.02	9.07	3.27	6.76	14.33	22.68	12.05	13.23	15.5725
Solyc04g078950.1.1	Genomic DNA chromosome 5 P1 clone MBD2 (AHRD V1 *-*- Q9FMN1_ARATH); contains Interpro domain(s) IPR008545 Protein of unknown function DUF827, plant	3.11	0.000146748	3.77	4.26	4.43	3.09	3.63	3.84	11.49	10.68	11.35	14.17	11.9225
Solyc01g080910.2.1	Unknown Protein (AHRD V1)	3.86	0.000147285	14.07	7.48	7.63	4.56	11.75	9.1	41.33	23.31	33.57	42.29	35.125
Solyc02g068090.2.1	30S ribosomal protein S21, chloroplastic (Fragment) (AHRD V1 *--- RR21_SPIOL); contains Interpro domain(s) IPR001911 Ribosomal protein S21	3.54	0.000147285	30.63	18.56	41.38	13.77	32.77	27.42	107.16	80.35	97.92	103.22	97.1625
Solyc06g065990.1.1	ATP synthase subunit b&apos (AHRD V1 ***- D8G4T7_9CYAN); contains Interpro domain(s) IPR002146 ATPase, F0 complex, subunit B/B', bacterial and chloroplast	57.05	0.000147606	0	0	0.53	0	0.28	0.16	5.23	19.24	5.86	6.64	9.2425
Solyc06g061280.2.1	Cinnamoyl-CoA reductase-like protein (AHRD V1 **** Q9M0B3_ARATH); contains Interpro domain(s) IPR016040 NAD(P)-binding domain	4.36	0.000148537	4.59	1.69	2.6	1.87	2.1	2.57	8.77	16.71	7.42	11.91	11.2025
Solyc02g082670.2.1	WUSCHEL-related homeobox 14 (AHRD V1 ***- B6T910_MAIZE); contains Interpro domain(s) IPR001356 Homeobox	2.84	0.000151439	90.7	76.13	92.82	62.13	66.88	77.73	186.53	270.22	235.45	191.43	220.908
Solyc01g106770.2.1	Serine/threonine-protein kinase TEL1 (AHRD V1 *-** ATM_ASHGO); contains Interpro domain(s) IPR003151 PIK-related kinase, FAT	5.53	0.000152407	0.42	0.68	0.43	0.51	5.96	1.6	8.21	9.96	7.8	9.45	8.855
Solyc02g077100.2.1	Lipase-like protein (AHRD V1 ***- Q8LF19_ARATH); contains Interpro domain(s) IPR002921 Lipase, class 3	2.61	0.000153348	27.44	30.24	25.51	30.35	20.94	26.9	89.1	55.45	69.82	66.36	70.1825
Solyc05g013780.2.1	Unknown Protein (AHRD V1)	2.5	0.000155978	19.84	20.04	15.74	20.58	13.96	18.03	49.92	45.94	41.68	43.09	45.1575
Solyc08g078750.2.1	DEAD-box ATP-dependent RNA helicase 41 (AHRD V1 *-*- RH41_ORYSJ); contains Interpro domain(s) IPR007529 Zinc finger, HIT-type	3.66	0.000156184	3.12	2.7	1.93	2.45	1.92	2.42	9.43	8.69	7.28	10.05	8.8625
Solyc03g120850.2.1	chaperonin (AHRD V1 ***- B2IXD2_NOSP7); contains Interpro domain(s) IPR001844 Chaperonin Cpn60	2.58	0.000156242	13.06	14.41	16.22	18.35	16.23	15.65	39.34	40.38	35.02	46.81	40.3875
Solyc01g104710.2.1	Unknown Protein (AHRD V1)	13.41	0.000156979	27.69	26.7	25.39	34.69	26.87	28.27	188.9	567.23	367.34	393.06	379.132
Solyc04g081930.2.1	Prolyl 4-hydroxylase alpha-2 subunit (AHRD V1 ***- B6TYA6_MAIZE); contains Interpro domain(s) IPR006620 Prolyl 4-hydroxylase, alpha subunit	3.17	0.000157851	44.67	54.43	28.52	55.73	46.11	45.89	184.36	128.12	167.02	101.71	145.303
Solyc05g016330.2.1	Cytochrome P450	2.9	0.000158334	4.86	3.79	5.65	3.02	3.02	4.07	12.15	10.2	10.93	13.91	11.7975
Solyc03g115530.2.1	DNA-dependent ATPase A-like protein (AHRD V1 *--- Q6ZJE4_ORYSJ)	13.99	0.000158476	4.15	0.39	1.34	1.79	3.17	2.17	9.23	49.81	34.03	28.28	30.3375
Solyc01g022770.1.1	Unknown Protein (AHRD V1)	247.76	0.000159612	0	0	0	0	0.58	0.12	48.85	42.48	6.43	17.2	28.74
Solyc08g082230.2.1	Unknown Protein (AHRD V1)	3.44	0.000160823	20.37	15.03	10.94	12.07	9.04	13.49	58.71	39.9	54.68	32.22	46.3775
Solyc03g096450.1.1	Unknown Protein (AHRD V1)	3.6	0.000161836	28.74	7.44	8.42	20.27	13.99	15.77	55.83	49.65	71.66	50.14	56.82
Solyc01g080760.2.1	Unknown Protein (AHRD V1)	2.55	0.000162358	7.56	8.48	8.2	6.33	8.12	7.74	25.67	19.73	16.34	17.11	19.7125
Solyc01g099980.2.1	Glycine-rich protein (AHRD V1 *--- D7M9Z2_ARALY); contains Interpro domain(s) IPR009836 Protein of unknown function DUF1399	3.25	0.000162403	2.14	3.09	1.9	3.5	1.86	2.5	7.64	9.51	9.87	5.5	8.13
Solyc12g035670.1.1	MCM3-associated protein (Fragment) (AHRD V1 *--- Q6DRP0_DANRE); contains Interpro domain(s) IPR005062 SAC3/GANP/Nin1/mts3/eIF-3 p25	2.05	0.000163279	6.69	8.82	6.51	7.46	7.02	7.3	14.16	15.76	15.13	14.95	15
Solyc12g062960.1.1	Unknown Protein (AHRD V1); contains Interpro domain(s) IPR000434 Polycystic kidney disease type 1 protein	145.5	0.000163574	0	0	0	0	0	0	1.42	3.03	0.37	1	1.455
Solyc02g091560.2.1	Serine hydroxymethyltransferase (AHRD V1 **** C6ZJZ0_SOYBN); contains Interpro domain(s) IPR001085 Serine hydroxymethyltransferase	3.8	0.000164259	1.21	1.6	1.2	1.45	0.57	1.21	3.39	6.16	2.83	5.97	4.5875
Solyc07g061790.2.1	Heme-binding protein 2 (AHRD V1 **** B6T0C0_MAIZE); contains Interpro domain(s) IPR006917 SOUL haem-binding protein	32.95	0.00016426	0.33	0.31	1.06	0.57	0.25	0.5	3.4	16.93	26.17	19.93	16.6075
Solyc09g010870.2.1	Exoribonuclease R/ribonuclease II (AHRD V1 **-* A5GLA4_SYNPW); contains Interpro domain(s) IPR001900 Ribonuclease II and R	2.59	0.000165066	6.42	5.69	7.68	6.73	7.87	6.88	15.51	17.86	17.11	20.9	17.845
Solyc02g083230.2.1	DNA-directed RNA polymerase (AHRD V1 ***- B9SXC0_RICCO); contains Interpro domain(s) IPR006592 RNA polymerase, N-terminal	2.75	0.000166262	9.77	14.84	8.2	14.39	8.15	11.07	25.81	30.43	27.08	38.33	30.4125
Solyc01g097150.2.1	Unknown Protein (AHRD V1)	12.06	0.000166693	21.11	19.76	25.91	17.67	11.41	19.17	254.63	246.46	217.49	206.44	231.255
Solyc01g105970.2.1	Magnesium-dependent phosphatase-1 family protein expressed (AHRD V1 **** Q84R45_ORYSJ); contains Interpro domain(s) IPR010036 Magnesium-dependent phosphatase-1	3.09	0.000166847	146.27	176.69	161.22	137.65	152.65	154.9	493.68	420.01	582.45	420.48	479.155
Solyc05g053530.1.1	9-cis-epoxycarotenoid dioxygenase 6	78	0.000167539	0	0	0	0	0	0	0.84	0.24	1.19	0.85	0.78
Solyc10g050530.1.1	Serine/threonine-protein phosphatase 7 long form homolog (AHRD V1 **-- PPP7L_ARATH); contains Interpro domain(s) IPR019557 Aminotransferase-like, plant mobile domain	7.09	0.000170825	3.7	4.54	1.66	2.39	1.24	2.71	18.94	15.23	11.27	31.31	19.1875
Solyc11g011410.1.1	Pentatricopeptide repeat-containing protein (AHRD V1 ***- D7KJT0_ARALY); contains Interpro domain(s) IPR002885 Pentatricopeptide repeat	2.73	0.000174865	4.45	4.44	1.84	4.62	5.58	4.19	13	13.3	9.15	10.3	11.4375
Solyc04g082580.2.1	Kelch repeat-containing F-box family protein (AHRD V1 ***- D7MTF5_ARALY); contains Interpro domain(s) IPR015915 Kelch-type beta propeller	3.6	0.000175885	2.05	2.43	1.57	2.65	2.02	2.14	7.53	5.48	10.04	7.85	7.725
Solyc11g005380.1.1	GT-2 factor (Fragment) (AHRD V1 *--- Q8W240_SOYBN); contains Interpro domain(s) IPR017877 MYB-like	2.18	0.000179957	48.68	68.6	97.69	71.51	57.41	68.78	121.54	173.22	185.62	119.87	150.062
Solyc06g019190.1.1	Serine/threonine-protein phosphatase 7 long form homolog (AHRD V1 *-*- PPP7L_ARATH)	67	0.00018238	0	0	0	0	0.15	0.03	3.51	2.25	1.39	0.89	2.01
Solyc03g025850.2.1	Remorin 1 (AHRD V1 ***- Q9XEX8_SOLLC); contains Interpro domain(s) IPR005516 Remorin, C-terminal region	3.1	0.000183012	244.05	238.48	258.81	197.58	164.26	220.64	686.42	741.83	663.77	640.59	683.153
Solyc01g007070.2.1	BEL1-like homeodomain protein 1 (AHRD V1 **-- BLH1_ARATH); contains Interpro domain(s) IPR006563 POX	2.38	0.000183887	107.88	85.5	67.29	77.65	78.13	83.29	161.4	224.61	190.02	217.34	198.343
Solyc05g023730.1.1	50S ribosomal protein L2 (AHRD V1 ***- D5FHC8_PHODC); contains Interpro domain(s) IPR005880 Ribosomal protein L2, bacterial-type	9.99	0.000186594	1.91	0.61	1.37	1.1	0.24	1.05	12.5	8.08	5.38	15.84	10.45
Solyc02g088960.2.1	Unknown Protein (AHRD V1)	7.52	0.00018702	48.55	72.45	45.88	65.75	31.13	52.75	519.29	251.02	424.45	392.23	396.748
Solyc01g094370.2.1	Remorin 2 (AHRD V1 ***- Q9XEX9_SOLLC); contains Interpro domain(s) IPR005516 Remorin, C-terminal region	4.31	0.000189499	41.76	24.95	33.28	27.35	32.23	31.91	165.26	116.78	142.88	125.28	137.55
Solyc09g055610.1.1	Unknown Protein (AHRD V1)	1243.25	0.000189499	0	0	0	0	0	0	13.96	11.92	13.23	10.62	12.4325
Solyc11g050980.1.1	Unknown Protein (AHRD V1)	107.25	0.000190996	0	0	0	0	0	0	0.96	1.36	0.76	1.21	1.0725
Solyc03g025430.1.1	Genomic DNA chromosome 5 TAC clone K24M7 (AHRD V1 **-- Q9FHB8_ARATH)	25.04	0.000191894	0.23	0.22	0	0	0.17	0.12	3.66	3.48	0.64	4.64	3.105
Solyc02g068800.1.1	Unknown Protein (AHRD V1)	2.15	0.00019236	9.94	13.44	14.17	14.01	6.43	11.6	23.15	30.03	23.93	22.44	24.8875
Solyc06g059990.2.1	Undecaprenyl pyrophosphate synthase (AHRD V1 **** Q5QXS4_IDILO); contains Interpro domain(s) IPR001441 Di-trans-poly-cis-decaprenylcistransferase-like	141.5	0.000195881	0	0	0	0	0	0	2.24	1.6	1.01	0.81	1.415
Solyc07g064340.2.1	Serine/threonine-protein kinase (AHRD V1 **** C6ZRV0_SOYBN); contains Interpro domain(s) IPR002290 Serine/threonine protein kinase	5.32	0.00019652	1.41	1.52	0.3	0.81	0.68	0.94	6.59	5.03	4.28	4.18	5.02
Solyc01g104690.2.1	Unknown Protein (AHRD V1)	7.16	0.00019656	8.2	3.11	7.05	6.22	6.77	6.27	31.27	42.64	46.3	59.45	44.915
Solyc05g014130.2.1	COP1-interacting protein 4 (AHRD V1 *--- Q9C5U5_ARATH)	2.41	0.000196855	7.62	9.7	4.69	7.56	8.03	7.52	22.96	16.22	13.93	19.3	18.1025
Solyc01g095930.2.1	O-acyltransferase WSD1 (AHRD V1 **-- WSD1_ARATH); contains Interpro domain(s) IPR004255 Uncharacterised protein family UPF0089	3.92	0.000196973	58.64	56.86	47	68.48	35.13	53.22	245.63	148.26	250.68	190.56	208.782
Solyc07g022860.2.1	Unknown Protein (AHRD V1); contains Interpro domain(s) IPR005061 Protein of unknown function DUF292, eukaryotic	2.44	0.000197093	9.68	11.86	8.98	9.02	8.55	9.62	24.43	22.92	22.79	23.56	23.425
Solyc06g053450.2.1	IQ-domain 10 (Fragment) (AHRD V1 *--- D7L3Y4_ARALY); contains Interpro domain(s) IPR000048 IQ calmodulin-binding region	2.34	0.000197541	115.51	124.81	118.01	116.22	115.34	117.98	295.59	239.96	246.36	323.55	276.365
Solyc06g054670.1.1	Stearoyl-acyl carrier protein desaturase (AHRD V1 **** Q8LA10_ARATH); contains Interpro domain(s) IPR005067 Fatty acid desaturase, type 2	51.88	0.0001978	0	0	0	0.12	0.06	0.04	2.57	0.55	1.42	2.93	1.8675
Solyc04g079830.2.1	BEL1-like homeodomain protein 2 (AHRD V1 *--- BLH2_ARATH); contains Interpro domain(s) IPR006563 POX	8.19	0.000198291	0.33	0.32	0.07	0.17	0.03	0.18	1.27	1.4	1.22	2.14	1.5075
Solyc03g034420.1.1	SLL2-S9-protein-like (AHRD V1 **-- Q307X9_SOLTU)	159.5	0.000201671	0	0	0	0	0	0	1.85	1.84	1.75	0.94	1.595
Solyc03g082980.2.1	Nucleic acid binding protein (AHRD V1 **-* B6UDK8_MAIZE); contains Interpro domain(s) IPR018111 K Homology, type 1, subgroup	2.47	0.000201745	34.11	32.02	37.68	31.12	36.79	34.34	78.72	99.34	82.13	79.43	84.905
Solyc09g008970.1.1	Unknown Protein (AHRD V1)	4.3	0.000202603	8.81	45.64	27.11	61.79	42.27	37.12	116.25	129.39	159.42	233.26	159.58
Solyc07g043140.1.1	Unknown Protein (AHRD V1)	17.33	0.000202615	2.79	3.22	0.86	2.92	3.51	2.66	41.21	40.19	21.89	81.07	46.09
Solyc04g040180.2.1	S-adenosylmethionine-dependent methyltransferase (Fragment) (AHRD V1 **** B3VXJ7_POPTN); contains Interpro domain(s) IPR013217 Methyltransferase type 12	2.48	0.000203647	188.26	129.25	163.03	141.88	99.45	144.37	394.51	394	388.49	258.01	358.752
Solyc06g069440.2.1	Zinc finger CCCH domain-containing protein 55 (AHRD V1 *-*- C3H55_ORYSJ)	2.19	0.000204039	40.08	41.15	32.43	37.19	47.18	39.61	85.03	91.57	96.34	74.46	86.85
Solyc09g066180.1.1	Serine/threonine-protein phosphatase 7 long form homolog (AHRD V1 **-- PPP7L_ARATH); contains Interpro domain(s) IPR019557 Aminotransferase-like, plant mobile domain	94.71	0.000204233	0	0	0	0.13	0	0.03	3.17	1.5	0.83	4.35	2.4625
Solyc08g041820.2.1	Homeobox protein knotted-1-like 3 (AHRD V1 ***- B6T3D1_MAIZE); contains Interpro domain(s) IPR005541 KNOX2	3.46	0.000210051	19.76	19.27	21.99	20.08	13.08	18.84	73.42	69.51	55.12	62.29	65.085
Solyc04g016010.2.1	Thioredoxin reductase (AHRD V1 ***- B9H9S9_POPTR); contains Interpro domain(s) IPR000103 Pyridine nucleotide-disulphide oxidoreductase, class-II	4.16	0.000210878	1.24	1.68	0.57	1.3	2.2	1.4	6.36	5.81	4.88	6.22	5.8175
Solyc10g006880.2.1	NAC domain protein (AHRD V1 ***- Q56UP7_SOLLC); contains Interpro domain(s) IPR003441 No apical meristem (NAM) protein	2.27	0.000212726	317.91	333.5	241.61	330.03	217.46	288.1	529.15	857.99	699.76	533.03	654.982
Solyc02g011840.1.1	Hypothetical chloroplast RF1 (AHRD V1 *-*- D7P347_SYZCU); contains Interpro domain(s) IPR008896 Ycf1	14.84	0.000212764	0.78	0.37	0	0.34	0.3	0.36	4.85	4.44	4.93	7.03	5.3125
Solyc03g116560.1.1	Pentatricopeptide repeat-containing protein (AHRD V1 ***- D7KJI9_ARALY); contains Interpro domain(s) IPR002885 Pentatricopeptide repeat	2.71	0.000212799	1.82	3.71	1.95	2.44	3.04	2.59	8.87	6.99	4.92	7.3	7.02
Solyc03g114640.2.1	Signal peptide peptidase SppA type (AHRD V1 ***- Q01NK5_SOLUE); contains Interpro domain(s) IPR004635 Peptidase S49, SppA	2.44	0.000216585	5.29	3.91	5.45	4.18	4.39	4.64	8.72	11.22	12.9	12.46	11.325
Solyc08g006420.2.1	Myosin-like protein (Fragment) (AHRD V1 *-*- Q84VD2_ORYSJ)	2.22	0.000217113	4.07	3.86	3.79	4.41	6.7	4.57	10.11	10.78	9.64	10.08	10.1525
Solyc09g015850.2.1	Ribosomal protein S3 (Fragment) (AHRD V1 ***- A4KYC6_BALVI)	21.5	0.000222371	0.11	0.31	0.7	0.19	0.21	0.3	12.15	4.86	4	5.13	6.535
Solyc01g058470.1.1	Unknown Protein (AHRD V1)	4.22	0.000223667	5.07	8.02	8.16	10.91	0.32	6.5	28.56	21.39	17.81	41.92	27.42
Solyc07g061990.2.1	Solanesyl diphosphate synthase (AHRD V1 ***- Q09IV6_SOLLC); contains Interpro domain(s) IPR014120 Solanesyl diphosphate synthase	3.09	0.000228919	19.18	14.3	21.47	19.62	11.34	17.18	45.06	45.47	56.67	64.88	53.02
Solyc10g005800.2.1	CWC15 homolog (AHRD V1 ***- B9EL88_SALSA); contains Interpro domain(s) IPR006973 Cwf15/Cwc15 cell cycle control protein	3.04	0.000229752	137.54	131.49	119.15	116.82	166.97	134.39	453.31	443.04	383.55	355.11	408.753
Solyc08g068830.2.1	Zinc finger CCCH-type with G patch domain-containing protein (AHRD V1 *-*- ZGPAT_HUMAN); contains Interpro domain(s) IPR000467 D111/G-patch	2.57	0.000231448	13.96	19.08	13.87	15.74	12.67	15.06	43.36	35.26	39.14	37.12	38.72
Solyc10g007350.2.1	Multiprotein bridging factor 1 (AHRD V1 ***- Q9LL86_SOLTU); contains Interpro domain(s) IPR013729 Multiprotein bridging factor 1, N-terminal	3.4	0.000231526	143.84	115.99	110.37	123.37	144.61	127.64	383.85	492.06	370.43	491.03	434.343
Solyc08g074440.2.1	Pre-mRNA-splicing factor CWC21 (AHRD V1 *--- B2W2U4_PYRTR); contains Interpro domain(s) IPR013170 mRNA splicing factor, Cwf21	2.35	0.000238345	34.19	36.18	26.15	36.72	47.58	36.16	93.74	91.89	72.23	81.87	84.9325
Solyc08g005450.1.1	CAX-interacting protein 4 (AHRD V1 *--- CXIP4_ARATH); contains Interpro domain(s) IPR001878 Zinc finger, CCHC-type	2	0.000240023	154.25	152.36	132.99	140.72	149.44	145.95	314.27	329.34	175.05	348.93	291.897
Solyc01g103250.2.1	Histone-lysine N-methyltransferase NSD3 (AHRD V1 *--- NSD3_HUMAN); contains Interpro domain(s) IPR018144 Plus-3 domain, subgroup	9.82	0.000241775	0.63	0.3	0.6	0.21	0.49	0.45	2.74	3.89	3.7	7.18	4.3775
Solyc11g010630.2.1	Unknown Protein (AHRD V1)	2.29	0.000242561	7.45	5.55	3.55	4.35	3.24	4.83	13.78	11.69	8.58	10.08	11.0325
Solyc02g077320.2.1	SNI1 (AHRD V1 ***- Q0ZFU7_SOLTU)	2.71	0.000242719	15.4	15.2	14.78	15.06	12.07	14.5	40.52	36.44	41.92	38.07	39.2375
Solyc04g078450.2.1	Unknown Protein (AHRD V1)	7.71	0.00024386	3.89	3.7	6.27	1.01	5.21	4.02	39.35	33.79	21.44	29.25	30.9575
Solyc10g009230.1.1	Unknown Protein (AHRD V1)	2.34	0.000247564	17.39	17.09	17.72	13.7	19.03	16.99	36.84	45.96	39.64	36.55	39.7475
Solyc11g068840.1.1	Unknown Protein (AHRD V1)	40.88	0.000248508	0	0	0	0.42	0.19	0.12	7.78	3.69	4.1	4.38	4.9875
Solyc05g016380.2.1	Rhomboid domain-containing protein 1 (AHRD V1 *--- B5X3K7_SALSA); contains Interpro domain(s) IPR001876 Zinc finger, RanBP2-type	2.79	0.000254363	7.88	8.62	8.85	10.19	5.66	8.24	22.85	22.42	18.46	28.3	23.0075
Solyc08g077490.1.1	Vacuolar protein sorting-associated protein (AHRD V1 ***- C1GW28_PARBA)	3.69	0.000257103	1.08	1.5	0.9	0.65	1.69	1.16	5.05	4.12	3.28	4.71	4.29
Solyc07g056020.2.1	Translation initiation factor IF-2 (AHRD V1 **** A5B2X2_VITVI); contains Interpro domain(s) IPR000178 Initiation factor 2	2.42	0.000258675	13.58	11.26	14.91	10.6	13.86	12.84	29.09	33.07	34.88	27.32	31.09
Solyc07g018290.2.1	AP2-like ethylene-responsive transcription factor At1g16060 (AHRD V1 *-*- AP2L1_ARATH); contains Interpro domain(s) IPR001471 Pathogenesis-related transcriptional factor and ERF, DNA-binding	136	0.000259159	0	0	0	0	0	0	2.71	0.59	0.82	1.32	1.36
Solyc02g091960.2.1	Nuclear matrix constituent protein 2 (AHRD V1 ***- D2YZU6_APIGR)	3.02	0.000260241	39.38	36.5	32.02	37.13	32.2	35.45	102.52	124.33	80.18	120.56	106.897
Solyc05g015410.2.1	Unknown Protein (AHRD V1)	13.41	0.000262541	4.82	5.89	2.22	4.75	2.37	4.01	47.17	43.15	47.9	76.88	53.775
Solyc01g058220.1.1	At2g42220/T24P15.13 (Fragment) (AHRD V1 *-*- Q94AY4_ARATH); contains Interpro domain(s) IPR001763 Rhodanese-like	15.27	0.000262973	0.44	0.83	0	0	1.01	0.46	5.47	5.56	4.94	11.89	6.965
Solyc06g073060.2.1	Iaa-amino acid hydrolase 6 (AHRD V1 **** A9PG36_POPTR); contains Interpro domain(s) IPR017439 Peptidase M20D, mername-AA028/carboxypeptidase Ss1	2.71	0.000263668	41.27	37.37	46.99	31.01	32.64	37.86	90.91	110.32	136.44	72.71	102.595
Solyc08g074530.1.1	Ulp1 protease family protein (AHRD V1 *-*- Q2A9J1_BRAOL); contains Interpro domain(s) IPR015410 Region of unknown function DUF1985	55.25	0.000263668	0	0	0	0	0	0	0.69	0.21	0.31	1	0.5525
Solyc02g063530.2.1	Unknown Protein (AHRD V1)	3.81	0.000266699	11.58	11	11.26	8.56	14.97	11.47	59.19	36.03	47.32	32.55	43.7725
Solyc01g105940.2.1	Limonene synthase (AHRD V1 ***- Q2XSC6_LAVAN); contains Interpro domain(s) IPR005630 Terpene synthase, metal-binding domain	410.25	0.000268913	0	0	0	0	0	0	4.61	1.31	5.82	4.67	4.1025
Solyc11g042830.1.1	Serine/threonine-protein phosphatase 7 long form homolog (AHRD V1 **-- PPP7L_ARATH); contains Interpro domain(s) IPR019557 Aminotransferase-like, plant mobile domain	13.44	0.000268913	0.34	0.8	0.18	0.29	0	0.32	3.3	8.32	3.79	1.9	4.3275
Solyc07g063130.2.1	Cell division protein kinase 10 (AHRD V1 *-*- D3TRH8_GLOMM); contains Interpro domain(s) IPR002290 Serine/threonine protein kinase	2.47	0.000272496	6.38	7.03	6.37	6.32	4.64	6.15	19.33	15.48	13.77	12.16	15.185
Solyc12g044260.1.1	D-isomer specific 2-hydroxyacid dehydrogenase (AHRD V1 **-- A8IB71_AZOC5); contains Interpro domain(s) IPR006140 D-isomer specific 2-hydroxyacid dehydrogenase, NAD-binding	136.25	0.000278997	0	0	0	0	0	0	0.62	0.89	1.97	1.97	1.3625
Solyc04g063360.2.1	Cell division protease ftsH homolog (AHRD V1 *--- FTSH_CYACA); contains Interpro domain(s) IPR003959 ATPase, AAA-type, core	2.26	0.000280698	4.73	4.14	4.62	2.38	4.02	3.98	9.13	12.42	8.4	6.01	8.99
Solyc02g068430.2.1	Choline-phosphate cytidylyltransferase B (AHRD V1 **** B4F7T8_MAIZE); contains Interpro domain(s) IPR004820 Cytidylyltransferase	3.11	0.000281308	99.74	90.35	82.6	94.18	136.52	100.68	377.9	253.39	328.36	292.48	313.033
Solyc01g005810.2.1	Mak16 protein (AHRD V1 *-*- Q2HUC0_MEDTR); contains Interpro domain(s) IPR006958 Mak16 protein	2.84	0.000282296	38.06	39.34	31.21	35.91	22.87	33.48	94.48	103.01	88.63	94.02	95.035
Solyc09g010540.2.1	Unknown Protein (AHRD V1)	3.23	0.000284989	9.83	6.33	3.39	6.05	3.89	5.9	26.77	20.47	13.74	15.27	19.0625
Solyc12g099910.1.1	Chromodomain helicase DNA binding protein 2 (Predicted) (AHRD V1 ***- D4AD08_RAT); contains Interpro domain(s) IPR000330 SNF2-related	2.12	0.000286334	13.75	17.73	15.81	16.11	23.38	17.36	35.7	34.15	32.85	44.45	36.7875
Solyc10g083520.1.1	cDNA clone J033118E13 full insert sequence (AHRD V1 **-- B7EU28_ORYSJ); contains Interpro domain(s) IPR007033 Protein of unknown function DUF662	2.21	0.000296466	27.92	25.9	29.3	18.81	18.28	24.04	66.85	49.19	42.42	53.6	53.015
Solyc08g023490.2.1	Pentatricopeptide repeat-containing protein (AHRD V1 ***- D7KJV7_ARALY); contains Interpro domain(s) IPR002885 Pentatricopeptide repeat	3.7	0.000299022	1.08	1.22	0.51	1.4	1.58	1.16	5.61	4.56	3.06	3.9	4.2825
Solyc03g053100.2.1	Kinesin like protein (AHRD V1 ***- Q9SVI8_ARATH)	2.54	0.000299225	11.25	13.11	12.31	9.69	7.4	10.75	26.6	28.33	23.3	31.07	27.325
Solyc01g057780.2.1	Zinc finger protein VAR3, chloroplastic (AHRD V1 **-- VAR3_ARATH); contains Interpro domain(s) IPR001876 Zinc finger, RanBP2-type	2.53	0.000301081	9.61	9.7	9.28	8.66	9.62	9.37	28.47	16.6	21.61	28.17	23.7125
Solyc08g066120.2.1	Polyribonucleotide nucleotidyltransferase (AHRD V1 ***- D1R4D6_9CHLA); contains Interpro domain(s) IPR012162 Polyribonucleotide nucleotidyltransferase	2.89	0.000301244	6.28	5.97	6.75	5.98	10.98	7.19	24.12	18.32	23.86	16.96	20.815
Solyc08g076980.2.1	Acetylornithine deacetylase or succinyl-diaminopimelate desuccinylase (AHRD V1 *-*- D4MFM7_9ENTE); contains Interpro domain(s) IPR002933 Peptidase M20	4.33	0.000302078	0.25	1.07	1.35	0.65	0.14	0.69	1.59	3.73	3.78	2.89	2.9975
Solyc06g008040.2.1	CLIP-associating protein 1-like (AHRD V1 *--- Q6KAI5_ORYSJ); contains Interpro domain(s) IPR011989 Armadillo-like helical	2.31	0.000302751	6.59	6.25	4.48	4.95	7.66	5.99	16.05	11.71	16.38	11.21	13.8375
Solyc03g071690.2.1	Non-symbiotic hemoglobin 2 (AHRD V1 **-- D7L8Z8_ARALY); contains Interpro domain(s) IPR001032 Leghaemoglobin	17.23	0.000303729	1.34	0.18	0	0	0	0.3	4.36	3.98	3.93	8.68	5.2375
Solyc04g074490.2.1	Bifunctional arginine demethylase and lysyl-hydroxylase JMJD6 (AHRD V1 *--- JMJD6_DANRE); contains Interpro domain(s) IPR013129 Transcription factor jumonji	2.01	0.000308106	27.69	36.33	37.08	34.56	24.39	32.01	64.3	56.23	62.03	75.11	64.4175
Solyc07g008970.2.1	Unknown Protein (AHRD V1)	2.19	0.000308121	17.27	21.27	14.91	15.38	12.45	16.26	27.28	39.77	30.2	45.35	35.65
Solyc04g071290.2.1	Mitochondrial substrate carrier (Fragment) (AHRD V1 *-*- B3VXY3_POPTN); contains Interpro domain(s) IPR001578 Peptidase C12, ubiquitin carboxyl-terminal hydrolase 1	2.87	0.000310078	2.86	2.51	2.51	2.47	1.96	2.46	6.15	7.1	8.01	7.01	7.0675
Solyc05g009370.2.1	50S ribosomal protein L15 (AHRD V1 *-*- B4B3P1_9CHRO); contains Interpro domain(s) IPR005749 Ribosomal protein L15, bacterial-type	2.73	0.000310485	33.67	28.99	42.45	24.83	21.93	30.37	83.34	79.99	102.42	65.57	82.83
Solyc03g065340.2.1	Phosphorylase (AHRD V1 **** B9SJB6_RICCO); contains Interpro domain(s) IPR011833 Glycogen/starch/alpha-glucan phosphorylase	2.4	0.000310785	8.01	8.2	6.79	6.44	6.01	7.09	15.76	17.61	15.64	19.09	17.025
Solyc02g014720.2.1	Hydrolase (AHRD V1 **-- C2GZY6_ENTFA); contains Interpro domain(s) IPR006674 Metal-dependent phosphohydrolase, HD region, subdomain	2.38	0.000310923	96.12	78.38	91.61	82.84	115.92	92.97	235.93	252.71	182.48	214.59	221.428
Solyc01g103880.2.1	BZIP transcription factor family protein expressed (AHRD V1 *--- Q2R8T2_ORYSJ)	5.43	0.00031118	4.44	12.64	3.81	5.74	10.86	7.5	41.69	41.71	43.22	36.33	40.7375
Solyc05g010230.1.1	Ulp1 protease family C-terminal catalytic domain containing protein (AHRD V1 *-*- Q60D46_SOLDE)	161.5	0.00031118	0	0	0	0	0	0	3.08	1.37	1.52	0.49	1.615
Solyc02g083460.2.1	Aspartyl protease family protein (AHRD V1 **-- D7LAA8_ARALY); contains Interpro domain(s) IPR001461 Peptidase A1	2.92	0.000313408	23.14	23.43	30.27	21.49	27.13	25.09	49.76	108.52	62.88	71.79	73.2375
Solyc06g064440.2.1	Ring finger protein 12 (AHRD V1 *-*- Q4V889_RAT); contains Interpro domain(s) IPR018957 Zinc finger, C3HC4 RING-type	3.96	0.000313408	6	7.19	5.99	5.62	4.91	5.94	24.43	27.03	24.92	17.63	23.5025
Solyc03g078230.2.1	E3 ubiquitin-protein ligase CHFR (AHRD V1 ***- CHFR_MOUSE); contains Interpro domain(s) IPR001841 Zinc finger, RING-type	3.22	0.000313776	2.97	2.59	2.39	3.31	2.13	2.68	9.89	8.27	7.82	8.47	8.6125
Solyc06g053960.2.1	Heat stress transcription factor A3 (AHRD V1 ***- D1M7W9_SOLLC); contains Interpro domain(s) IPR000232 Heat shock factor (HSF)-type, DNA-binding	3.61	0.00031478	393.84	317.22	174.26	375.37	144.46	281.03	1030.36	1093.75	1064.23	866.18	1013.63
Solyc04g050540.2.1	Pentatricopeptide repeat protein (AHRD V1 *-*- Q1G1I8_MAIZE); contains Interpro domain(s) IPR003034 DNA-binding SAP	2.45	0.000317446	6.99	5.83	6.36	5.88	4.96	6	12.16	16.6	10.38	19.72	14.715
Solyc00g179640.1.1	Unknown Protein (AHRD V1)	635	0.000319391	0	0	0	0	0	0	5.43	5.79	2.14	12.04	6.35
Solyc01g110710.2.1	Auxin-induced SAUR-like protein (AHRD V1 ***- Q8S351_CAPAN); contains Interpro domain(s) IPR003676 Auxin responsive SAUR protein	484	0.000319391	0	0	0	0	0	0	4.65	6.62	3.67	4.42	4.84
Solyc02g083980.2.1	Endoglucanase 1 (AHRD V1 ***- B6U0J0_MAIZE); contains Interpro domain(s) IPR001701 Glycoside hydrolase, family 9	7.49	0.000322579	0.18	0.35	0.5	0.16	0.21	0.28	1.3	1.98	2.05	3.06	2.0975
Solyc01g099600.2.1	Copper chaperone (AHRD V1 *--- B6TJ24_MAIZE); contains Interpro domain(s) IPR006121 Heavy metal transport/detoxification protein	3.05	0.000325961	105.22	75.79	72.32	58.02	88.82	80.03	266.87	184.14	303.15	223.68	244.46
Solyc03g097710.2.1	Genomic DNA chromosome 5 P1 clone MEE6 (AHRD V1 *-*- Q9FLL8_ARATH)	2.39	0.0003316	30.5	37.45	32.76	35.8	25.86	32.47	67.59	86.94	66.59	88.79	77.4775
Solyc04g015480.2.1	cDNA clone 006-204-H08 full insert sequence (AHRD V1 *-*- B7E442_ORYSJ)	2.56	0.0003316	27.06	19.05	33.4	15.54	23.06	23.62	65.34	58.99	64.76	52.75	60.46
Solyc12g008410.1.1	RNA-dependent RNA polymerase family protein (AHRD V1 ***- D7L6F2_ARALY); contains Interpro domain(s) IPR007855 RNA-dependent RNA polymerase, eukaryotic-type	4.44	0.000331677	1.32	1.13	0.57	0.57	1.06	0.93	2.94	4.52	2.79	6.26	4.1275
Solyc03g112520.2.1	Pre-mRNA-splicing regulator WTAP (AHRD V1 *-*- B5X100_SALSA)	2.73	0.000336989	28.94	30.2	24.7	27.11	19.82	26.15	77.2	71.74	61.2	75.47	71.4025
Solyc01g100130.2.1	PHD-finger family protein (AHRD V1 *-*- B6U0S2_MAIZE); contains Interpro domain(s) IPR019787 Zinc finger, PHD-finger	2.37	0.000337538	14.8	15.74	12.24	15.86	15.11	14.75	37.67	35.96	32.92	33.44	34.9975
Solyc04g079660.2.1	Cytochrome P450	3.45	0.000340693	2.96	8.26	4.54	8.88	4.36	5.8	28.75	18.85	17.81	14.53	19.985
Solyc12g099280.1.1	Pre-mRNA polyadenylation factor fip1 (AHRD V1 *-*- B6JX34_SCHJY); contains Interpro domain(s) IPR007854 Fip1	2.52	0.000340693	3.49	3.59	2.08	3.51	4.17	3.37	8.98	6.82	6.69	11.5	8.4975
Solyc12g062970.1.1	Unknown Protein (AHRD V1); contains Interpro domain(s) IPR002956 Bride of sevenless protein	36.88	0.000345024	0	0	0.08	0	0	0.02	0.75	0.8	0.49	0.32	0.59
Solyc09g092260.2.1	Chaperone protein dnaJ 20 (AHRD V1 ***- B6U349_MAIZE); contains Interpro domain(s) IPR001623 Heat shock protein DnaJ, N-terminal	4.35	0.000345725	50.22	27.58	21.58	19.57	13.61	26.51	101.55	172.61	66.77	120.38	115.328
Solyc03g115670.1.1	Formin 2B (AHRD V1 ***- C7BGM9_PHYPA); contains Interpro domain(s) IPR014020 Tensin phosphatase, C2 domain	2.75	0.000349578	3.91	5.29	2.42	4.19	11.51	5.46	14.35	16.21	15.17	14.45	15.045
Solyc03g117520.1.1	Protein FAR1-RELATED SEQUENCE 6 (AHRD V1 ***- FRS6_ARATH); contains Interpro domain(s) IPR018289 MULE transposase, conserved domain	2.13	0.000349584	7.8	9.85	5.52	8.1	6.2	7.49	14.68	16.51	15.96	16.81	15.99
Solyc02g085740.2.1	Unknown Protein (AHRD V1)	3.17	0.000355262	4.81	5.58	5.28	4.42	7.64	5.55	23.01	14.74	11.57	20.95	17.5675
Solyc00g023600.1.1	Unknown Protein (AHRD V1)	10.01	0.000362752	0	1.17	1.99	1.06	0	0.84	12.08	4.69	8.67	8.35	8.4475
Solyc08g067890.2.1	PAFD103 protein (Fragment) (AHRD V1 ***- P93273_MALDO)	3.99	0.00036396	41.73	45.87	34.64	38.27	25.82	37.27	186.66	152.47	120.49	134.96	148.645
Solyc06g071170.2.1	Unknown Protein (AHRD V1)	2.58	0.000364293	77.06	98.15	80.97	87.93	77.61	84.34	209.16	228.1	229.16	205.3	217.93
Solyc09g037030.1.1	Sister-chromatide cohesion protein 3 (AHRD V1 ***- D7LHE4_ARALY)	18.48	0.000367381	0	0	0.38	0.31	0.68	0.27	6.34	3.16	3.51	7.24	5.0625
Solyc04g071770.2.1	Ethylene responsive transcription factor 2a (AHRD V1 *-*- C0J9I7_9ROSA); contains Interpro domain(s) IPR001471 Pathogenesis-related transcriptional factor and ERF, DNA-binding	3.05	0.000367499	12.28	22.77	5.23	23.66	32.07	19.2	50.47	82.25	58.09	43.75	58.64
Solyc11g021310.1.1	Hypothetical chloroplast RF1 (AHRD V1 ***- C3UP30_9MAGN); contains Interpro domain(s) IPR008896 Ycf1	6.06	0.000369769	0.14	0.4	1.05	0.48	0.05	0.42	2.23	2.82	1.76	3.46	2.5675
Solyc07g026620.2.1	Unknown Protein (AHRD V1)	5.48	0.000373052	15.27	20.41	14.58	19.01	3.46	14.55	55.62	72.72	66.49	123.86	79.6725
Solyc05g054910.2.1	SAC3/GANP domain-containing protein (AHRD V1 *--- C1HC97_PARBA); contains Interpro domain(s) IPR005062 SAC3/GANP/Nin1/mts3/eIF-3 p25	2.31	0.000379102	16.07	16.8	15.36	15.25	12.82	15.26	31.99	38.15	28.48	42.62	35.31
Solyc11g010480.1.1	Threonine endopeptidase (AHRD V1 *--- D7M9J7_ARALY)	2.72	0.000381142	18.22	12.3	17.76	11.07	5.48	12.97	44.82	29.22	43.4	23.54	35.245
Solyc02g069130.2.1	Peptidyl-prolyl cis-trans isomerase (AHRD V1 *-*- B1WW43_CYAA5); contains Interpro domain(s) IPR001179 Peptidyl-prolyl cis-trans isomerase, FKBP-type	4.99	0.000381196	2.35	2.06	1.75	2.03	1.94	2.03	11.76	9.01	11.08	8.6	10.1125
Solyc08g074420.2.1	Coiled-coil domain-containing protein 130 (AHRD V1 *--- CC130_BOVIN); contains Interpro domain(s) IPR007590 Protein of unknown function DUF572	2.5	0.000388237	49.31	58.28	48.53	51.21	32.64	47.99	112.38	134.02	98.96	135.39	120.188
Solyc06g084470.2.1	Unknown Protein (AHRD V1)	6.88	0.000392215	2	1.33	1.07	0.52	1.76	1.34	7.34	10.05	12.94	6.44	9.1925
Solyc01g094660.2.1	Receptor-like protein kinase (AHRD V1 *-*- Q9FZP2_ARATH); contains Interpro domain(s) IPR002290 Serine/threonine protein kinase	2.24	0.000392275	9.2	10.78	9.94	10.11	7.84	9.57	20.2	23.61	18.63	23.39	21.4575
Solyc01g090160.2.1	Unknown Protein (AHRD V1)	9.15	0.000392653	4.57	6.51	4.3	9.85	1.31	5.31	41.14	49.39	38.59	65.19	48.5775
Solyc03g113930.1.1	class IV heat shock protein (AHRD V1 ***- B6T3F5_MAIZE); contains Interpro domain(s) IPR002068 Heat shock protein Hsp20	3.64	0.000393288	73.75	107.25	82.65	134.87	61.39	91.98	243.49	235.39	412	449.58	335.115
Solyc06g036290.2.1	Heat shock protein 90 (Fragment) (AHRD V1 **-- Q00NU9_WHEAT); contains Interpro domain(s) IPR003594 ATP-binding region, ATPase-like IPR001404 Heat shock protein Hsp90	5.02	0.000394066	11.87	45.95	19.95	54.25	30.67	32.54	151.06	114.1	229.74	159.11	163.502
Solyc12g042480.1.1	Cytochrome P450	2.38	0.000398624	5.08	2.94	5.22	6.28	2.66	4.44	10.42	10.63	8.54	12.71	10.575
Solyc02g083470.2.1	Pre-rRNA-processing protein ESF1 (AHRD V1 *-*- C5FM19_NANOT)	2.27	0.000399264	15.43	16.81	13.45	13.78	14.36	14.77	34.94	33.45	28.5	37.05	33.485
Solyc04g055030.1.1	Iron sulfur subunit of succinate dehydrogenase (AHRD V1 **** Q9XGC8_MAIZE); contains Interpro domain(s) IPR004489 Succinate dehydrogenase/fumarate reductase iron-sulphur protein	308.25	0.000406416	0	0	0	0	0	0	3.26	1.85	1.03	6.19	3.0825
Solyc05g051340.1.1	Pentatricopeptide repeat-containing protein (AHRD V1 ***- D7KTN3_ARALY); contains Interpro domain(s) IPR002885 Pentatricopeptide repeat	2.96	0.000406824	2.58	2.54	1.92	1.97	2.69	2.34	9.54	5.91	5.3	6.94	6.9225
Solyc09g074670.2.1	CW-type Zinc Finger family protein expressed (AHRD V1 *-*- Q10LI9_ORYSJ); contains Interpro domain(s) IPR011124 Zinc finger, CW-type	2.19	0.000408648	5.31	9.11	5.27	7.91	8.1	7.14	14.13	16.34	12.84	19.11	15.605
Solyc09g082830.2.1	ARGONAUTE 1 (AHRD V1 ***- D6RUV9_TOBAC); contains Interpro domain(s) IPR003165 Stem cell self-renewal protein Piwi	5.61	0.000409671	0.41	0.1	0.38	0.13	0.43	0.29	2.09	1.56	1.1	1.76	1.6275
Solyc08g067060.1.1	Pentatricopeptide repeat-containing protein (AHRD V1 ***- D7LUZ6_ARALY); contains Interpro domain(s) IPR002885 Pentatricopeptide repeat	2.44	0.000412761	3.8	4.16	3.53	4.45	5.77	4.34	9.76	10.21	8.89	13.54	10.6
Solyc01g073750.2.1	Glucan synthase like 3 (AHRD V1 ***- D8R8I5_SELML); contains Interpro domain(s) IPR003440 Glycosyl transferase, family 48	2.15	0.000417299	9.52	13.93	7.96	10.87	17.08	11.87	23.68	28.21	19.56	30.43	25.47
Solyc10g039310.1.1	Ulp1 protease family C-terminal catalytic domain containing protein (AHRD V1 ***- Q60D46_SOLDE); contains Interpro domain(s) IPR003653 Peptidase C48, SUMO/Sentrin/Ubl1	4.52	0.000418014	0.24	2.29	1.81	2.28	0.37	1.4	6	3.35	7.79	8.15	6.3225
Solyc07g064860.1.1	Unknown Protein (AHRD V1)	341.5	0.000419098	0	0	0	0	0	0	3.1	2.21	2.45	5.9	3.415
Solyc01g007330.2.1	Ribulose bisphosphate carboxylase large chain (AHRD V1 ***- RBL_SOLLC); contains Interpro domain(s) IPR000685 Ribulose bisphosphate carboxylase, large subunit, C-terminal	5.96	0.000422351	15.78	8.38	17.53	8.07	4.13	10.78	80.13	34.47	88.8	53.38	64.195
Solyc02g090670.2.1	Methionine aminopeptidase (AHRD V1 ***- B9H6F3_POPTR); contains Interpro domain(s) IPR002467 Peptidase M24A, methionine aminopeptidase, subfamily 1	2.46	0.00042526	29.45	25.92	39.1	28.27	29.16	30.38	60.61	88.05	87.24	63.55	74.8625
Solyc01g056880.1.1	Soul heme-binding family protein (AHRD V1 ***- D7L8V8_ARALY); contains Interpro domain(s) IPR006917 SOUL haem-binding protein	22.55	0.000425788	0.77	0	0	0.67	0.3	0.35	13.76	9.79	4.35	3.49	7.8475
Solyc04g009160.2.1	Unknown Protein (AHRD V1)	2.9	0.000427884	5.82	8.69	5.23	10.85	5.36	7.19	22.49	17.9	18.61	24.43	20.8575
Solyc01g056490.1.1	Ulp1 protease family C-terminal catalytic domain containing protein (AHRD V1 *-*- Q60D46_SOLDE); contains Interpro domain(s) IPR003653 Peptidase C48, SUMO/Sentrin/Ubl1	59.38	0.000429552	0	0	0	0.04	0	0.01	0.64	0.2	0.36	0.7	0.475
Solyc06g059720.2.1	Stearoyl-acyl carrier protein desaturase (AHRD V1 **** Q8LA10_ARATH); contains Interpro domain(s) IPR005067 Fatty acid desaturase, type 2	6.65	0.000432335	95.43	78.17	87.04	85.01	57.54	80.64	571.38	239	774.72	560.58	536.42
Solyc09g092250.2.1	Genomic DNA chromosome 3 BAC clone F14O13 (AHRD V1 *--- Q9LIR7_ARATH); contains Interpro domain(s) IPR001298 Filamin/ABP280 repeat	2.28	0.000435076	22.06	28.55	16.69	23.17	25.77	23.25	53.1	55.19	45.38	57.93	52.9
Solyc03g031670.2.1	Calcium-dependent protein kinase (AHRD V1 **** Q8RW36_SOLLC); contains Interpro domain(s) IPR002290 Serine/threonine protein kinase	2.4	0.0004363	39.92	62.93	54.35	60	55.59	54.56	134.57	158.6	131.22	99.49	130.97
Solyc04g049960.2.1	Plasma membrane protein 3 (AHRD V1 **-- Q6BDB3_LEYCH); contains Interpro domain(s) IPR000612 Uncharacterised protein family UPF0057	761.25	0.000437264	0	0	0	0	0	0	7.11	5.06	7.02	11.26	7.6125
Solyc06g076770.2.1	Myb family transcription factor (Fragment) (AHRD V1 *--* D7M1F0_ARALY); contains Interpro domain(s) IPR006447 Myb-like DNA-binding region, SHAQKYF class	3.57	0.000437754	11.65	9.59	11.85	6.66	5.24	9	35.85	23.92	34.58	34.18	32.1325
Solyc10g036740.1.1	Unknown Protein (AHRD V1)	899.25	0.0004515	0	0	0	0	0	0	17.59	9.73	6.17	2.48	8.9925
Solyc02g083220.1.1	DNA-directed RNA polymerase (Fragment) (AHRD V1 ***- B7SNX1_TOBAC); contains Interpro domain(s) IPR007080 RNA polymerase Rpb1, domain 1	2.92	0.00045396	10.02	9.52	4.53	18.19	18.76	12.2	27.25	42.78	39.33	33.35	35.6775
Solyc01g015020.2.1	PRLI-interacting factor A (Fragment) (AHRD V1 *-*- Q9FUB4_ARATH)	2.68	0.000461132	47.37	51.87	38.21	53.32	69.43	52.04	164.18	134.04	127.15	132.75	139.53
Solyc08g007970.2.1	SKIP interacting protein 24 (Fragment) (AHRD V1 *--- B8Q8B0_ORYSI); contains Interpro domain(s) IPR006141 Intein splicing site	2.16	0.000465303	16	16.09	8.87	14.77	13.17	13.78	30.46	27.22	28.33	33.26	29.8175
Solyc11g051170.1.1	ATP synthase subunit alpha chloroplastic (AHRD V1 ***- C0LE59_9ROSI); contains Interpro domain(s) IPR017458 ATPase, F1 complex, alpha subunit, C-terminal	43.4	0.000465303	0.6	0	0	0	0	0.12	3.19	4.53	5.03	8.08	5.2075
Solyc08g062300.1.1	Unknown Protein (AHRD V1)	112.75	0.000474357	0	0	0	0	0	0	1.64	0.97	0.86	1.04	1.1275
Solyc02g065420.2.1	UPF0497 membrane protein At3g50810 (AHRD V1 ***- U497K_ARATH); contains Interpro domain(s) IPR006702 Uncharacterised protein family UPF0497, trans-membrane plant	4.66	0.000477911	12.38	7.09	9.98	9.73	7.31	9.3	50.73	33.42	32.65	56.37	43.2925
Solyc10g083810.1.1	Pectinesterase (AHRD V1 ***- B9MTJ5_POPTR); contains Interpro domain(s) IPR000070 Pectinesterase, catalytic	44.44	0.000478658	0	0.2	0	0	0	0.04	1.47	1.57	1.74	2.33	1.7775
Solyc03g120590.2.1	Peptide transporter 1 (AHRD V1 **-- Q7XAC3_VICFA); contains Interpro domain(s) IPR000109 TGF-beta receptor, type I/II extracellular region	4.97	0.000482265	0.54	2.58	4.28	1.4	1.94	2.15	12.33	10.07	7.57	12.73	10.675
Solyc05g013160.2.1	Set domain protein (AHRD V1 ***- C1EFC8_9CHLO); contains Interpro domain(s) IPR011192 Rubisco methyltransferase	2.06	0.000483061	24.3	19.06	25.16	19.5	7.37	19.08	35.57	41.51	35.19	44.83	39.275
Solyc09g090410.2.1	50S ribosomal protein L28 (AHRD V1 ***- B6TFW5_MAIZE); contains Interpro domain(s) IPR001383 Ribosomal protein L28	8.71	0.000483267	5.82	5.18	6.75	4.62	3.04	5.08	33.22	60.25	51.45	32.2	44.28
Solyc05g052460.2.1	Cation-independent mannose-6-phosphate receptor CI-MPR (AHRD V1 *-*- Q2UUD2_ASPOR); contains Interpro domain(s) IPR018939 Autophagy-related protein 27	8.66	0.000484246	6.25	4.1	2.69	3.92	5.13	4.42	35.78	38.67	57.61	20.93	38.2475
Solyc01g081430.2.1	Expressed protein (Fragment) (AHRD V1 ***- Q108V0_ORYSJ)	2.09	0.000490564	9.57	13.37	10.23	11.9	11.82	11.38	23.07	22.48	20.6	29.06	23.8025
Solyc08g016210.2.1	LRR receptor-like serine/threonine-protein kinase, RLP	5.86	0.000492465	2.54	1.25	2.4	1.28	1.14	1.72	10.76	7.89	14.98	6.75	10.095
Solyc11g065150.1.1	PHD finger transcription factor-like protein (AHRD V1 *-*- Q69Q09_ORYSJ)	2.81	0.00049925	4.03	4.85	3.18	4.52	10.54	5.42	15.81	14.99	13.24	17	15.26
Solyc09g083330.2.1	Phosphatidate cytidylyltransferase (AHRD V1 **** B9RXC8_RICCO); contains Interpro domain(s) IPR016720 Phosphatidate cytidylyltransferase, eukaryota	18.72	0.000504526	0	0.09	0.11	0.17	0.04	0.08	1.84	1.64	0.91	1.75	1.535
Solyc05g050920.2.1	Flavin-monooxygenase (AHRD V1 **** C5H9Q5_BRARP); contains Interpro domain(s) IPR000960 Flavin-containing monooxygenase FMO	2.22	0.000505426	5.81	7.32	7.74	6.21	3.96	6.21	15.71	14.13	14.23	11.13	13.8
Solyc01g088140.2.1	Unknown Protein (AHRD V1)	3.26	0.000510199	37.99	32.9	32.87	32.74	24.28	32.16	109.85	123.71	98.97	86.77	104.825
Solyc01g104050.2.1	Receptor-like kinase (AHRD V1 ***- A7VM41_MARPO); contains Interpro domain(s) IPR002290 Serine/threonine protein kinase	2.61	0.000510441	6.2	7.12	4.69	6.34	5.47	5.96	14.8	19.66	10.85	17.04	15.5875
Solyc01g006940.2.1	Poly(U)-binding-splicing factor PUF60 (AHRD V1 *--* PUF60_BOVIN); contains Interpro domain(s) IPR003954 RNA recognition, region 1	3.18	0.000517592	6.63	6.42	7.12	5.04	6.81	6.4	22.57	19.65	26.51	12.8	20.3825
Solyc01g067090.2.1	Homeodomain-like (AHRD V1 *-*- A2Q346_MEDTR)	3.63	0.000517958	7.58	11.65	17.91	8.77	7.67	10.72	27.64	48.74	54.01	25.17	38.89
Solyc01g005080.2.1	Microtubule-associated protein MAP65-1a (AHRD V1 **** C0J9Z7_ORYNI); contains Interpro domain(s) IPR007145 MAP65/ASE1	4.1	0.000518855	1.27	1.36	0.27	1.6	1.07	1.11	4.54	4.34	2.76	6.64	4.57
Solyc11g022510.1.1	Ulp1 protease family C-terminal catalytic domain containing protein (AHRD V1 *-*- Q60D46_SOLDE)	79.5	0.000519165	0	0	0	0	0	0	1.2	1	0.47	0.51	0.795
Solyc12g038810.1.1	Protein kinase like protein (AHRD V1 *-*- Q9SZM7_ARATH)	3.3	0.000520985	5.82	3.49	2.63	3.96	1.17	3.41	10.37	12.04	8.19	14.53	11.2825
Solyc11g044710.1.1	Ulp1 protease family C-terminal catalytic domain containing protein (AHRD V1 ***- Q60D46_SOLDE)	15.3	0.000522286	0	0.56	0.21	0.68	0.07	0.3	4.89	1.24	4.96	7.52	4.6525
Solyc09g042770.2.1	Rhodanese-like (AHRD V1 **-- A2Q5X2_MEDTR); contains Interpro domain(s) IPR001763 Rhodanese-like	3.2	0.000523276	26.24	16.34	18.48	16	14.53	18.32	55.63	47.95	68.72	62.38	58.67
Solyc01g007310.2.1	NAD(P)H-quinone oxidoreductase subunit 3 (AHRD V1 ***- D3WDC8_BULAR); contains Interpro domain(s) IPR000440 NADH:ubiquinone/plastoquinone oxidoreductase, chain 3	4.93	0.000532218	2.57	5.29	2.3	0.74	0.33	2.25	13.73	6.32	8.93	15.35	11.0825
Solyc11g045190.1.1	ATP-dependent RNA helicase (AHRD V1 *-*- C2LJD4_PROMI); contains Interpro domain(s) IPR011545 DNA/RNA helicase, DEAD/DEAH box type, N-terminal	2.4	0.000533025	8.68	5.29	11.96	4.32	4.72	6.99	16.65	12.27	19.72	18.59	16.8075
Solyc09g014340.1.1	Ulp1 protease family C-terminal catalytic domain containing protein (AHRD V1 *-*- Q60D46_SOLDE)	57.75	0.000542089	0	0	0	0	0	0	0.59	1.04	0.12	0.56	0.5775
Solyc02g091280.2.1	ATP-dependent Clp protease proteolytic subunit (AHRD V1 **** B9H362_POPTR); contains Interpro domain(s) IPR001907 Peptidase S14, ClpP	2.68	0.000545479	83.85	71.65	87.28	68.9	61.55	74.65	208.97	204.95	209.36	177.8	200.27
Solyc08g005350.2.1	F-box family protein (AHRD V1 ***- B9GFH4_POPTR); contains Interpro domain(s) IPR001810 Cyclin-like F-box	3.5	0.000545479	4.05	3.93	3.56	4.68	4.68	4.18	14.93	18.73	15.19	9.63	14.62
Solyc08g062670.2.1	Serine/threonine-protein kinase 38 (AHRD V1 ***- B6U4A0_MAIZE); contains Interpro domain(s) IPR002290 Serine/threonine protein kinase	2.54	0.000546454	30.44	37	22.51	35.57	28.52	30.81	69.39	88.59	58.95	96.05	78.245
Solyc09g011470.2.1	Unknown Protein (AHRD V1)	3.45	0.000546706	636.13	563.62	486.08	553.1	359.32	519.65	1964.42	1590.13	2277.62	1336.42	1792.15
Solyc09g082730.2.1	Aldo/keto reductase family protein (AHRD V1 **** D7KWQ6_ARALY); contains Interpro domain(s) IPR001395 Aldo/keto reductase	2.64	0.000547898	20.89	19.83	25.09	12.77	17.56	19.23	46.46	65.11	46.48	44.62	50.6675
Solyc03g063980.1.1	Unknown Protein (AHRD V1)	14.19	0.000557799	0.83	0.53	0.6	0.72	0.42	0.62	3.95	14.39	12.47	4.38	8.7975
Solyc02g090130.2.1	Vacuolar protein sorting-associated protein vps13 (AHRD V1 *-*- C5FUC9_NANOT); contains Interpro domain(s) IPR009543 Vacuolar protein sorting-associated protein	2.03	0.000563928	5.1	6.61	5.34	7.69	5.44	6.04	12.77	12.84	10.42	13.07	12.275
Solyc02g067670.2.1	Flap structure-specific endonuclease (AHRD V1 *--- A8NTE4_COPC7); contains Interpro domain(s) IPR001044 Xeroderma pigmentosum group G protein	2.18	0.00056686	11.1	12.7	8.79	11.04	15.54	11.83	28.55	26.5	19.14	29.04	25.8075
Solyc01g060150.2.1	Unknown Protein (AHRD V1)	63.8	0.000571046	0.54	0.37	0.49	0.62	0.96	0.6	38.7	45.14	32.07	36.19	38.025
Solyc10g018680.1.1	Ulp1 protease family C-terminal catalytic domain containing protein (AHRD V1 ***- Q60D46_SOLDE)	9.5	0.000571046	0	1.14	0.43	1.04	0.46	0.61	4.99	3.55	8.45	6.33	5.83
Solyc03g083150.2.1	Unknown Protein (AHRD V1)	4.61	0.000573225	31.62	35.2	25.76	34.76	17.09	28.89	132.19	133.92	107.82	158.47	133.1
Solyc03g111580.2.1	Zinc finger CCCH domain-containing protein 43 (AHRD V1 ***- C3H43_ARATH); contains Interpro domain(s) IPR000571 Zinc finger, CCCH-type	2.51	0.000573225	12.14	13.47	10.56	9.8	12.29	11.65	30.46	31.76	29.36	25.26	29.21
Solyc09g066280.2.1	Uncharacterized basic helix-loop-helix protein At1g06150 (AHRD V1 *--- Y1615_ARATH); contains Interpro domain(s) IPR001092 Basic helix-loop-helix dimerisation region bHLH	2.66	0.00057464	7.4	7.95	8.92	6.8	5.92	7.4	23.74	19.42	15.43	20.06	19.6625
Solyc12g098970.1.1	Unknown Protein (AHRD V1)	2.06	0.000579512	50.45	67.24	64.65	54.16	36.55	54.61	88.25	139.03	108.29	113.87	112.36
Solyc02g094640.2.1	Acetyl-coenzyme A synthetase (AHRD V1 ***- Q2RNC6_RHORT); contains Interpro domain(s) IPR011904 Acetate--CoA ligase	2.37	0.000582245	43.58	44.5	42.74	48.17	57.79	47.36	108.99	104.6	103.79	132.09	112.368
Solyc03g065260.2.1	Unknown Protein (AHRD V1)	42.46	0.000583126	8.29	2.48	3.04	1.5	2.08	3.48	223.33	77.79	189.26	100.27	147.662
Solyc12g007190.1.1	Unknown Protein (AHRD V1)	5.25	0.000587031	5.8	9.32	7.67	7.31	15.01	9.02	37.34	57.65	25.1	69.48	47.3925
Solyc11g067130.1.1	DNA polymerase (AHRD V1 ***- B9MYH6_POPTR); contains Interpro domain(s) IPR006134 DNA-directed DNA polymerase, family B, conserved region	6.47	0.000595227	0.08	0.39	0.18	0.21	0.7	0.31	2.81	1.58	2.57	1.12	2.02
Solyc12g017270.1.1	Unknown Protein (AHRD V1)	13.04	0.000600493	0.6	0	1.28	0.51	0.91	0.66	12.74	4.53	5.03	12.12	8.605
Solyc08g022080.2.1	Opaque 2 (Fragment) (AHRD V1 *-*- Q84YA1_ZEAMH); contains Interpro domain(s) IPR011616 bZIP transcription factor, bZIP-1	3.02	0.000603865	103.63	127.37	100.64	116.93	52.81	100.28	307.57	312.32	309.78	282.62	303.072
Solyc05g053350.2.1	Desiccation-related protein PCC13-62 (AHRD V1 ***- B4G1G1_MAIZE)	12.15	0.000608847	0.79	0.22	0.25	0.2	0.24	0.34	5.21	3.94	2.83	4.54	4.13
Solyc05g015180.1.1	Serine/threonine-protein phosphatase 7 long form homolog (AHRD V1 -**- PPP7L_ARATH); contains Interpro domain(s) IPR019557 Aminotransferase-like, plant mobile domain	6.1	0.0006098	0.8	0.95	1.08	0.52	1	0.87	3.21	9.39	3.66	4.97	5.3075
Solyc09g005740.1.1	Chloroplast lumen common family protein (AHRD V1 *--- D7LUJ6_ARALY); contains Interpro domain(s) IPR011990 Tetratricopeptide-like helical	2.01	0.0006098	23.5	26.13	22.08	21.31	25.95	23.79	58.62	41.12	53.48	38.38	47.9
Solyc07g008030.1.1	Glycosyl transferase family 17 protein (AHRD V1 ***- D7L020_ARALY); contains Interpro domain(s) IPR006813 Glycosyl transferase, family 17	19.24	0.000616142	0	0	0.16	0.13	0.17	0.09	1.04	2.23	0.83	2.98	1.77
Solyc02g080520.2.1	Os04g0625000 protein (Fragment) (AHRD V1 *-*- Q0J9Y7_ORYSJ)	2.6	0.000642844	8.39	6.13	7.26	4.41	6.13	6.46	14.64	15.9	22.64	14.07	16.8125
Solyc05g050740.2.1	Unknown Protein (AHRD V1)	2.93	0.000642844	4.57	4.67	3.24	3.57	2.83	3.78	11.15	8.47	10.9	13.66	11.045
Solyc07g005950.2.1	Pentatricopeptide repeat-containing protein (AHRD V1 ***- D7MBL7_ARALY); contains Interpro domain(s) IPR002885 Pentatricopeptide repeat	2.45	0.000642844	2.74	2.33	1.53	2.41	1.81	2.16	4.29	5.31	4.76	6.87	5.3075
Solyc07g063750.2.1	Serine/threonine-protein kinase receptor (AHRD V1 **** B6U2B7_MAIZE); contains Interpro domain(s) IPR002290 Serine/threonine protein kinase	3.74	0.000643296	0.7	0.59	1.65	0.48	0.61	0.81	3.98	3.49	3.25	1.34	3.015
Solyc12g008510.1.1	Hexokinase (AHRD V1 ***- Q4PS97_SOLLC); contains Interpro domain(s) IPR001312 Hexokinase	31.75	0.000646368	0.11	0	0	0	0.04	0.03	1.37	1.11	1.08	0.25	0.9525
Solyc04g080800.2.1	Ribosomal RNA small subunit methyltransferase I (AHRD V1 ***- RSMI_SYNY3); contains Interpro domain(s) IPR008189 Uncharacterised protein family UPF0011	3.54	0.000647521	2.78	2.09	1.74	2.79	2.17	2.31	5.56	13	7.11	7.05	8.18
Solyc07g066480.2.1	Molybdenum cofactor sulfurase (AHRD V1 **** D3BH81_POLPA); contains Interpro domain(s) IPR005302 Molybdenum cofactor sulfurase, C-terminal	2.15	0.000650467	8.5	14.64	7.82	13.39	8.75	10.62	23.44	24.67	18.7	24.41	22.805
Solyc02g079000.2.1	Cell division protease ftsH homolog 4 (AHRD V1 *-*- FTSH4_SYNY3); contains Interpro domain(s) IPR003959 ATPase, AAA-type, core	2.47	0.000650467	5.98	4.68	5.03	5.32	6.62	5.53	17.72	11.7	12.53	12.54	13.6225
Solyc05g005370.1.1	Nuclear transcription factor Y subunit B-6 (AHRD V1 *-** B6UH02_MAIZE); contains Interpro domain(s) IPR003957 Transcription factor, CBFA/NFYB, DNA topoisomerase	184.5	0.000651587	0	0	0	0	0	0	2.61	0.31	1.71	2.75	1.845
Solyc10g079690.1.1	Unknown Protein (AHRD V1)	12.21	0.000658436	4.39	40.3	9.43	34.68	19.02	21.56	152.42	410.59	382.78	107.35	263.285
Solyc03g006360.2.1	Auxin-repressed protein (AHRD V1 ***- Q6PXE1_9SOLN); contains Interpro domain(s) IPR008406 Dormancyauxin associated	61.25	0.000660066	0	0	0	0.19	0.33	0.1	4.48	12.74	3.53	4.73	6.37
Solyc05g014100.1.1	Esterase/lipase/thioesterase (Fragment) (AHRD V1 *-*- B3VW47_POPTN); contains Interpro domain(s) IPR017451 F-box associated type 1	3.34	0.000660066	8.22	8.43	8.54	7.43	9.93	8.51	25.72	21.49	23.86	42.78	28.4625
Solyc10g083670.1.1	Cellulose synthase-like C2 glycosyltransferase family 2 (AHRD V1 **-* A9RNK0_PHYPA); contains Interpro domain(s) IPR001173 Glycosyl transferase, family 2	8.14	0.000660066	0.62	0.1	0	0.09	0.35	0.23	2.74	1.56	1.16	2.09	1.8875
Solyc09g030390.2.1	Serine/arginine repetitive matrix 1 (Fragment) (AHRD V1 *--- Q28CC2_XENTR); contains Interpro domain(s) IPR002483 Splicing factor PWI	2.04	0.000660103	26.19	30.41	22.29	29.24	23.99	26.42	54.58	56.4	46.12	58.98	54.02
Solyc00g142160.1.1	Unknown Protein (AHRD V1)	49.41	0.000661483	0	0.49	0	0	0.4	0.18	16.59	9.84	2.91	5.84	8.795
Solyc03g119740.2.1	MYB transcription factor (AHRD V1 **** Q9FNN6_ARATH); contains Interpro domain(s) IPR006447 Myb-like DNA-binding region, SHAQKYF class	3.26	0.000667051	8.88	11.92	6.13	13.88	11.74	10.51	37.78	25.02	36.01	38.4	34.3025
Solyc02g082920.2.1	Endochitinase (Chitinase) (AHRD V1 **** Q43184_SOLTU); contains Interpro domain(s) IPR000726 Glycoside hydrolase, family 19, catalytic	3.66	0.000669951	39.51	8.54	44.86	10.93	34.88	27.74	70.78	134.65	106.95	94.12	101.625
Solyc12g006510.1.1	Cycloartenol Synthase (AHRD V1 ***- O82139_PANGI); contains Interpro domain(s) IPR018333 Squalene cyclase	29.77	0.000671246	0	0	0	0.19	0.03	0.04	1.16	1.47	0.31	2.3	1.31
Solyc05g008010.2.1	60S ribosomal protein L31 (AHRD V1 ***- B6VC52_VERFO); contains Interpro domain(s) IPR000054 Ribosomal protein L31e	3.31	0.000672828	272.76	223.03	229.21	211.57	211.09	229.53	635.5	979.51	656.93	763.65	758.898
Solyc02g091340.2.1	Pyridoxal kinase (AHRD V1 **** Q4JR84_SOLTU); contains Interpro domain(s) IPR004625 Pyridoxal phosphate (active vitamin B6) biosynthesis, pyridoxal kinase	2.72	0.000673619	17.15	17.87	18.17	17.04	14.03	16.85	39.71	62.79	44.56	35.96	45.755
Solyc00g024150.2.1	Pterin-4-alpha-carbinolamine dehydratase (AHRD V1 *-** B6T9C1_MAIZE); contains Interpro domain(s) IPR001533 Transcriptional coactivator/pterin dehydratase	3.28	0.000675752	20.48	16.64	18.3	18.63	22.3	19.27	57.42	64.24	67.3	63.99	63.2375
Solyc01g110640.1.1	Unknown Protein (AHRD V1)	4.91	0.000676333	1.79	2.27	0.96	1.03	1.71	1.55	8.5	6.8	7.13	8.08	7.6275
Solyc08g082410.2.1	Eukaryotic translation initiation factor 3 subunit 10-like (AHRD V1 *--- Q5SN81_ORYSJ)	2.08	0.000685384	13.4	16.91	10.79	14.45	21.08	15.33	34.5	32.36	26.55	34.17	31.895
Solyc09g009590.1.1	Zinc finger A20 and AN1 domain-containing stress-associated protein 4 (AHRD V1 ***- SAP4_ARATH); contains Interpro domain(s) IPR002653 Zinc finger, A20-type IPR000058 Zinc finger, AN1-type	2.05	0.000685384	113.36	123.76	83.77	115.12	98.43	106.89	188.99	323.79	208.67	154.01	218.865
Solyc06g083600.1.1	B3 domain-containing transcription factor ABI3 (AHRD V1 **-* ABI3_ARATH); contains Interpro domain(s) IPR003340 Transcriptional factor B3	64.5	0.000704318	0	0	0	0	0	0	0.94	0.34	0.5	0.8	0.645
Solyc05g005890.2.1	Unknown Protein (AHRD V1)	51.68	0.000711128	1.38	0.37	0.53	0.93	0.3	0.7	45.1	44.56	39.58	15.88	36.28
Solyc06g072800.2.1	ADP-ribosylation factor (AHRD V1 ***- Q5FYS3_DAUCA); contains Interpro domain(s) IPR006688 ADP-ribosylation factor	4.68	0.000711201	30.23	33.18	31.77	25.77	18.21	27.83	156.48	119.17	138.1	107.1	130.213
Solyc02g036380.2.1	Autophagy protein 5 (AHRD V1 ***- Q3MQ01_MAIZE); contains Interpro domain(s) IPR007239 Autophagy-related protein 5	2.4	0.000713382	21.89	26.36	20.07	31.65	18.62	23.72	56.9	51.1	48.99	70.95	56.985
Solyc05g012650.2.1	T7.1 protein (AHRD V1 *-*- Q9FZE6_ARATH); contains Interpro domain(s) IPR008581 Protein of unknown function DUF863, plant	2.31	0.000717348	5.73	4.01	4.59	4.78	4.5	4.72	13.12	10.9	9.85	9.77	10.91
Solyc07g065600.2.1	Genomic DNA chromosome 5 P1 clone MDF20 (AHRD V1 *-*- Q9FM57_ARATH)	9.69	0.000721037	0.06	0.03	0.03	0.03	0.05	0.04	0.26	0.64	0.25	0.4	0.3875
Solyc09g042480.1.1	Chromatin remodeling complex subunit (AHRD V1 ***- B9N1U4_POPTR)	24.47	0.000722287	0	0	0	0.16	0.29	0.09	1.67	1.9	1.85	3.39	2.2025
Solyc10g007500.2.1	Mitogen activated protein kinase 20-1 (AHRD V1 ***- B3GCL1_ORYSI); contains Interpro domain(s) IPR002290 Serine/threonine protein kinase	2.68	0.000727075	15.67	21.9	13.45	20.09	14.61	17.14	45.56	53.13	36.9	48.38	45.9925
Solyc08g016440.2.1	Unknown Protein (AHRD V1)	13.56	0.000729392	8.85	14.55	52.84	13.2	16.5	21.19	171.32	271.39	312.92	393.65	287.32
Solyc10g009170.1.1	Lysine ketoglutarate reductase trans-splicing related 1 (AHRD V1 ***- Q8H767_ARATH); contains Interpro domain(s) IPR007877 Protein of unknown function DUF707	96.75	0.000729449	0	0	0	0	0	0	0.72	0.86	0.76	1.53	0.9675
Solyc05g018350.2.1	Transcription factor (AHRD V1 **** D7L9U5_ARALY); contains Interpro domain(s) IPR006578 MADF domain	2.32	0.000729462	23.67	25.54	23.69	26.78	35.49	27.03	79.77	62.84	58.21	49.69	62.6275
Solyc10g019000.1.1	Ycf2 (AHRD V1 ***- A6Y9W3_9MAGN)	89.25	0.00072961	0	0	0	0	0	0	1.32	0.78	0.35	1.12	0.8925
Solyc08g006380.2.1	UDP-glucosyltransferase family 1 protein (AHRD V1 **** C6KI44_CITSI); contains Interpro domain(s) IPR002213 UDP-glucuronosyl/UDP-glucosyltransferase	5.83	0.000740416	1.37	0.58	0.82	0.39	0.12	0.66	4.25	3.78	5.03	2.24	3.825
Solyc03g083190.1.1	Unknown Protein (AHRD V1)	2.78	0.00074079	4.06	4.25	4.15	4.73	4.74	4.39	11.22	13.13	12	12.39	12.185
Solyc07g014590.2.1	Glycogen debranching enzyme (AHRD V1 ***- A7BWG1_9GAMM); contains Interpro domain(s) IPR006589 Glycosyl hydrolase, family 13, subfamily, catalytic region	5.81	0.000743848	0.31	0.35	0.33	0.11	0.21	0.26	2.36	1.59	0.88	1.26	1.5225
Solyc08g081120.2.1	Kinesin-like protein 73641-79546 (AHRD V1 ***- Q9CAC9_ARATH)	3.51	0.00074665	1.87	1.89	1.63	2.01	3.35	2.15	8.86	8.58	8.36	4.37	7.5425
Solyc07g054860.1.1	Aromatic amino acid decarboxylase (AHRD V1 **** D4NUX2_CIMRA); contains Interpro domain(s) IPR010977 Aromatic-L-amino-acid decarboxylase	77.25	0.000762223	0	0	0	0	0	0	0.58	1.65	0.61	0.25	0.7725
Solyc06g059900.2.1	Unknown Protein (AHRD V1)	405.5	0.000765992	0	0	0	0	0	0	5.31	1.51	6.71	2.69	4.055
Solyc04g080360.2.1	Dehydration-responsive family protein (AHRD V1 **-- D7LF23_ARALY); contains Interpro domain(s) IPR004159 Protein of unknown function DUF248, methyltransferase putative	2.23	0.000766757	13.31	10.76	8.97	7.95	7.41	9.68	17.56	25.88	20.01	23.06	21.6275
Solyc07g043310.2.1	Aminotransferase (AHRD V1 ***- D2KZ08_WHEAT); contains Interpro domain(s) IPR005814 Aminotransferase class-III	6.31	0.000766874	82.4	74.58	82.04	75.74	84.17	79.79	406.54	887.78	441.35	277.73	503.35
Solyc12g005420.1.1	Zinc finger protein CONSTANS-LIKE 3 (AHRD V1 *--- COL3_ARATH); contains Interpro domain(s) IPR000315 Zinc finger, B-box	133.75	0.000777858	0	0	0	0	0	0	1.04	1.47	1.09	1.75	1.3375
Solyc01g110480.2.1	BZIP transcription factor family protein expressed (AHRD V1 *-*- Q8LN44_ORYSJ); contains Interpro domain(s) IPR011616 bZIP transcription factor, bZIP-1	2.41	0.000780213	28.6	30.58	54.7	32.56	35.3	36.35	80.61	94.2	90.01	86.26	87.77
Solyc01g107410.2.1	PHD-finger family homeodomain protein (Fragment) (AHRD V1 *--- Q8H990_ORYSJ); contains Interpro domain(s) IPR019787 Zinc finger, PHD-finger	2.96	0.000783068	5.75	5.32	3.98	5.79	4.17	5	15.57	14.22	10.75	18.65	14.7975
Solyc01g095080.2.1	1-aminocyclopropane-1-carboxylate synthase (AHRD V1 **** O65209_NICGU); contains Interpro domain(s) IPR004839 Aminotransferase, class I and II IPR004838 Aminotransferases, class-I, pyridoxal-phosphate-binding site	2.81	0.000783648	484.51	224.44	526.72	227.64	250.85	342.83	1090.66	873.78	1151.25	736.04	962.933
Solyc02g085810.2.1	HEAT repeat containing 5B (AHRD V1 *--- B9EK47_HUMAN); contains Interpro domain(s) IPR011989 Armadillo-like helical	2	0.000784359	4.3	5.27	4.04	4.54	5.26	4.68	8.54	10.9	9.12	8.81	9.3425
Solyc02g086800.2.1	Phospholipid-transporting ATPase (AHRD V1 **** C1HB29_PARBA); contains Interpro domain(s) IPR006539 ATPase, P-type, phospholipid-translocating, flippase	2.22	0.000785192	3.84	3.77	4.21	5.11	5.35	4.46	10.22	10.64	9.84	8.95	9.9125
Solyc03g115390.2.1	ATP-dependent RNA helicase (AHRD V1 **** Q16S17_AEDAE); contains Interpro domain(s) IPR011709 Region of unknown function DUF1605	2.31	0.000788016	5.03	6.23	5.77	6.92	9.13	6.62	15.57	15.74	13.06	16.74	15.2775
Solyc09g092590.1.1	Cytochrome P450	76	0.000795391	0	0	0	0	0	0	0.78	1.12	0.15	0.99	0.76
Solyc01g049880.2.1	Unknown Protein (AHRD V1)	18.13	0.000810303	4.33	1.45	0.82	1.53	0.78	1.78	16.79	42.36	21.7	48.38	32.3075
Solyc04g007920.1.1	Erwinia induced protein 2 (AHRD V1 ***- Q84XG6_SOLTU)	280.75	0.000815015	0	0	0	0	0	0	4.44	3.16	1.75	1.88	2.8075
Solyc12g049630.1.1	Unknown Protein (AHRD V1)	3.24	0.000815015	7.27	11.93	8.52	6.27	3.03	7.4	34.14	24.29	12.09	25.37	23.9725
Solyc05g013740.2.1	Coilin (AHRD V1 *-*- Q2TBP9_BOVIN)	2.22	0.000822397	16.8	17.58	14.26	16.45	12.7	15.56	36.02	35.52	25.63	41.29	34.615
Solyc08g076970.2.1	Acetylornithine deacetylase or succinyl-diaminopimelate desuccinylase (AHRD V1 **-- D4MFM7_9ENTE); contains Interpro domain(s) IPR011650 Peptidase M20, dimerisation	2.71	0.000822631	16.64	7.23	24.39	6.78	10.75	13.16	25.17	41.67	31.7	44.24	35.695
Solyc03g006500.2.1	Receptor-like protein kinase At3g21340 (AHRD V1 **** RLK6_ARATH); contains Interpro domain(s) IPR002290 Serine/threonine protein kinase	2.45	0.000852988	8.81	11	10.76	11.23	6.74	9.71	24.23	25.11	22.26	23.37	23.7425
Solyc05g014500.1.1	Multidrug resistance protein ABC transporter family (AHRD V1 **-- B9HTC0_POPTR)	2.78	0.000852988	22.56	12.16	15.06	23.65	5.36	15.76	46.68	42.48	60.02	26.15	43.8325
Solyc01g087370.2.1	PHD finger family protein (AHRD V1 *-*- D7LU24_ARALY)	3.23	0.000860293	12.48	19.66	12.43	17.29	9.29	14.23	46.55	49.81	39.8	47.79	45.9875
Solyc08g080610.1.1	Osmotin-like protein (Fragment) (AHRD V1 **-- Q8S4L1_SOLNI); contains Interpro domain(s) IPR001938 Thaumatin, pathogenesis-related	18.53	0.000867338	0	1.26	0.71	0.57	0.25	0.56	19.54	4.21	9.35	8.26	10.34
Solyc07g042230.1.1	Ethylene-responsive transcription factor 7 (AHRD V1 *-** ERF83_ARATH); contains Interpro domain(s) IPR001471 Pathogenesis-related transcriptional factor and ERF, DNA-binding	33.21	0.000867566	0	0	0	0.28	0.25	0.11	3.49	4.97	0.46	5.16	3.52
Solyc06g082640.2.1	Kinase family protein (AHRD V1 ***- D7M6L5_ARALY); contains Interpro domain(s) IPR002290 Serine/threonine protein kinase	2.66	0.000874695	5.49	6.12	3.33	4.52	2.28	4.35	12.97	11.69	13.32	8.22	11.55
Solyc00g215560.1.1	Unknown Protein (AHRD V1)	12.35	0.000876651	0.55	1.05	0	0.48	1.27	0.67	5.92	14.04	3.12	10.01	8.2725
Solyc03g115510.1.1	S phase cyclin A-associated protein in the endoplasmic reticulum (AHRD V1 *--- SCAPE_HUMAN)	2.01	0.000890713	7.39	8.15	8.11	7.81	10.81	8.45	14.6	17.77	18.52	16.93	16.955
Solyc04g077740.1.1	Unknown Protein (AHRD V1)	6.46	0.000896005	0.15	0.29	0.49	0.66	0.58	0.43	2.17	4.04	1.92	3.09	2.805
Solyc10g007060.2.1	Phenylalanyl-tRNA synthetase alpha chain (AHRD V1 **** B6SS66_MAIZE); contains Interpro domain(s) IPR002319 Phenylalanyl-tRNA synthetase, class IIc-related	2.41	0.000896352	15.4	22.74	12.66	17.99	21.47	18.05	47.57	49.57	27.75	49.04	43.4825
Solyc05g056300.2.1	Thioredoxin-like protein (AHRD V1 *-*- D8UJJ9_VOLCA); contains Interpro domain(s) IPR015467 Thioredoxin, core	3.6	0.000901497	12.42	5.43	8.89	5.61	10.71	8.61	29.9	30.01	33.74	30.46	31.0275
Solyc02g055460.1.1	Disulfide-isomerase A3 (AHRD V1 *-*- C1BNX3_9MAXI); contains Interpro domain(s) IPR012335 Thioredoxin fold	2.47	0.000904063	4.22	4.09	2.76	3.28	4.78	3.83	7.96	9.33	7.57	12.89	9.4375
Solyc03g007420.2.1	Genomic DNA chromosome 5 TAC clone K19E1 (AHRD V1 *-*- Q9FK19_ARATH)	2.79	0.000904063	4.52	5.81	3.58	4.97	5.61	4.9	14.26	17.41	10.37	12.53	13.6425
Solyc01g067700.2.1	Unknown Protein (AHRD V1)	7.22	0.000910263	0.49	0.46	0.26	0.32	0.37	0.38	1.59	3.21	3.15	3.03	2.745
Solyc00g014800.1.1	Zinc-finger protein 1 (AHRD V1 *-*- D7KX25_ARALY); contains Interpro domain(s) IPR007087 Zinc finger, C2H2-type	5.77	0.000915931	2.01	1.27	1.08	0.58	0	0.99	8.94	5.93	1.88	6.04	5.6975
Solyc01g099380.2.1	U4/U6.U5 tri-snRNP-associated protein 1 (AHRD V1 *--- B0WPY3_CULQU); contains Interpro domain(s) IPR005011 SART-1 protein	4.02	0.000918258	5.33	4.62	6.96	4.79	5.67	5.47	24.52	22.39	21.1	19.95	21.99
Solyc03g078570.2.1	Ras-related protein Rab-6A (AHRD V1 ***- B6STE7_MAIZE); contains Interpro domain(s) IPR015600 Rab6-related	3.19	0.000919912	61.87	52.81	59	67.58	21.48	52.55	171.93	186.48	143.96	167.33	167.425
Solyc02g078640.2.1	Microtubule associated protein (AHRD V1 *--* A8J2Q6_CHLRE); contains Interpro domain(s) IPR011989 Armadillo-like helical	2.43	0.00092794	7.56	8.54	5.37	8.26	9.59	7.86	19.12	19.85	12.32	25.21	19.125
Solyc01g010030.2.1	Receptor-like protein kinase At3g21340 (AHRD V1 *-*- RLK6_ARATH); contains Interpro domain(s) IPR002290 Serine/threonine protein kinase	3.07	0.000955718	1.44	1.75	0.81	1.83	1.83	1.53	5.75	4.85	3.8	4.41	4.7025
Solyc06g074810.2.1	Protein SMG8 (AHRD V1 *-*- SMG8_HUMAN); contains Interpro domain(s) IPR019354 Protein of unknown function DUF2146	2.9	0.00096057	0.92	1.27	1.21	1.22	1.95	1.31	4.58	3.03	3.55	4.1	3.815
Solyc04g016370.2.1	DNA ATP-dependent helicase (AHRD V1 **-* C0NQX1_AJECG); contains Interpro domain(s) IPR000330 SNF2-related	2.21	0.000962556	6.04	6.91	4.92	6.24	6.68	6.16	14.4	13.45	10.42	16.09	13.59
Solyc01g011350.2.1	cDNA clone J013057D02 full insert sequence (AHRD V1 **-- B7EBX1_ORYSJ)	3.27	0.000964426	40.9	48.77	39.58	40.06	45.99	43.06	165.08	140.16	135.94	121.43	140.653
Solyc03g044060.2.1	Formin 3 (AHRD V1 *-*- D0QAN4_ARATH); contains Interpro domain(s) IPR015425 Actin-binding FH2	3.07	0.000966164	1.01	1.38	1.32	1.21	1.37	1.26	3.71	4.08	3.65	4	3.86
Solyc07g053610.2.1	Homeobox protein (AHRD V1 *--- D6BV21_ORYSJ); contains Interpro domain(s) IPR018500 DDT subgroup	2.16	0.000976922	6.39	6.58	6.07	7.24	8.02	6.86	17.21	15.17	10.86	16.12	14.84
Solyc06g053570.2.1	Tpr protein (Fragment) (AHRD V1 ***- A4QN67_DANRE)	5.43	0.000982264	1.14	1.99	1.22	1.75	15.61	4.34	21.99	25.07	21.22	25.98	23.565
Solyc05g056210.2.1	Methyltransferase like 3 (AHRD V1 *-** Q28H22_XENTR); contains Interpro domain(s) IPR007757 MT-A70	2.01	0.000998656	22.12	26.49	20.43	23.5	29.33	24.37	46.58	49.45	45.39	54.52	48.985
Solyc12g015730.1.1	Unknown Protein (AHRD V1)	2.45	0.000999409	35.2	43.26	36.7	41.05	46.32	40.51	121.67	97.06	77.17	100.49	99.0975
Solyc11g021360.1.1	Unknown Protein (AHRD V1)	6.79	0.00100554	5.29	3.14	2.84	2.85	2.02	3.23	9.42	20.1	22.32	35.82	21.915
Solyc08g068090.2.1	Globin (AHRD V1 ***- B7DNQ5_9BACL); contains Interpro domain(s) IPR001486 Globin, truncated bacterial-like	4.59	0.00100838	4.01	2.41	4.31	1.64	3.63	3.2	11.12	15.82	18.48	13.35	14.6925
Solyc08g042080.2.1	Unknown Protein (AHRD V1)	2.89	0.00100883	9.11	8.44	7.76	7.66	6.03	7.8	25	27.6	18.61	18.94	22.5375
Solyc08g028700.1.1	Unknown Protein (AHRD V1)	6.63	0.00102334	6.33	2	0	2.73	1.21	2.45	20.67	14.7	17.81	11.91	16.2725
Solyc10g080300.1.1	MYB transcription factor (AHRD V1 *-*- Q9LZR1_ARATH); contains Interpro domain(s) IPR017877 MYB-like	2.22	0.00103531	14.49	15.42	19.81	16.27	7.39	14.68	30.48	40.04	25.31	34.68	32.6275
Solyc02g089800.2.1	Nuclear matrix constituent protein 1-like (AHRD V1 ***- A6BME3_PETCR)	2.24	0.00103985	17.16	24.21	18.97	22.15	20.05	20.51	48.36	43.93	44.02	47.29	45.9
Solyc01g091020.2.1	Golgi SNAP receptor complex member 1 (AHRD V1 **** B5X829_SALSA); contains Interpro domain(s) IPR007705 Vesicle transport v-SNARE	3.33	0.00105162	17.11	11.34	8.83	9.83	7.36	10.89	39.33	47.42	27.47	30.97	36.2975
Solyc07g065490.2.1	Dek protein (AHRD V1 *--- B6SWA1_MAIZE); contains Interpro domain(s) IPR014876 DEK, C-terminal	2.22	0.00105162	156.79	152.77	156.13	152.26	96.89	142.97	360.52	318.34	266.52	324	317.345
Solyc01g018020.1.1	Transketolase-like protein (AHRD V1 ***- Q8LE99_ARATH); contains Interpro domain(s) IPR005478 Bacterial transketolase	59.08	0.00106195	0.07	0	0.07	0	0.05	0.04	2.23	1.76	0.59	4.4	2.245
Solyc11g012720.1.1	Transcription factor (Fragment) (AHRD V1 *--- D6MK04_9ASPA); contains Interpro domain(s) IPR017877 MYB-like	2.46	0.00106196	8.4	8.49	7.13	8.41	7.2	7.93	25.33	26.78	12.58	13.46	19.5375
Solyc09g064180.1.1	Unknown Protein (AHRD V1)	10.34	0.00106251	0.36	2.03	0.96	1.38	2.45	1.44	8.57	28.21	11.78	10.86	14.855
Solyc03g117130.2.1	Ethylene-responsive transcription factor 4 (AHRD V1 *-** ERF78_ARATH); contains Interpro domain(s) IPR001471 Pathogenesis-related transcriptional factor and ERF, DNA-binding	43.79	0.00106481	0.32	0	0	0	0	0.06	3	1.28	2.37	4.56	2.8025
Solyc06g075240.1.1	Ulp1 protease family C-terminal catalytic domain containing protein (AHRD V1 *-*- Q60D46_SOLDE); contains Interpro domain(s) IPR003653 Peptidase C48, SUMO/Sentrin/Ubl1	4.74	0.00106668	0.82	2.54	1.1	2.44	1.32	1.64	5.86	4.56	10.05	10.68	7.7875
Solyc07g007400.2.1	Leucine-rich repeat-like protein (AHRD V1 **-- Q6K620_ORYSJ)	4.76	0.00106876	73.62	63.51	55.64	64.82	37.72	59.06	347.22	210.84	318.9	247.73	281.173
Solyc05g009550.2.1	IST1 homolog (AHRD V1 *--- IST1_HUMAN); contains Interpro domain(s) IPR005061 Protein of unknown function DUF292, eukaryotic	3.26	0.00107739	35.28	36.54	71.33	27.35	19.73	38.05	144.96	102	102.24	147.02	124.055
Solyc08g079470.2.1	tRNA-modifying protein ygfZ (AHRD V1 *-*- YGFZ_SALTY); contains Interpro domain(s) IPR017703 Folate-binding, YgfZ	3.93	0.00107739	16.87	22.18	12.29	22.43	18.92	18.54	60.03	117.76	59.13	54.54	72.865
Solyc04g005370.2.1	Cytochrome P450	110.5	0.00108487	0	0	0	0	0	0	2.04	0.92	1.46	0	1.105
Solyc05g006240.2.1	Chaperone protein dnaJ 16 (AHRD V1 ***- B6THE8_MAIZE); contains Interpro domain(s) IPR003095 Heat shock protein DnaJ	2.49	0.00108718	25.04	29.84	23.68	25.14	13.49	23.44	50.26	64.69	47.63	70.53	58.2775
Solyc06g050510.2.1	DNA repair protein (AHRD V1 *--- Q2ULH2_ASPOR); contains Interpro domain(s) IPR001650 DNA/RNA helicase, C-terminal	2.38	0.00108944	5.4	5.34	5.1	4.34	5.58	5.15	13.35	11.93	9.47	14.23	12.245
Solyc10g051110.1.1	NAD dependent epimerase/dehydratase family protein (AHRD V1 *--- B0CAN3_ACAM1); contains Interpro domain(s) IPR016040 NAD(P)-binding domain	3.33	0.00112451	2.46	2.48	4.17	2.64	1.66	2.68	6.25	10.4	5.77	13.31	8.9325
Solyc04g049410.2.1	Unknown Protein (AHRD V1)	4.58	0.00112557	20.41	18.35	20.17	19.93	10.72	17.92	95.43	85.68	83.45	63.37	81.9825
Solyc07g047820.1.1	Pentatricopeptide repeat-containing protein (AHRD V1 ***- D7MTZ6_ARALY); contains Interpro domain(s) IPR002885 Pentatricopeptide repeat	2.14	0.00113261	3.18	5.07	3.81	4.86	3.79	4.14	10.9	8.59	10.55	5.42	8.865
Solyc01g103710.2.1	Fe/S biogenesis protein nfuA (AHRD V1 *--- NFUA_BUCCC); contains Interpro domain(s) IPR001075 NIF system FeS cluster assembly, NifU, C-terminal	3	0.00114332	62.08	60.16	65.73	53.29	40.43	56.34	146.75	153.04	190.65	186.04	169.12
Solyc07g063580.2.1	Unknown Protein (AHRD V1)	5.02	0.00116818	15.82	13.75	16.03	15.36	11.67	14.53	84.75	68.8	88.99	49.29	72.9575
Solyc07g042040.1.1	Ulp1 protease family C-terminal catalytic domain containing protein (AHRD V1 ***- Q60D46_SOLDE)	12.57	0.00117132	0	0.19	0	0.69	0.15	0.21	1.77	2.77	4.47	1.35	2.59
Solyc02g083270.2.1	Vitamin K epoxide reductase (AHRD V1 **-- B4AXQ4_9CHRO); contains Interpro domain(s) IPR012932 Vitamin K epoxide reductase	2.99	0.00117359	7.83	8.54	8.18	6.84	6.19	7.52	27.43	15.06	21.67	25.83	22.4975
Solyc11g013340.1.1	Unknown Protein (AHRD V1)	2.27	0.00118646	51.29	30.59	38.44	26.73	10.95	31.6	55.23	92.18	53.69	86.17	71.8175
Solyc01g066880.2.1	Copper chaperone (AHRD V1 *--- B6TJ24_MAIZE); contains Interpro domain(s) IPR006121 Heavy metal transport/detoxification protein	6.51	0.00121424	0.73	0	0.94	0.5	0.5	0.53	4.65	3.75	1.96	3.54	3.475
Solyc09g020160.1.1	Ulp1 protease family C-terminal catalytic domain containing protein (AHRD V1 *-*- Q60D46_SOLDE); contains Interpro domain(s) IPR003653 Peptidase C48, SUMO/Sentrin/Ubl1	26.92	0.00122157	0	0.08	0	0.07	0	0.03	1.16	0.21	0.57	1.29	0.8075
Solyc04g074660.1.1	Fra10ac1 protein (AHRD V1 *--- Q1LZ54_MOUSE); contains Interpro domain(s) IPR019129 Folate-sensitive fragile site protein Fra10Ac1	2.04	0.00122491	10.51	10.53	6.48	10.73	4.02	8.45	20.44	18.49	17.79	12.3	17.255
Solyc01g067560.2.1	Always early protein 3 (AHRD V1 **-- D7L0S7_ARALY); contains Interpro domain(s) IPR010561 DIRP	2.08	0.00124166	4.65	4.92	3.49	3.6	3.83	4.1	8.8	9.42	6.63	9.21	8.515
Solyc12g070270.1.1	Lipid A export ATP-binding/permease protein msbA (AHRD V1 *--- MSBA_CHRVO); contains Interpro domain(s) IPR001140 ABC transporter, transmembrane region	2.43	0.00124294	2.4	3.94	4.45	3.57	5.21	3.91	8.94	10.36	9.67	9.11	9.52
Solyc02g067090.2.1	Unknown Protein (AHRD V1)	3.38	0.00125174	23.24	25.26	18.57	26.83	22.52	23.28	81.01	71.84	49.43	112.43	78.6775
Solyc03g034340.1.1	Ulp1 protease family C-terminal catalytic domain containing protein (AHRD V1 *-*- Q60D46_SOLDE); contains Interpro domain(s) IPR003653 Peptidase C48, SUMO/Sentrin/Ubl1	38.5	0.00126339	0.07	0	0	0	0.03	0.02	1.52	0.54	0.7	0.32	0.77
Solyc06g036340.2.1	Unknown Protein (AHRD V1)	2.21	0.00126573	14.09	8.75	17.89	9.32	10.54	12.12	21.99	34.34	28.13	22.7	26.79
Solyc12g082730.1.1	Kinesin-like calmodulin binding protein (AHRD V1 *-*- Q9FQL7_MAIZE)	2.57	0.00126594	6.02	4.03	4.18	3.51	2.84	4.12	9.46	10.99	8.22	13.59	10.565
Solyc05g009720.2.1	Myb family transcription factor-like (AHRD V1 **-* Q6Z869_ORYSJ); contains Interpro domain(s) IPR006447 Myb-like DNA-binding region, SHAQKYF class	2.32	0.00126664	7.83	11.88	8.41	15.03	10.77	10.78	26.8	24.62	17.32	31.51	25.0625
Solyc07g008410.2.1	Multidrug and toxin extrusion protein 1 (AHRD V1 **-- S47A1_MOUSE); contains Interpro domain(s) IPR002528 Multi antimicrobial extrusion protein MatE	16.18	0.00126664	0.1	0	0.11	0.09	0.04	0.07	1.22	1.45	0.96	0.77	1.1
Solyc09g091830.2.1	Peptidoglycan binding domain containing protein (AHRD V1 *-*- B6SSP4_MAIZE); contains Interpro domain(s) IPR002477 Peptidoglycan binding-like	2.55	0.00127529	4.7	3.32	8.15	3.63	4.84	4.93	13.61	11.59	14.21	10.78	12.5475
Solyc03g117900.2.1	Cytochrome c oxidase assembly protein (AHRD V1 **-- A8JCU9_CHLRE); contains Interpro domain(s) IPR018793 Cytochrome c oxidase assembly protein PET191, N-terminal	5.41	0.0012802	49.27	54.36	47.12	54.49	81.57	57.36	289.05	345.64	249.74	357.83	310.565
Solyc08g078670.2.1	Aspartyl protease (AHRD V1 **-- B8YIB7_MIRJA); contains Interpro domain(s) IPR001461 Peptidase A1	3.87	0.00128446	13.9	12.57	14.63	9.78	14.39	13.05	59.41	27.74	53.34	61.78	50.5675
Solyc07g007170.2.1	Zinc finger family protein (AHRD V1 ***- D7L4D8_ARALY)	10.29	0.00128462	28.21	25.64	72.94	24.31	22.96	34.81	424.28	253	520.05	235.45	358.195
Solyc11g073160.1.1	GTP cyclohydrolase II/3 4-dihydroxy-2-butanone 4-phosphate synthase (AHRD V1 **-- Q6A4W9_MALDO); contains Interpro domain(s) IPR016299 Riboflavin biosynthesis protein RibA	14.26	0.00128554	0	0	0.37	0.49	0.09	0.19	1.01	2.73	4.79	2.31	2.71
Solyc09g075390.2.1	GTP pyrophosphokinase (AHRD V1 **** Q3A9Z8_CARHZ); contains Interpro domain(s) IPR007685 RelA/SpoT	2.26	0.00129909	13.32	13.22	15.43	13.66	11.59	13.44	27.1	31.9	32.51	29.83	30.335
Solyc00g049520.2.1	Unknown Protein (AHRD V1)	4.72	0.00130612	19.87	11.32	17.43	10.56	6.84	13.2	57.1	92.08	60.13	40.22	62.3825
Solyc01g110430.2.1	Unknown Protein (AHRD V1)	1144.75	0.0013071	0	0	0	0	0	0	5.75	8.18	7.57	24.29	11.4475
Solyc10g050010.1.1	Unknown Protein (AHRD V1); contains Interpro domain(s) IPR017452 GPCR, rhodopsin-like superfamily	35.75	0.00131595	0	0	0	0	0	0	0.68	0.42	0.08	0.25	0.3575
Solyc09g015360.2.1	Co-chaperone protein DnaJ (AHRD V1 *-*- A7I1Z6_CAMHC); contains Interpro domain(s) IPR001623 Heat shock protein DnaJ, N-terminal	2.38	0.00132443	15.56	16.96	18.6	16.09	6.41	14.72	33.77	45.02	29.52	31.59	34.975
Solyc04g071340.2.1	Fructose-1 6-bisphosphatase class 1 (AHRD V1 **** D3PE46_DEFDS); contains Interpro domain(s) IPR000146 Fructose-1,6-bisphosphatase	6.49	0.00133111	0.77	0.64	0.72	0.75	0.85	0.75	4.58	4.28	5.43	5.09	4.845
Solyc10g081880.1.1	Pentatricopeptide repeat-containing protein (AHRD V1 ***- D7MTZ6_ARALY); contains Interpro domain(s) IPR002885 Pentatricopeptide repeat	3.75	0.00135895	0.84	0.86	0.39	0.98	1.58	0.93	4.92	2.59	2.36	4.07	3.485
Solyc07g056440.2.1	Glutathione S-transferase-like protein (AHRD V1 **** Q8GVD1_SOLLC); contains Interpro domain(s) IPR004046 Glutathione S-transferase, C-terminal	3.08	0.00136269	66.15	72.91	96.94	66.81	71.99	74.96	270.77	241.9	264.74	146.08	230.873
Solyc11g056530.1.1	Unknown Protein (AHRD V1)	554.5	0.00136477	0	0	0	0	0	0	9.31	7.72	1.22	3.93	5.545
Solyc01g008890.2.1	Ethylene responsive transcription factor 2a (AHRD V1 *-*- C0J9I7_9ROSA); contains Interpro domain(s) IPR001471 Pathogenesis-related transcriptional factor and ERF, DNA-binding	3.92	0.00137875	9.58	13.97	9.39	16.03	8.81	11.56	39.21	52.14	24.88	65.19	45.355
Solyc01g100450.1.1	Pentatricopeptide repeat-containing protein (AHRD V1 ***- D7KJU9_ARALY); contains Interpro domain(s) IPR002885 Pentatricopeptide repeat	3.38	0.00137875	0.91	0.95	0.88	1.4	1.28	1.08	5	3.67	2.29	3.68	3.66
Solyc11g005020.1.1	Protein translocase subunit secA (AHRD V1 ***- B9GTZ6_POPTR); contains Interpro domain(s) IPR000185 SecA protein	2.01	0.00139007	7.7	8.91	6.35	7.9	9.19	8.01	15.06	17.03	12.74	19.46	16.0725
Solyc01g007320.2.1	ATP synthase subunit beta chloroplastic (AHRD V1 ***- Q8MBF8_9SOLA); contains Interpro domain(s) IPR005722 ATPase, F1 complex, beta subunit	3.68	0.00139684	48.42	33.56	79.69	26.79	1.13	37.92	81.05	189.05	159.41	128.13	139.41
Solyc02g068290.1.1	Unknown Protein (AHRD V1)	2.01	0.00140007	27.03	29.94	14.96	25.06	17.38	22.87	50.31	56.03	42.04	35.13	45.8775
Solyc03g059210.1.1	Ulp1 protease family C-terminal catalytic domain containing protein (AHRD V1 ***- Q60D46_SOLDE); contains Interpro domain(s) IPR003653 Peptidase C48, SUMO/Sentrin/Ubl1	16.04	0.00141275	0	0.28	0	0.13	0	0.08	1.6	1.71	1.27	0.68	1.315
Solyc02g076950.2.1	UPF0052 domain protein (AHRD V1 **-- A1CBK9_ASPCL); contains Interpro domain(s) IPR002882 LPPG:FO 2-phospho-L-lactate transferase CofD/UPF0052	6.36	0.00141383	1.49	0.94	2.02	1.37	2.16	1.6	13.64	8.66	9.9	8.41	10.1525
Solyc03g121010.2.1	Unknown Protein (AHRD V1)	3.76	0.0014234	65.85	41.54	53.56	31.62	29.68	44.45	175.87	122.15	218.29	152.17	167.12
Solyc06g065230.2.1	N-acetyltransferase 5 (AHRD V1 **** Q94F75_MAIZE); contains Interpro domain(s) IPR000182 GCN5-related N-acetyltransferase	2.97	0.00142576	78.19	80.65	73.75	74.65	68.89	75.23	236.17	209.34	249.16	199.6	223.567
Solyc02g012000.1.1	ATP synthase subunit alpha chloroplastic (AHRD V1 ***- D3WAR1_AUCJA); contains Interpro domain(s) IPR017458 ATPase, F1 complex, alpha subunit, C-terminal	312.25	0.00143035	0	0	0	0	0	0	2.74	4.55	2.88	2.32	3.1225
Solyc09g042700.2.1	Proactivator polypeptide (AHRD V1 **-- C0H9G6_SALSA); contains Interpro domain(s) IPR011001 Saposin-like	2.93	0.0014344	8.21	7.63	5.76	5.92	5.57	6.62	16.99	19.51	18.61	22.52	19.4075
Solyc10g085240.1.1	UDP-glucosyltransferase (AHRD V1 **-- C0LNQ9_MAIZE); contains Interpro domain(s) IPR002213 UDP-glucuronosyl/UDP-glucosyltransferase	7	0.00143898	8.84	18.11	6.12	21.84	5.29	12.04	87.36	56.11	140.45	53.01	84.2325
Solyc01g096050.2.1	Transcription factor (AHRD V1 *--* Q9M4A8_MAIZE); contains Interpro domain(s) IPR011598 Helix-loop-helix DNA-binding	2.28	0.00144753	28.56	27.26	28.27	25.48	24.25	26.76	66.11	53.34	62.4	61.73	60.895
Solyc05g007270.2.1	Uncharacterized plant-specific domain TIGR01589 family protein (AHRD V1 ***- Q60CZ4_SOLDE); contains Interpro domain(s) IPR006476 Conserved hypothetical protein CHP01589, plant	2.86	0.00147929	5.15	6.93	3.81	5.65	3.12	4.93	16.16	10.98	10.29	18.96	14.0975
Solyc12g088750.1.1	Receptor-like protein kinase (AHRD V1 ***- Q0WPA7_ARATH); contains Interpro domain(s) IPR002290 Serine/threonine protein kinase	3.79	0.00148201	1.98	1.57	0.47	0.85	1.43	1.26	6.66	3.06	3.4	5.96	4.77
Solyc11g069130.1.1	Unknown Protein (AHRD V1)	5.25	0.00148402	7.08	10.09	11.41	4.58	33.84	13.4	34.67	71.76	87.13	87.9	70.365
Solyc01g080340.2.1	BSD domain containing 1 (AHRD V1 *-*- A9JT15_DANRE); contains Interpro domain(s) IPR005607 BSD	2.5	0.00149516	13.41	20.28	10.99	17.21	16.53	15.68	40.69	41.22	35.41	39.34	39.165
Solyc04g005360.1.1	Cytochrome P450	116.5	0.00150749	0	0	0	0	0	0	2.25	0.93	1.48	0	1.165
Solyc01g008330.2.1	Acetyl-CoA carboxylase biotin carboxylase (AHRD V1 ***- B4VQU4_9CYAN); contains Interpro domain(s) IPR004549 Acetyl-CoA carboxylase, biotin carboxylase	2.19	0.00152452	20.84	13.56	22.1	13.3	23	18.56	39.66	41.68	42.25	38.75	40.585
Solyc09g005750.2.1	Os03g0819700 protein (Fragment) (AHRD V1 *-*- Q0DMA9_ORYSJ)	2.11	0.00153339	3.12	3.26	4.41	3.18	3.06	3.41	7.89	6.94	8.96	5	7.1975
Solyc02g077720.2.1	Unknown Protein (AHRD V1)	7.26	0.00153825	7.47	2.89	7.13	1.43	1.59	4.1	32.34	23.97	47.37	15.38	29.765
Solyc08g082880.2.1	Ribosomal small subunit Rsm22 (AHRD V1 *-*- D9TLZ5_CLOTS); contains Interpro domain(s) IPR015324 Ribosomal protein Rsm22, bacterial-type	2.12	0.00153847	18.81	23.76	16.37	20.43	13.96	18.67	44.98	36.69	36.29	40.06	39.505
Solyc02g085420.2.1	U1 small nuclear ribonucleoprotein (AHRD V1 *-*- A8J8G5_CHLRE); contains Interpro domain(s) IPR012677 Nucleotide-binding, alpha-beta plait	2.48	0.00154275	132.65	165.88	113.83	166.2	154.75	146.66	348.6	364.11	281.46	458.73	363.225
Solyc03g111970.2.1	Cytochrome P450	2.01	0.00154275	168.09	171.76	201.25	200.15	109.88	170.23	330.7	296.98	366.99	371.35	341.505
Solyc04g026220.2.1	Unknown Protein (AHRD V1)	23.11	0.00154329	2.16	3.08	0	1.4	1.24	1.58	50.66	30.89	22.87	41.29	36.4275
Solyc06g008610.2.1	WRKY transcription factor 25 (AHRD V1 ***- C9DI14_9ROSI); contains Interpro domain(s) IPR003657 DNA-binding WRKY	2.8	0.00155656	41.38	35.95	23.36	33.67	28.91	32.65	89.03	100.98	76.73	99.37	91.5275
Solyc09g091410.1.1	Acetyl-CoA carboxylase beta subunit (AHRD V1 ***- Q06R56_9LAMI)	7.66	0.0015622	0.33	0.63	1.42	0.28	0.38	0.61	6.47	2.09	5.58	4.48	4.655
Solyc01g007660.2.1	NAD(P)H-quinone oxidoreductase subunit 2 chloroplastic (AHRD V1 ***- D3WB81_9BORA); contains Interpro domain(s) IPR010096 NADH-quinone oxidoreductase, chain N	3.11	0.00157688	2.72	1.62	3.09	1.54	0.33	1.86	6.27	4.33	6.76	5.78	5.785
Solyc04g057970.2.1	Unknown Protein (AHRD V1)	3.33	0.00159381	2.69	4.61	2.42	4.03	2.85	3.32	10.41	10.09	10.5	13.2	11.05
Solyc08g077150.2.1	Protein phosphatase 2C containing protein (AHRD V1 *-** B6T998_MAIZE); contains Interpro domain(s) IPR015655 Protein phosphatase 2C	2.28	0.0016084	11.18	10.29	8.87	10.58	11.99	10.58	26.97	24.51	22.85	22.38	24.1775
Solyc12g056710.1.1	Xanthoxin dehydrogenase (AHRD V1 **** ABA2_ARATH); contains Interpro domain(s) IPR002347 Glucose/ribitol dehydrogenase	6.35	0.00160978	1.35	0	2.28	0.5	0.52	0.93	5.85	10.52	2.45	4.8	5.905
Solyc06g008030.2.1	BHLH transcription factor (AHRD V1 *-** B6TXR4_MAIZE); contains Interpro domain(s) IPR011598 Helix-loop-helix DNA-binding	2.11	0.00161095	11.67	10.15	10.64	7.61	10.62	10.14	25.71	19.51	24.82	15.45	21.3725
Solyc01g059860.2.1	Kinase family protein (AHRD V1 ***- D7L5X4_ARALY); contains Interpro domain(s) IPR002290 Serine/threonine protein kinase	2.59	0.00161578	3.14	2.82	2.02	2.07	1.55	2.32	4.88	7.31	6.79	5.05	6.0075
Solyc01g005560.2.1	Isocitrate dehydrogenase (AHRD V1 ***- D2D324_GOSHI); contains Interpro domain(s) IPR004790 Isocitrate dehydrogenase NADP-dependent, eukaryotic	2.18	0.00161771	70.18	68.32	73.16	55.66	72.46	67.96	171.22	186.82	122.99	111.36	148.097
Solyc02g071040.2.1	Glycogen synthase (AHRD V1 *-*- D1R4V0_9CHLA); contains Interpro domain(s) IPR011835 Glycogen/starch synthases, ADP-glucose type	2.06	0.00162616	10.48	8.84	13.08	8.51	9.04	9.99	19.79	20.6	24.88	16.94	20.5525
Solyc11g062010.1.1	Chromodomain-helicase-DNA-binding protein 1 (AHRD V1 *--- CHD1_DROME); contains Interpro domain(s) IPR000330 SNF2-related	2.2	0.00163953	13.1	19.39	14.49	18.63	32.89	19.7	42.41	41.11	35.38	54.74	43.41
Solyc00g009140.2.1	Short-chain dehydrogenase/reductase SDR (AHRD V1 ***- A4A816_9GAMM); contains Interpro domain(s) IPR002198 Short-chain dehydrogenase/reductase SDR	4.51	0.00166008	4.66	3.36	5.2	5.46	3.85	4.51	21.81	13.26	29.43	16.71	20.3025
Solyc01g099590.2.1	Glutathione-S-transferase (AHRD V1 **** A3FMP5_SOLLC); contains Interpro domain(s) IPR004046 Glutathione S-transferase, C-terminal	3.65	0.00166335	175.27	126.99	160.15	132.85	60.75	131.2	553.67	350.04	655.8	356.73	479.06
Solyc10g044840.1.1	PIN domain containing protein (Yacp-like protein) (AHRD V1 *--- C7TLS1_LACRL); contains Interpro domain(s) IPR010298 Protein of unknown function DUF901	6.37	0.00166335	0.55	0.17	0.59	0.63	0.07	0.4	4.25	2.79	1.55	1.66	2.5625
Solyc06g073920.2.1	YABBY-like transcription factor CRABS CLAW-like protein (AHRD V1 **-* Q6SRZ7_ANTMA); contains Interpro domain(s) IPR006780 YABBY protein	4.1	0.00167068	107.96	82.24	129.08	92.79	79.89	98.39	343.75	393.67	309.09	566.05	403.14
Solyc01g099960.2.1	Pectinesterase (AHRD V1 ***- B9RFE3_RICCO); contains Interpro domain(s) IPR000070 Pectinesterase, catalytic	3.46	0.00167989	1.32	1.07	0.51	1.06	0.76	0.94	4.93	2.42	2.68	3.02	3.2625
Solyc09g098560.2.1	Survival motor neuron containing protein (AHRD V1 ***- B6TZU2_MAIZE); contains Interpro domain(s) IPR007022 Survival motor neuron interacting protein 1	2.53	0.00169913	4.13	5.35	3.13	4.85	2.91	4.07	11.07	8.57	11.05	10.59	10.32
Solyc09g065120.2.1	Preprotein translocase secY subunit (AHRD V1 ***- B6U7Q0_MAIZE); contains Interpro domain(s) IPR002208 SecY protein	3.66	0.00169958	16.5	16.11	15.2	15.84	13.16	15.36	41.83	64.94	39.46	78.78	56.2525
Solyc01g099180.2.1	Lipoxygenase (AHRD V1 **** Q9FT17_SOLLC); contains Interpro domain(s) IPR001246 Lipoxygenase, plant	7.85	0.00170342	19.29	24.04	29.28	19.88	13.02	21.1	178.61	99.51	276.65	107.49	165.565
Solyc02g082770.2.1	Phosphatidylinositide phosphatase SAC1 (AHRD V1 *-*- D0NSZ0_PHYIN)	3.01	0.00170587	20.62	27.09	20.49	27.69	13.8	21.94	71.23	59.24	50.18	83.59	66.06
Solyc01g108580.2.1	Gibberellin receptor GID1L2 (AHRD V1 **-- B6TRC0_MAIZE); contains Interpro domain(s) IPR013094 Alpha/beta hydrolase fold-3	4.65	0.00170884	18.98	14.16	15.49	14.12	25.25	17.6	74.61	113.93	99.86	39.18	81.895
Solyc11g032130.1.1	NADPH dehydrogenase 3 (AHRD V1 **-* OYE3_YEAST); contains Interpro domain(s) IPR001155 NADH:flavin oxidoreductase/NADH oxidase, N-terminal	2.08	0.00171283	8.97	14.39	8.97	15.05	11.35	11.75	21.74	22.52	24.56	28.96	24.445
Solyc02g090810.2.1	Calmodulin (AHRD V1 ***- Q1WLX8_CHLIN); contains Interpro domain(s) IPR011992 EF-Hand type	2.46	0.00171749	27.85	23.54	24.84	22.33	28.65	25.44	80.94	55.12	45.66	68.89	62.6525
Solyc08g066010.2.1	Binding protein (AHRD V1 ***- D7M9N9_ARALY); contains Interpro domain(s) IPR011990 Tetratricopeptide-like helical	2.41	0.0017258	1.64	2.34	2.19	1.7	3.63	2.3	5.36	5.91	5.35	5.59	5.5525
Solyc06g068480.2.1	Homology to unknown gene (Fragment) (AHRD V1 ***- Q01G24_OSTTA); contains Interpro domain(s) IPR018962 Domain of unknown function DUF1995	2.8	0.00172896	7.54	5.68	9.05	6.88	6.19	7.07	18.11	17.42	15.72	27.81	19.765
Solyc01g109080.2.1	Protein kinase (AHRD V1 *-*- D3AX52_POLPA); contains Interpro domain(s) IPR000403 Phosphatidylinositol 3- and 4-kinase, catalytic	2.28	0.00173089	1.25	1.35	1.32	1.51	3.32	1.75	4.02	3.85	3.9	4.16	3.9825
Solyc05g017990.2.1	tRNA/rRNA methyltransferase (AHRD V1 *-** D9V4V2_9ACTO); contains Interpro domain(s) IPR001537 tRNA/rRNA methyltransferase, SpoU	2.48	0.00173449	27.38	23.08	23.78	17.52	23.46	23.04	75.56	55.46	48.02	49.55	57.1475
Solyc07g064670.2.1	Beta-1 3-galactosyltransferase 6 (AHRD V1 **** B6UBH3_MAIZE); contains Interpro domain(s) IPR002659 Glycosyl transferase, family 31	2.67	0.00173449	19.64	18.98	18.17	18.81	19.34	18.99	45.87	60.51	59.06	37.25	50.6725
Solyc02g063200.1.1	Lipase-like protein (AHRD V1 **-- Q9LF16_ARATH); contains Interpro domain(s) IPR000073 Alpha/beta hydrolase fold-1	13.32	0.00173493	0.16	0.15	0	0	0.36	0.13	1.97	1.8	2.66	0.71	1.785
Solyc01g107830.2.1	UDP-glucosyltransferase family 1 protein (AHRD V1 **** C6KI43_CITSI); contains Interpro domain(s) IPR002213 UDP-glucuronosyl/UDP-glucosyltransferase	2.64	0.00173667	215.63	258.97	242.17	239.71	260.46	243.39	825.59	541.52	743.8	460.97	642.97
Solyc05g006850.2.1	Thioredoxin H (AHRD V1 ***- Q4U0W0_NICAL); contains Interpro domain(s) IPR015467 Thioredoxin, core	19.15	0.00175608	3.11	0.39	3.57	1.07	1.98	2.02	38.08	42.42	10.78	63.75	38.7575
Solyc09g050120.1.1	Unknown Protein (AHRD V1)	14.17	0.00177658	3.81	2.17	4.91	1.31	0	2.44	58.35	8.69	47.16	24.08	34.57
Solyc07g063960.2.1	50S ribosomal protein L24 (AHRD V1 ***- B4FTJ3_MAIZE); contains Interpro domain(s) IPR003256 Ribosomal protein L24	2.74	0.00180492	43.49	36.69	47.72	34.1	40.75	40.55	91.02	133.17	116.17	103.65	111.002
Solyc03g063360.2.1	Unknown Protein (AHRD V1)	5.87	0.00182528	26.49	22.33	20.47	22.32	6.83	19.69	99.36	108.39	124.26	130.16	115.542
Solyc03g111790.2.1	Centromere protein X (AHRD V1 *-*- CENPX_BOVIN); contains Interpro domain(s) IPR018552 Protein of unknown function DUF2008	3.73	0.00185147	9.09	9.59	7.59	9.57	3.86	7.94	34.43	24.5	30.13	29.49	29.6375
Solyc08g006020.2.1	NAC domain transcription factor (AHRD V1 *-** B6U2D4_MAIZE); contains Interpro domain(s) IPR003441 No apical meristem (NAM) protein	10.64	0.00185753	0.61	0	0	0.26	0.17	0.21	1.61	2.75	2.04	2.45	2.2125
Solyc04g051720.2.1	Genomic DNA chromosome 5 P1 clone MXK3 (AHRD V1 ***- Q9LV95_ARATH)	5.75	0.00186513	1.48	0.4	2.72	0.91	0.08	1.12	4.27	9.56	7.23	4.64	6.425
Solyc11g067110.1.1	DNA polymerase (AHRD V1 ***- B9SSU6_RICCO); contains Interpro domain(s) IPR006133 DNA-directed DNA polymerase, family B, exonuclease	21.57	0.00186809	0	0.12	0	0	0.15	0.05	0.9	1.12	1.78	0.86	1.165
Solyc03g115190.2.1	Unknown Protein (AHRD V1)	5.89	0.00188102	13.32	14.67	8.58	12.4	7.95	11.38	62.37	53.24	52.54	100.14	67.0725
Solyc03g082610.1.1	Arabidopsis thaliana genomic DNA chromosome 5 P1 clone MOK16 (AHRD V1 *--- Q9LYW2_ARATH); contains Interpro domain(s) IPR007608 Protein of unknown function DUF584	2.09	0.0018991	24.8	32.57	32.02	28.42	44.99	32.56	93.01	66.51	63.07	49.43	68.005
Solyc04g050840.1.1	Ycf2 (AHRD V1 ***- D2SXY2_9MAGN); contains Interpro domain(s) IPR008543 Chloroplast Ycf2	68.5	0.00190555	0	0	0	0	0	0	0.75	0.66	0.15	1.18	0.685
Solyc03g118390.2.1	Chromosome 14 contig 1 DNA sequence (AHRD V1 *-*- Q00WF1_OSTTA)	2.4	0.00191092	28.39	35.31	34.09	35.3	31.41	32.9	82.57	73.8	73.37	86.14	78.97
Solyc10g036710.1.1	Unknown Protein (AHRD V1)	702.5	0.00191162	0	0	0	0	0	0	11.72	2.78	6.17	7.43	7.025
Solyc08g067880.2.1	M355 (AHRD V1 *-*- Q7XA59_LILLO)	2.87	0.00191577	25.76	30.96	22.53	23.78	21.49	24.9	82.7	73.38	55.74	73.67	71.3725
Solyc12g040660.1.1	Ulp1 protease family C-terminal catalytic domain containing protein (AHRD V1 ***- Q60D46_SOLDE); contains Interpro domain(s) IPR003653 Peptidase C48, SUMO/Sentrin/Ubl1	38.57	0.00191652	0	0.21	0	0	0	0.04	0.77	2.47	2.75	0.49	1.62
Solyc05g010140.2.1	Receptor-like protein kinase At5g59670 (AHRD V1 *-*- RLK7_ARATH); contains Interpro domain(s) IPR002290 Serine/threonine protein kinase	2.44	0.00192442	7.14	7.6	5.13	6.26	10.3	7.29	18.86	17.31	16.03	18.8	17.75
Solyc01g010170.1.1	Unknown Protein (AHRD V1)	4.11	0.0019335	12	9.77	9.21	8.87	1.97	8.36	42.75	32.58	31.35	30.97	34.4125
Solyc08g079630.2.1	AT-hook motif nuclear localized protein 1 (AHRD V1 ***- Q8VYJ2_ARATH); contains Interpro domain(s) IPR005175 Protein of unknown function DUF296	4.02	0.00194345	1.98	3.1	3.93	3.75	3.6	3.27	10.32	17.92	9.35	15	13.1475
Solyc07g062910.2.1	Yippee family protein (AHRD V1 *-*- D7MTM3_ARALY); contains Interpro domain(s) IPR004910 Yippee-like protein	2.42	0.00196308	14.43	20.38	21.21	28.96	9.73	18.94	46.86	49.38	34.92	52.12	45.82
Solyc09g008790.2.1	Serine/threonine protein kinase (AHRD V1 **** Q2U1C3_ASPOR); contains Interpro domain(s) IPR002290 Serine/threonine protein kinase	2.84	0.00196308	6.8	8.8	6.91	7.28	11.52	8.26	26.94	18.29	21.41	27.23	23.4675
Solyc07g056690.1.1	Carboxyl-terminal peptidase (AHRD V1 ***- B6TV70_MAIZE); contains Interpro domain(s) IPR004314 Protein of unknown function DUF239, plant	22.5	0.00197399	0	0.13	0	0.12	0	0.05	0.73	0.69	1.54	1.54	1.125
Solyc01g088720.2.1	Transcription initiation factor IIB (AHRD V1 *-** B6K3D6_SCHJY); contains Interpro domain(s) IPR000812 Transcription factor TFIIB related	2.54	0.00197475	12.44	16.83	13.29	16.39	14.17	14.62	37.12	38.93	32.45	40.01	37.1275
Solyc01g091090.2.1	Beta-tubulin cofactor-like protein (AHRD V1 ***- Q9LZY9_ARATH); contains Interpro domain(s) IPR016024 Armadillo-type fold	71	0.00202129	0	0	0	0	0	0	0.61	0.72	0.48	1.03	0.71
Solyc02g086180.2.1	Sterol C-5 desaturase (AHRD V1 **** D7FW86_ECTSI); contains Interpro domain(s) IPR006694 Fatty acid hydroxylase	125.75	0.00202129	0	0	0	0	0	0	1.08	1.28	0.85	1.82	1.2575
Solyc02g066810.1.1	Unknown Protein (AHRD V1)	4.37	0.00203056	6.62	7.19	2.03	3.26	9.77	5.77	23.58	33.56	15.97	27.76	25.2175
Solyc12g015770.1.1	Cellulose synthase (AHRD V1 ***- Q2HT16_MEDTR); contains Interpro domain(s) IPR005150 Cellulose synthase	8.8	0.00203615	0.14	0.07	0.23	0	0.03	0.09	1.39	0.72	0.4	0.8	0.8275
Solyc09g092210.2.1	Nuclear movement protein nudc (AHRD V1 *-*- Q17KI6_AEDAE); contains Interpro domain(s) IPR017447 CS	2.3	0.00204207	5.77	4.97	4.56	6.34	4.79	5.29	13.42	12.82	9.42	13.06	12.18
Solyc01g057170.2.1	Unknown Protein (AHRD V1)	22.35	0.00206591	1.09	0	3.51	0.94	0.83	1.27	22.21	34.76	17.54	39.41	28.48
Solyc09g090120.2.1	Chromatin modification-related protein MEAF6 (AHRD V1 ***- EAF6_CHICK); contains Interpro domain(s) IPR015418 Histone H4 acetyltransferase, NuA4 complex, Eaf6	3.33	0.00206591	8.52	12.68	10.14	12.1	8.98	10.48	40.81	30.8	29.79	38.41	34.9525
Solyc12g014220.1.1	Homology to unknown gene (Fragment) (AHRD V1 *--- Q01G44_OSTTA)	2.31	0.00206685	5.49	3.81	3.31	3.81	2.92	3.87	7.15	10.68	7.34	10.57	8.935
Solyc03g013590.1.1	Unknown Protein (AHRD V1)	10.36	0.00206771	6.58	2.08	2.36	1.89	0.84	2.75	46.9	41.71	15.43	9.91	28.4875
Solyc09g011410.2.1	Plastid RNA-binding protein 1 (AHRD V1 ***- D9J062_NICBE)	2.8	0.00211946	16.34	14.81	15.82	14.83	10.9	14.54	50.69	32.23	51.64	28.56	40.78
Solyc04g008710.2.1	Unknown Protein (AHRD V1)	3.06	0.00213007	71.93	66.48	67.55	69.61	84.2	71.95	185.25	221.8	208.77	264.91	220.183
Solyc11g066710.1.1	Phospholipid diacylglycerol acyltransferase (AHRD V1 ***- B3LPN2_YEAS1); contains Interpro domain(s) IPR003386 Lecithin:cholesterol acyltransferase	50.25	0.00214631	0	0	0	0	0	0	0.82	0.49	0	0.7	0.5025
Solyc06g066460.2.1	Unknown Protein (AHRD V1)	2.36	0.00215344	33.7	35.66	32.95	36.55	15.9	30.95	67.17	74.44	66.24	84.64	73.1225
Solyc02g067310.2.1	Zinc finger-homeodomain protein 1 (Fragment) (AHRD V1 **-- B0LK19_CUCSA); contains Interpro domain(s) IPR006456 ZF-HD homeobox protein Cys/His-rich dimerisation region	112	0.0021598	0	0	0	0	0	0	1	1.42	0.79	1.27	1.12
Solyc04g051660.2.1	TPR repeat (AHRD V1 *-*- Q31KV9_SYNE7); contains Interpro domain(s) IPR011990 Tetratricopeptide-like helical	3.25	0.0021598	7.67	8.17	5	7.21	4.27	6.46	31.91	17.68	16.51	17.9	21
Solyc04g079140.2.1	Os11g0614900 protein (Fragment) (AHRD V1 *-*- Q0IRN0_ORYSJ); contains Interpro domain(s) IPR008547 Protein of unknown function DUF829, transmembrane 53	2.76	0.00216351	7.99	5.18	6.8	4.7	5.85	6.1	17.2	14.62	21.7	13.93	16.8625
Solyc05g018240.2.1	CRS2-associated factor 1, chloroplastic (AHRD V1 ***- CAF1P_ORYSJ); contains Interpro domain(s) IPR001890 RNA-binding, CRM domain	2.04	0.00216612	13	9.17	17.15	9.19	10.93	11.89	22.68	24.92	24.65	24.55	24.2
Solyc01g091080.2.1	Tubulin-specific chaperone D (AHRD V1 **** C0H9S8_SALSA); contains Interpro domain(s) IPR016024 Armadillo-type fold	39.5	0.00217426	0	0	0	0	0	0	0.36	0.34	0.57	0.31	0.395
Solyc02g089210.2.1	MADS box transcription factor (AHRD V1 ***- Q689E7_GENTR); contains Interpro domain(s) IPR002487 Transcription factor, K-box	6.34	0.00225152	0.76	0.9	0.61	0.16	1.09	0.7	2.72	4.71	4	6.42	4.4625
Solyc01g091620.2.1	Glycogen synthase kinase (AHRD V1 **** C7AE95_SOYBN); contains Interpro domain(s) IPR002290 Serine/threonine protein kinase	2.47	0.0022567	39.44	41.06	29.43	31.97	38.63	36.11	97.71	95.8	90.47	73.38	89.34
Solyc04g072810.2.1	CRAL/TRIO domain containing protein expressed (AHRD V1 **-- Q75GU9_ORYSJ); contains Interpro domain(s) IPR001251 Cellular retinaldehyde-binding/triple function, C-terminal	6.98	0.0022567	2.86	2.86	2.26	1.21	2.55	2.35	16.43	22.96	11.8	14.39	16.395
Solyc03g097490.2.1	Dek protein (AHRD V1 *-*- B6SWA1_MAIZE); contains Interpro domain(s) IPR014876 DEK, C-terminal	2.32	0.00226093	26.85	30.6	19.57	26.23	20.39	24.73	71.78	52.23	50.11	55.15	57.3175
Solyc05g026070.1.1	Glycine-rich protein (AHRD V1 ***- D7M4B5_ARALY)	2.72	0.00226565	1.96	2.55	2.36	2.32	4.63	2.76	9.57	8.05	6.7	5.79	7.5275
Solyc12g042960.1.1	Unknown Protein (AHRD V1)	29.69	0.00229833	0	0	0	0.08	0.04	0.02	0.34	1.2	0.67	0.64	0.7125
Solyc04g071420.2.1	Thioredoxin family protein (AHRD V1 ***- B6TC88_MAIZE); contains Interpro domain(s) IPR012336 Thioredoxin-like fold	3.25	0.00231703	8.85	8.69	8.87	4.83	6.37	7.52	26.42	26.85	22.19	22.33	24.4475
Solyc03g120630.2.1	30S ribosomal protein S17 (AHRD V1 *-*- D8JV24_HYPDA); contains Interpro domain(s) IPR019984 Ribosomal protein S17, bacterial-type	2.12	0.00233222	45.96	46.43	58.13	46.64	61.2	51.67	103.24	100.55	87.85	146.45	109.522
Solyc01g015000.2.1	Nitrogen regulatory protein P-II (AHRD V1 *-*- Q8DLA5_THEEB); contains Interpro domain(s) IPR002187 Nitrogen regulatory protein PII	4.88	0.00234675	8.85	6.39	9.71	5.97	7.94	7.77	40.83	34.92	56.16	19.77	37.92
Solyc06g071260.2.1	AT3g47831/T23J7 (AHRD V1 ***- Q94F43_ARATH)	6.78	0.00234796	28.18	21.13	20.39	29.14	56.03	30.97	226.88	209.72	193.59	209.94	210.033
Solyc01g087990.2.1	MADS-box transcription factor 3 (AHRD V1 ***- D3U2H2_ORYSA); contains Interpro domain(s) IPR002100 Transcription factor, MADS-box	3.46	0.00235415	35.1	36.97	25.49	33.55	16.92	29.61	108.12	100.95	61.85	138.89	102.453
Solyc09g059950.2.1	Unknown Protein (AHRD V1)	3.06	0.00235415	4.91	9.96	5.27	9.77	2.85	6.55	14.9	18.39	21.8	24.99	20.02
Solyc07g038150.1.1	Unknown Protein (AHRD V1); contains Interpro domain(s) IPR001991 Sodium:dicarboxylate symporter	56	0.00235904	0	0	0	0	0	0	0.35	0.88	0.56	0.45	0.56
Solyc03g123600.2.1	Alanine aminotransferase (AHRD V1 ***- Q6VEJ5_CAPAN); contains Interpro domain(s) IPR004839 Aminotransferase, class I and II	2.29	0.00236636	10.97	15.19	11.29	13.55	13.83	12.97	32.43	28.38	31.03	27.07	29.7275
Solyc01g105990.2.1	Os01g0107900 protein (Fragment) (AHRD V1 *-*- Q0JRC9_ORYSJ)	2.36	0.00236835	20.1	22.11	19.35	21.91	22.51	21.2	48.08	54.47	38.53	58.63	49.9275
Solyc07g007160.2.1	RING-H2 finger protein (AHRD V1 *-*- Q8LJR8_SOYBN); contains Interpro domain(s) IPR018957 Zinc finger, C3HC4 RING-type	3.48	0.00236923	7.56	10.7	8.47	10.26	5.6	8.52	41.24	30.04	20.55	26.76	29.6475
Solyc08g007280.2.1	Unknown Protein (AHRD V1)	7.29	0.00236923	12.66	12.56	9.67	8.97	6.78	10.13	76.77	95.58	56.5	66.36	73.8025
Solyc01g008970.2.1	Heterogeneous nuclear ribonucleoprotein A3-like protein 2 (AHRD V1 *--- B6TV58_MAIZE); contains Interpro domain(s) IPR000504 RNA recognition motif, RNP-1	2.54	0.00238974	100.68	94	97.77	86.5	139.14	103.62	292.08	265.15	208.18	286.5	262.978
Solyc02g090250.2.1	Unknown Protein (AHRD V1)	6.84	0.00240406	0.42	1.97	2.23	0.72	3.18	1.7	8.62	9.54	15.13	13.36	11.6625
Solyc12g056620.1.1	One-helix protein (AHRD V1 **-- A9Z0U6_IPONI)	8.47	0.0024247	3.84	0.33	1.88	1.2	1.6	1.77	8.09	12.4	26.05	13.41	14.9875
Solyc00g303630.1.1	Unknown Protein (AHRD V1)	1054.25	0.00245701	0	0	0	0	0	0	6.74	21.57	5.32	8.54	10.5425
Solyc12g044290.1.1	Acetyl-coenzyme A synthetase (AHRD V1 *-*- ACSA_XANP2); contains Interpro domain(s) IPR000873 AMP-dependent synthetase and ligase	2.17	0.00249432	9.91	12.92	10.9	10.93	11.73	11.28	32.43	21.61	22.05	21.86	24.4875
Solyc01g007380.1.1	Apocytochrome f (AHRD V1 ***- D3WBH0_9AQUA); contains Interpro domain(s) IPR002325 Cytochrome f	3.92	0.00249942	1.71	0.65	1.29	1.03	1.24	1.18	5.78	3.68	4.09	5.02	4.6425
Solyc09g005610.2.1	BZIP transcription factor (AHRD V1 *-*- Q8W5R8_ORYSA)	300.25	0.00250549	0	0	0	0	0	0	4.05	2.31	0	5.65	3.0025
Solyc04g080550.2.1	Phenylcoumaran benzylic ether reductase (AHRD V1 **** B6VRE8_TOBAC); contains Interpro domain(s) IPR008030 NmrA-like	25	0.00251796	12.09	10.32	14.17	15.68	9.34	12.32	513.51	93.13	449.55	175.97	308.04
Solyc02g093170.2.1	Cyclin delta-3 (AHRD V1 **-- Q94JY0_ARATH)	7.59	0.00252587	0.75	0.71	0.8	0.54	0.67	0.69	5.38	5.04	8.5	2.15	5.2675
Solyc11g066980.1.1	Unknown Protein (AHRD V1)	2.08	0.00252839	152.76	150.7	141.79	175.11	246.69	173.41	385.55	319.39	325.38	415.11	361.358
Solyc07g025490.1.1	Ammonium transporter (AHRD V1 ***- B9P561_POPTR); contains Interpro domain(s) IPR001905 Ammonium transporter	5.95	0.00253367	3.74	3.55	2.68	4.3	3.82	3.62	11.1	23.7	17.54	33.78	21.53
Solyc07g005360.2.1	Glycosyltransferase (AHRD V1 ***- B9HBZ3_POPTR); contains Interpro domain(s) IPR002495 Glycosyl transferase, family 8	2.45	0.00254436	17.05	13.89	16.79	14.87	12.94	15.11	34.92	32.77	39.36	40.94	36.9975
Solyc05g015800.2.1	Acetyl coenzyme A cis-3-hexen-1-ol acetyl transferase (AHRD V1 **-* Q9SRQ2_ARATH); contains Interpro domain(s) IPR003480 Transferase	8.31	0.00254908	2.17	1.65	1.98	2.34	2.57	2.14	31.55	9.91	15.98	13.79	17.8075
Solyc01g099200.2.1	Lipoxygenase (AHRD V1 **** Q43191_SOLTU); contains Interpro domain(s) IPR001246 Lipoxygenase, plant	38.44	0.00257523	1.68	0.55	2.17	0.8	0.64	1.17	49.67	19.4	90.65	19.86	44.895
Solyc02g032940.2.1	Aspartic proteinase (AHRD V1 **-* Q8L6A8_THECC); contains Interpro domain(s) IPR001461 Peptidase A1	16.07	0.00258858	0.1	0.09	0	0	0.15	0.07	1.27	1.29	0.43	1.38	1.0925
Solyc03g034170.2.1	Uncharacterized conserved membrane protein (AHRD V1 *--- A5GSC9_SYNR3)	5.34	0.00258937	1.1	0.39	0.88	0.95	0.89	0.84	4.1	5.83	4.59	3.46	4.495
Solyc07g017490.2.1	Red family protein (AHRD V1 ***- D7LDI9_ARALY); contains Interpro domain(s) IPR012916 RED-like, N-terminal	2.08	0.00260012	49.57	52.53	52.15	51.82	36.31	48.48	91.59	101.35	102.85	107.91	100.925
Solyc01g090250.2.1	Integrator complex subunit 4 (AHRD V1 *-*- C0HAD1_SALSA); contains Interpro domain(s) IPR016024 Armadillo-type fold	4.19	0.00263577	0.63	1.19	1.21	0.76	1.39	1.04	4.34	4.12	2.48	6.42	4.34
Solyc01g057520.2.1	Genomic DNA chromosome 3 P1 clone MGD8 (AHRD V1 *--- Q9LUT8_ARATH); contains Interpro domain(s) IPR011989 Armadillo-like helical	2.46	0.00264527	2.79	2.3	2.41	1.89	1.75	2.23	5.31	5.13	7.68	3.77	5.4725
Solyc01g095710.2.1	ATP-dependent RNA helicase (AHRD V1 *-** Q173G5_AEDAE); contains Interpro domain(s) IPR014001 DEAD-like helicase, N-terminal	2.11	0.00264527	3.36	3.77	2.79	2.66	3.71	3.26	7.79	8.08	5.18	6.46	6.8775
Solyc04g007290.2.1	Os05g0264200 protein (Fragment) (AHRD V1 *-*- Q0DJL6_ORYSJ); contains Interpro domain(s) IPR006927 Protein of unknown function DUF639	38.44	0.00265968	0.08	0	0	0	0	0.02	0.58	0.42	0.35	1.11	0.615
Solyc09g090290.2.1	Genomic DNA chromosome 3 P1 clone MLM24 (AHRD V1 *--- Q9LW59_ARATH)	2.11	0.00266416	6.62	8.04	3.08	5.98	5.41	5.83	10.09	14.11	8.51	16.43	12.285
Solyc05g006440.2.1	Homology to unknown gene (AHRD V1 *--- Q00X05_OSTTA)	8.78	0.00268716	1.2	0	1.29	0.44	0.53	0.69	2.47	8.78	4.29	8.76	6.075
Solyc11g062060.1.1	Zinc finger protein (AHRD V1 ***- D7KHP2_ARALY); contains Interpro domain(s) IPR007087 Zinc finger, C2H2-type	2.75	0.00269844	9.42	2.39	2.47	3.43	1.52	3.85	11.56	10.61	13.55	6.62	10.585
Solyc03g115580.2.1	DNA excision repair protein 1 (AHRD V1 *-*- D3BNU3_POLPA); contains Interpro domain(s) IPR004579 DNA repair protein rad10	2.75	0.00269886	5.35	7.41	6.35	9.9	10.02	7.81	26.99	16.89	18.95	23.13	21.49
Solyc02g091640.2.1	Endoribonuclease E-like protein (AHRD V1 **-- Q656E2_ORYSJ)	2.24	0.00270201	21.33	18.18	17.44	19.1	10.46	17.3	45.41	30.68	33.51	45.65	38.8125
Solyc12g014510.1.1	Mutator-like transposase (AHRD V1 ***- Q9FH43_ARATH); contains Interpro domain(s) IPR018289 MULE transposase, conserved domain	36.41	0.00271003	0	0.08	0	0	0	0.02	0.57	0.3	0.56	0.9	0.5825
Solyc03g083670.1.1	Unknown Protein (AHRD V1)	20.78	0.00271155	0.46	0.44	1.49	0	0.18	0.51	13.14	5.26	4.54	19.78	10.68
Solyc01g098120.2.1	Unknown Protein (AHRD V1)	3.56	0.00271232	1.81	1.96	0.56	2.23	1.58	1.63	4.58	5.17	6.59	6.82	5.79
Solyc02g037530.2.1	Auxin response factor 8 (AHRD V1 **** A7L5C4_SOLLC); contains Interpro domain(s) IPR010525 Auxin response factor	2.38	0.00271879	2.66	2.47	2.79	2.7	2.26	2.58	4.87	5.11	7.23	7.35	6.14
Solyc04g072630.2.1	Os10g0363700 protein (Fragment) (AHRD V1 *-*- Q0IY59_ORYSJ)	2.36	0.00272768	1.06	0.96	0.78	0.69	0.85	0.87	2.08	1.89	2.33	1.9	2.05
Solyc01g044240.2.1	Unknown Protein (AHRD V1)	32.23	0.00276661	207.7	179.71	154.03	152.17	96.36	157.99	4589.95	6162.47	4626.8	4989.1	5092.08
Solyc05g006420.2.1	Two-component response regulator ARR3 (AHRD V1 *-** B6TSM4_MAIZE); contains Interpro domain(s) IPR001789 Signal transduction response regulator, receiver region	3.36	0.00278373	26.87	16.26	20.68	11.42	28.87	20.82	78.71	61.51	75.03	64.88	70.0325
Solyc02g062780.2.1	Chromodomain-helicase-DNA-binding protein 6 (AHRD V1 **-* CHD6_HUMAN); contains Interpro domain(s) IPR000330 SNF2-related	2.89	0.0027991	1.23	1.9	0.9	1.28	1.09	1.28	3.8	3.06	3.6	4.33	3.6975
Solyc05g056260.2.1	Phenylalanyl-tRNA synthetase alpha chain (AHRD V1 *-** Q5N0F1_SYNP6); contains Interpro domain(s) IPR004530 Phenylalanyl-tRNA synthetase, class IIc, mitochondrial	2.13	0.00280387	49.39	35.35	51.42	38.63	30.94	41.15	82.89	89.98	86.62	91.72	87.8025
Solyc01g012750.1.1	Aldehyde dehydrogenase family protein expressed (AHRD V1 ***- Q53NG7_ORYSJ); contains Interpro domain(s) IPR012394 Aldehyde dehydrogenase NAD(P)-dependent IPR015590 Aldehyde dehydrogenase	8.1	0.00280414	4.1	0	0	0	0.98	1.02	5.48	9.1	13.7	4.63	8.2275
Solyc07g021240.1.1	Photosystem I P700 chlorophyll a apoprotein A2 (AHRD V1 ***- D3WCZ9_XIMAM); contains Interpro domain(s) IPR001280 Photosystem I psaA and psaB	37.26	0.00280414	0	0.31	0	0	0	0.06	2.87	1.64	1.82	2.91	2.31
Solyc00g013130.2.1	NADH-quinone oxidoreductase subunit N (AHRD V1 ***- Q7CZK9_AGRT5); contains Interpro domain(s) IPR001750 NADH:ubiquinone/plastoquinone oxidoreductase	2.48	0.00280619	8.04	12.86	7.73	9.48	1.73	7.97	21.1	27.48	14.1	16.46	19.785
Solyc10g011750.2.1	NDR1/HIN1-Like protein 2 (AHRD V1 **-- B6TX37_MAIZE); contains Interpro domain(s) IPR010847 Harpin-induced 1	3.92	0.00282026	3.72	1.68	0.38	1.53	2.17	1.9	6.98	11.39	6.16	5.2	7.4325
Solyc01g060070.2.1	Pore protein homolog (AHRD V1 **-- Q3EA11_ARATH); contains Interpro domain(s) IPR003397 Mitochondrial inner membrane translocase complex, subunit Tim17/22	7.41	0.00282907	0.76	1.45	2.45	1.31	2.84	1.76	15.16	11.19	6.65	19.22	13.055
Solyc11g072220.1.1	Sentrin specific protease 1b (AHRD V1 *-*- D0G0B1_XENLA); contains Interpro domain(s) IPR003653 Peptidase C48, SUMO/Sentrin/Ubl1	2.21	0.00284047	4.46	3.58	4.18	4.34	4.63	4.24	7.74	9.85	10.77	9.03	9.3475
Solyc09g009430.2.1	Cell division protein ftsZ (AHRD V1 ***- B0BYG5_ACAM1); contains Interpro domain(s) IPR000158 Cell division protein FtsZ, N-terminal	2.13	0.00284989	19.39	15.21	23.25	15.91	15.55	17.86	40.39	37.44	41.08	33.36	38.0675
Solyc02g005140.2.1	Unknown Protein (AHRD V1)	11.3	0.00288491	5.52	2.38	1.08	3.89	3.45	3.26	39.61	43.21	31.29	33.48	36.8975
Solyc02g078810.2.1	Bromodomain protein (AHRD V1 ***- B9H245_POPTR); contains Interpro domain(s) IPR001487 Bromodomain	2.8	0.00291451	2.27	1.78	3.49	1.78	2.03	2.27	4.03	7.17	6.05	8.17	6.355
Solyc03g006310.2.1	Unknown Protein (AHRD V1)	2.89	0.00291451	7.81	7.56	5.99	8.85	9.07	7.86	17.95	24.83	22.84	25.28	22.725
Solyc01g081420.1.1	Os04g0218600 protein (Fragment) (AHRD V1 *-*- Q0JER2_ORYSJ)	4.62	0.0029173	0.25	1.18	1.34	0.21	5.53	1.7	4.89	9.8	7.72	9.01	7.855
Solyc06g009000.1.1	Mediator of aba-regulated dormancy 1 (AHRD V1 *-*- D7LTE7_ARALY)	196.5	0.0029173	0	0	0	0	0	0	1.01	0.96	1.6	4.29	1.965
Solyc02g091780.1.1	Kinesin-like protein (AHRD V1 ***- Q9SCJ4_ARATH); contains Interpro domain(s) IPR001752 Kinesin, motor region	2.68	0.00291898	0.99	0.8	1.21	0.79	0.46	0.85	1.88	3.57	1.59	2.07	2.2775
Solyc01g017230.1.1	NADH dehydrogenase subunit (Fragment) (AHRD V1 ***- B7SRE2_9SOLA); contains Interpro domain(s) IPR002128 NADH:ubiquinone/plastoquinone oxidoreductase, chloroplast chain 5, C-terminal	35.19	0.00293593	0.26	0	0	0	0	0.05	2.8	2	0.74	1.78	1.83
Solyc04g026350.2.1	Calmodulin (AHRD V1 ***- B0WM51_CULQU); contains Interpro domain(s) IPR011992 EF-Hand type	3.59	0.0029485	96.93	103.61	94.88	101.19	80.66	95.45	449.23	304.02	330.87	287.59	342.927
Solyc11g007340.1.1	Agenet domain-containing protein (AHRD V1 ***- D7MA47_ARALY); contains Interpro domain(s) IPR005491 ENT	2.12	0.00294989	10.4	10.15	6.2	9.71	9.28	9.15	18	15.73	19.09	24.77	19.3975
Solyc05g024160.2.1	Pyruvate dehydrogenase E1 component subunit beta (AHRD V1 **-* B6T6H3_MAIZE); contains Interpro domain(s) IPR005475 Transketolase, central region	5.03	0.00296198	0.59	1.12	1.02	0.51	1.31	0.91	4.47	3.74	3.11	6.99	4.5775
Solyc00g005150.1.1	HAT dimerisation domain-containing protein-like (AHRD V1 ***- Q5VNQ7_ORYSJ); contains Interpro domain(s) IPR007021 Protein of unknown function DUF659	9.3	0.00296982	0.29	0.27	0	0.12	0.11	0.16	0.77	2.19	1.62	1.3	1.47
Solyc06g060260.2.1	Stromal ascorbate peroxidase 7	2.5	0.00296982	53.87	48	68.01	45.95	63.08	55.78	134.14	149.07	130.7	144.27	139.545
Solyc05g013060.2.1	Unknown Protein (AHRD V1)	2.4	0.00297143	20.12	20.09	34.32	18.48	22.57	23.12	64.1	50.29	56.1	51.39	55.47
Solyc03g114830.2.1	MADS box transcription factor (AHRD V1 ***- Q9SBQ1_PETHY); contains Interpro domain(s) IPR002487 Transcription factor, K-box	2.59	0.00297956	217.33	252.91	272.59	277.21	196.39	243.29	570.09	675.8	673.71	599.34	629.735
Solyc04g049010.2.1	5&apos-3&apos exoribonuclease 2 (AHRD V1 *-** A2ATK1_MOUSE); contains Interpro domain(s) IPR017151 5'-3' exoribonuclease 2	2.15	0.00300297	25.92	33.91	25.54	29.34	36.18	30.18	68.96	58.37	57.7	74.77	64.95
Solyc04g081190.2.1	BZIP transcription factor family protein expressed (AHRD V1 ***- Q8LN44_ORYSJ); contains Interpro domain(s) IPR011616 bZIP transcription factor, bZIP-1	2.52	0.00301456	33.93	27.73	28.65	26.8	23.66	28.15	61.92	87.63	77.17	57.06	70.945
Solyc09g005760.2.1	U3 small nucleolar RNA-associated protein (AHRD V1 *-*- B6K6T5_SCHJY); contains Interpro domain(s) IPR006709 Small-subunit processome, Utp14	2.53	0.00302312	18.83	27.46	15.67	22.18	21.93	21.21	69.07	44.87	35.22	65.26	53.605
Solyc02g063060.2.1	Cell division cycle associated 7 (AHRD V1 *-*- Q28DP7_XENTR); contains Interpro domain(s) IPR018866 Cell division cycle-associated protein	2.79	0.00306482	2.86	2.2	2.56	1.53	2.19	2.27	6.36	7.44	4.79	6.72	6.3275
Solyc03g123540.2.1	class II heat shock protein (AHRD V1 ***- B6U175_MAIZE); contains Interpro domain(s) IPR002068 Heat shock protein Hsp20	4.59	0.00308148	1.76	1.95	0.63	3.53	1.46	1.87	7.41	10.55	11.18	5.13	8.5675
Solyc01g056890.1.1	Unknown Protein (AHRD V1)	86.72	0.00309138	0	0	0	0	0.16	0.03	2.17	4.12	1.14	3.67	2.775
Solyc12g098310.1.1	Cyclin dependent kinase inhibitor (AHRD V1 ***- Q5PXG5_EUPES); contains Interpro domain(s) IPR016701 Cyclin-dependent kinase inhibitor, plant	2.2	0.00309902	54.17	60.16	34.15	50.54	48.99	49.6	133.77	95.77	67.57	139.81	109.23
Solyc08g005190.2.1	Pre-mRNA-splicing factor cwc22 (AHRD V1 *-*- B0W4Z5_CULQU); contains Interpro domain(s) IPR003890 MIF4G-like, type 3	2.52	0.00310606	14.87	20.31	13.22	18.16	17.47	16.81	58.24	39.93	25.22	46.13	42.38
Solyc09g037080.1.1	Unknown Protein (AHRD V1)	668.5	0.00311729	0	0	0	0	0	0	5.86	6.95	1.54	12.39	6.685
Solyc01g110720.2.1	Auxin-induced SAUR-like protein (AHRD V1 ***- Q8S351_CAPAN); contains Interpro domain(s) IPR003676 Auxin responsive SAUR protein	393	0.00314107	0	0	0	0	0	0	6.98	2.48	1.84	4.42	3.93
Solyc11g021160.1.1	Unknown Protein (AHRD V1)	282.25	0.00314107	0	0	0	0	0	0	5.01	1.78	1.32	3.18	2.8225
Solyc04g081400.2.1	Hexokinase 1 (AHRD V1 ***- B6V3C0_CUCME); contains Interpro domain(s) IPR001312 Hexokinase	2.83	0.00314134	6.61	3.32	7.26	4.65	5.52	5.47	16.81	15.85	14.82	14.37	15.4625
Solyc04g009820.2.1	Calcium-responsive transactivator (AHRD V1 *--- CREST_XENLA); contains Interpro domain(s) IPR007726 SSXT	8.35	0.0031801	0.82	0	0.66	0.18	0.63	0.46	1.4	3.99	5.17	4.74	3.825
Solyc03g031440.2.1	Flavoprotein wrbA (AHRD V1 ***- B6U724_MAIZE)	4.43	0.0031801	22.46	33.5	17.34	29.04	12.55	22.98	83.12	135.91	118.06	70.25	101.835
Solyc01g110650.2.1	Unknown Protein (AHRD V1)	6.28	0.00321812	3.11	6.88	3.34	4.46	1.58	3.87	29.31	31.28	5.79	30.97	24.3375
Solyc05g053730.2.1	Genomic DNA chromosome 5 TAC clone K21P3 (AHRD V1 *-*- Q9FJ19_ARATH)	2.46	0.00323405	47.36	39.86	27.09	38.66	41.16	38.83	102.08	120.35	82.55	77.03	95.5025
Solyc05g015730.1.1	MADS-box transcription factor 1 (AHRD V1 ***- D3U2G9_ORYSA); contains Interpro domain(s) IPR002100 Transcription factor, MADS-box	7.6	0.00324381	2.03	0.64	1.46	0	0.52	0.93	4.83	10.3	8.57	4.59	7.0725
Solyc03g095670.1.1	SNF2 domain-containing protein (AHRD V1 ***- D7LFU4_ARALY)	6.08	0.00324401	0.45	0.21	0.97	0.58	1.81	0.8	6.43	4.58	1.91	6.63	4.8875
Solyc10g050330.1.1	TNP2-like protein (AHRD V1 *--- Q9XEQ1_SORBI)	5.85	0.00325411	0.53	0.67	0	0.92	0.2	0.46	1.9	2.7	2.25	4.01	2.715
Solyc03g082500.2.1	Calcium dependent protein kinase-like protein (AHRD V1 **** Q9FIM9_ARATH); contains Interpro domain(s) IPR002290 Serine/threonine protein kinase	2.17	0.00327168	19.32	19.7	24.58	19.6	16.11	19.86	35.4	50.37	39.3	46.94	43.0025
Solyc12g014610.1.1	WRKY transcription factor 78 (AHRD V1 ***- Q5HZ67_ORYSA); contains Interpro domain(s) IPR003657 DNA-binding WRKY	2.63	0.00327341	3.5	4.17	1.44	1.39	3.43	2.79	6.87	8.86	4.04	9.51	7.32
Solyc01g034180.1.1	Unknown Protein (AHRD V1); contains Interpro domain(s) IPR001463 Sodium:alanine symporter	35	0.00328792	0.05	0	0	0	0	0.01	0.29	0.63	0.23	0.25	0.35
Solyc09g009130.2.1	Unknown Protein (AHRD V1); contains Interpro domain(s) IPR009438 Phytosulfokine	8.65	0.00329343	16.38	13.91	3.7	15.85	3.74	10.72	130.99	47.36	68.69	123.86	92.725
Solyc06g073160.2.1	Genomic DNA chromosome 5 P1 clone MNF13 (AHRD V1 *-*- Q9FM45_ARATH)	2.67	0.0033037	2.05	2.4	1.18	2.83	2.51	2.19	7.61	6.6	3.61	5.61	5.8575
Solyc12g042240.1.1	Solute carrier family 15 member 1 (AHRD V1 **-- S15A1_MOUSE); contains Interpro domain(s) IPR000109 TGF-beta receptor, type I/II extracellular region	149.25	0.0033037	0	0	0	0	0	0	0.92	1.63	1.09	2.33	1.4925
Solyc03g111650.2.1	Pentatricopeptide repeat-containing protein (AHRD V1 ***- D7M7W8_ARALY); contains Interpro domain(s) IPR002885 Pentatricopeptide repeat	2.39	0.00330519	3.7	5.2	3.18	4.66	3.06	3.96	9.68	9.29	7.64	11.3	9.4775
Solyc09g064790.2.1	PAC (Fragment) (AHRD V1 **-- Q7DLY1_ARATH)	2.58	0.00330916	27.52	28.24	22.54	27.55	19.25	25.02	66.72	63.21	48.2	80.57	64.675
Solyc08g081350.2.1	Constans-like protein (AHRD V1 *--- Q7Y1T8_BRANA); contains Interpro domain(s) IPR010402 CCT domain	3.81	0.00332041	2.03	0.83	1.4	1.25	0.44	1.19	4.65	6.86	3.67	2.95	4.5325
Solyc10g054900.1.1	Proline-rich protein (AHRD V1 ***- Q9M6T7_NICGL); contains Interpro domain(s) IPR010616 Protein of unknown function DUF1210	135.5	0.00332785	0	0	0	0	0	0	2.11	0.9	1.34	1.07	1.355
Solyc08g022170.1.1	NADH quinone oxidoreductase subunit 7 (AHRD V1 ***- D2BHX7_DEHSV)	230	0.00333699	0	0	0	0	0	0	2.16	2.04	2.27	2.73	2.3
Solyc08g023530.1.1	Unknown Protein (AHRD V1)	3.51	0.00333699	4.51	5	4.04	5.18	0.86	3.92	9.37	18.09	19.03	8.48	13.7425
Solyc01g010630.1.1	Ulp1 protease family C-terminal catalytic domain containing protein (AHRD V1 *-*- Q60D46_SOLDE)	11.92	0.00334569	0.13	0.51	0	0.92	0.46	0.4	2.85	2.2	6.38	7.84	4.8175
Solyc04g026200.2.1	Sentrin-specific protease 2 (AHRD V1 *-** B6TMK2_MAIZE); contains Interpro domain(s) IPR003653 Peptidase C48, SUMO/Sentrin/Ubl1	3.53	0.00335758	3.58	2.93	2.46	3.15	1.97	2.82	8.92	12.06	9.51	9.33	9.955
Solyc06g060730.2.1	Unknown Protein (AHRD V1); contains Interpro domain(s) IPR003604 Zinc finger, U1-type	2.07	0.00335801	8.86	10.28	8.46	10.66	16.1	10.87	19.84	27.55	21.88	20.61	22.47
Solyc01g111010.2.1	Aquaporin (AHRD V1 *-*- Q40266_MESCR); contains Interpro domain(s) IPR003676 Auxin responsive SAUR protein	58.75	0.0033595	0	0	0	0	0	0	0.56	0.27	1.04	0.48	0.5875
Solyc01g009300.2.1	Serine/threonine kinase (AHRD V1 *-** C4QNN2_SCHMA); contains Interpro domain(s) IPR002290 Serine/threonine protein kinase	2.37	0.00336311	2.51	2.93	1.73	2.17	2.03	2.27	5.68	4.95	6.19	4.72	5.385
Solyc06g076310.1.1	Unknown Protein (AHRD V1)	3.73	0.00338116	0	4.96	4.91	6.76	2.25	3.78	5.82	19.03	13.78	17.69	14.08
Solyc02g094590.2.1	Transcription-repair coupling factor (AHRD V1 ***- B4WRL4_9SYNE); contains Interpro domain(s) IPR011545 DNA/RNA helicase, DEAD/DEAH box type, N-terminal	2.13	0.00338495	5.09	5.84	6.35	5.2	6.11	5.72	11.93	14.12	10.92	11.68	12.1625
Solyc09g061460.1.1	NAD(P)H-quinone oxidoreductase subunit 2 chloroplastic (AHRD V1 ***- D2KLR3_OLEEU); contains Interpro domain(s) IPR001750 NADH:ubiquinone/plastoquinone oxidoreductase	8.12	0.00338495	0	0.19	0.63	0.51	0.15	0.3	3.14	1.99	1.38	3.1	2.4025
Solyc05g008750.2.1	Splicing factor arginine/serine-rich 12 (AHRD V1 *--- B6T1Y2_MAIZE)	2.74	0.0033898	29.93	31.77	31.21	39.26	22.55	30.94	95.22	95.19	76.68	71.79	84.72
Solyc04g072440.2.1	MRNA complete cds clone RAFL23-27-B01 (AHRD V1 **-- Q67Z09_ARATH)	2.06	0.00343145	39.61	41.15	41.57	38.91	31.89	38.63	72.88	92.35	72.07	81.64	79.735
Solyc09g018960.2.1	UBA/TS-N domain protein (AHRD V1 *--- B0Y4B6_ASPFC); contains Interpro domain(s) IPR001623 Heat shock protein DnaJ, N-terminal	2.02	0.00343145	16.84	18.79	15.76	16.16	20.07	17.52	35.29	38.23	34.15	33.72	35.3475
Solyc12g056510.1.1	GT-2 factor (Fragment) (AHRD V1 *--- Q8W240_SOYBN); contains Interpro domain(s) IPR017877 MYB-like	2.64	0.00345332	3.37	4.24	2.71	2.97	4.57	3.57	11.09	7.25	6.39	12.92	9.4125
Solyc10g085680.1.1	Protein kinase (AHRD V1 ***- Q84V17_CHLRE); contains Interpro domain(s) IPR002290 Serine/threonine protein kinase	2.21	0.00349402	4.3	3.24	3.91	3.23	3.41	3.62	7.65	9.77	6.04	8.46	7.98
Solyc01g096700.2.1	Chaperone protein dnaJ 1 (AHRD V1 *-*- DNAJ1_THET8); contains Interpro domain(s) IPR015609 Molecular chaperone, heat shock protein, Hsp40, DnaJ	2.07	0.00349789	82.24	87.11	66.51	70.04	68.82	74.94	166.15	148.47	132.75	174.34	155.428
Solyc09g031590.2.1	Phox domain-containing protein (AHRD V1 ***- D7MQD5_ARALY)	7.15	0.00351278	24.44	14.89	17.83	25.04	20.28	20.5	170.29	146.97	141.12	127.4	146.445
Solyc10g011970.1.1	Unknown Protein (AHRD V1)	72.82	0.00351373	0	0.69	0	0	0.28	0.19	31.27	8.34	10.29	6.61	14.1275
Solyc04g024540.1.1	Ycf2 (AHRD V1 *-*- A6Y9X1_HAMJA); contains Interpro domain(s) IPR008543 Chloroplast Ycf2	50.25	0.00352297	0	0	0	0	0	0	0.8	0.68	0.13	0.4	0.5025
Solyc06g075520.2.1	Dehydroascorbate reductase 1 (Fragment) (AHRD V1 ***- B8YGQ8_SOLLC); contains Interpro domain(s) IPR010987 Glutathione S-transferase, C-terminal-like	65.46	0.00353354	0	0.3	0	0	0	0.06	7.92	2.5	4.17	1.12	3.9275
Solyc01g066770.2.1	Chaperone protein dnaJ 49 (AHRD V1 ***- B6TUY9_MAIZE); contains Interpro domain(s) IPR003095 Heat shock protein DnaJ	2.61	0.00357251	9.84	9.23	6.96	6.78	7.79	8.12	24.02	21.89	15.56	23.27	21.185
Solyc02g090260.1.1	cDNA clone J20 full insert sequence (AHRD V1 ***- B7ESH6_ORYSJ)	2.23	0.00359916	4.06	4.32	3.74	4.17	4.26	4.11	8.44	9.32	6.53	12.45	9.185
Solyc03g082850.2.1	3&apos-5&apos exonuclease family protein (AHRD V1 *--- Q23B12_TETTH); contains Interpro domain(s) IPR002782 Protein of unknown function DUF82	2.17	0.00359916	12.07	12.64	10.2	10.48	7.23	10.52	19.73	21.87	21.58	28.14	22.83
Solyc11g011090.1.1	Tir-nbs-lrr, resistance protein	2.8	0.00361385	1.59	1.87	2.07	1.5	4.05	2.22	4.42	5.64	6.4	8.37	6.2075
Solyc02g081190.2.1	1-aminocyclopropane-1-carboxylate oxidase (AHRD V1 ***- Q9ZWP2_SOLLC); contains Interpro domain(s) IPR005123 Oxoglutarate and iron-dependent oxygenase	4.12	0.00361766	2.16	0.6	1.23	0.55	0.63	1.03	4.87	5.85	3.61	2.7	4.2575
Solyc05g050330.2.1	WRKY transcription factor 6 (AHRD V1 **** C9DHZ5_9ROSI); contains Interpro domain(s) IPR003657 DNA-binding WRKY	2.62	0.00361814	3.81	3.42	4.55	4.74	1.62	3.63	8.37	9.65	8.82	11.12	9.49
Solyc07g055980.2.1	HAD superfamily (Subfamily IIIA) phosphatase TIGR01668 (AHRD V1 *-*- B1I3D3_DESAP); contains Interpro domain(s) IPR010021 HAD-superfamily phosphatase, subfamily IIIA	2.44	0.00361814	15.18	12.5	11.08	12.67	9.25	12.14	31.42	29.73	30.96	26.31	29.605
Solyc01g020220.1.1	Replication factor C subunit 5 (AHRD V1 ***- B6T5I0_MAIZE); contains Interpro domain(s) IPR019483 DNA polymerase III, clamp-loader complex, subunit E, C-terminal	2.69	0.00363182	4.35	2.41	2.53	3.28	2.15	2.94	9.03	7.8	5.09	9.81	7.9325
Solyc01g013890.1.1	Aldehyde dehydrogenase (AHRD V1 ***- Q71LY7_ORYSI); contains Interpro domain(s) IPR012394 Aldehyde dehydrogenase NAD(P)-dependent IPR015590 Aldehyde dehydrogenase	3.99	0.0036363	3.95	0.37	0.42	0.34	0.75	1.17	4.57	4.25	6.66	3.12	4.65
Solyc04g076480.2.1	Serine/threonine-protein kinase B-raf (AHRD V1 *-** BRAF_COTJA); contains Interpro domain(s) IPR002290 Serine/threonine protein kinase	12.9	0.00364459	0.05	0	0.06	0.05	0.06	0.04	0.71	0.8	0.24	0.52	0.5675
Solyc09g072880.2.1	Chloroplast FLU-like protein (Fragment) (AHRD V1 *--- D2K2R8_PICAB); contains Interpro domain(s) IPR011990 Tetratricopeptide-like helical	8.8	0.00364459	2.1	1.15	0.65	1.9	1.22	1.4	16.73	10.95	14.54	7.21	12.3575
Solyc01g099690.2.1	ATP-dependent Clp protease proteolytic subunit (AHRD V1 ***- B9RFA9_RICCO); contains Interpro domain(s) IPR001907 Peptidase S14, ClpP	2.28	0.00364662	169.25	156.78	210.11	173.18	136.56	169.18	382.76	371.38	428.82	360.23	385.798
Solyc08g006360.1.1	UDP-glucose glucosyltransferase (AHRD V1 **** B6EWX8_LYCBA); contains Interpro domain(s) IPR002213 UDP-glucuronosyl/UDP-glucosyltransferase	2.47	0.00366442	5.37	3.71	7.6	3.15	1.49	4.26	7.38	16.99	8.92	8.81	10.525
Solyc01g111720.2.1	Translation initiation factor IF-3 (AHRD V1 *-*- D4YMH3_9MICO); contains Interpro domain(s) IPR001288 Translation initiation factor 3	2.22	0.00368687	23.88	31.89	24.34	24.44	20.6	25.03	62.58	42.27	62.86	54.95	55.665
Solyc09g031980.1.1	Ulp1 protease family C-terminal catalytic domain containing protein (AHRD V1 ***- Q60D46_SOLDE)	216	0.00372388	0	0	0	0	0	0	2.2	2.61	2.9	0.93	2.16
Solyc05g044480.2.1	Chromodomain-helicase-DNA-binding protein 3 (AHRD V1 *--* CHD3_DROME); contains Interpro domain(s) IPR014001 DEAD-like helicase, N-terminal	3.38	0.00373805	0.66	1.04	0.94	0.76	1.03	0.89	2.09	3.12	2.17	4.59	2.9925
Solyc00g022110.2.1	Ribosomal protein L2 (AHRD V1 ***- Q5M9S7_TOBAC); contains Interpro domain(s) IPR002171 Ribosomal protein L2	4.38	0.00375149	27.31	38.12	26.74	30.53	4.99	25.54	133.37	100.17	147.01	66.88	111.858
Solyc03g025280.2.1	RNA-binding protein (AHRD V1 *--* B6K5V3_SCHJY); contains Interpro domain(s) IPR012677 Nucleotide-binding, alpha-beta plait	2.22	0.00378432	15.05	15.89	12.35	14.84	22.06	16.04	34.84	36.52	26.54	44.29	35.5475
Solyc11g056380.1.1	Unknown Protein (AHRD V1)	9.03	0.00380894	1.43	0	1.91	0.61	0.27	0.84	14.59	4.97	4.51	6.43	7.625
Solyc06g061020.2.1	Baculoviral IAP repeat-containing protein 3 (AHRD V1 *--- BIRC3_HUMAN); contains Interpro domain(s) IPR017066 S-ribonuclease binding protein, SBP1, pollen	3.33	0.00382619	30.95	26.25	71.79	25.72	26.71	36.28	115.95	116.21	139.47	112.3	120.983
Solyc04g080830.2.1	Pentatricopeptide repeat-containing protein (AHRD V1 ***- D7KGE6_ARALY); contains Interpro domain(s) IPR002885 Pentatricopeptide repeat	2.93	0.00383326	1.08	0.77	1.04	0.74	0.74	0.87	2.99	1.84	2.53	2.88	2.56
Solyc05g056620.1.1	MADS-MC (AHRD V1 *-*- MEF2D_HUMAN); contains Interpro domain(s) IPR002100 Transcription factor, MADS-box IPR002487 Transcription factor, K-box	10.26	0.00383592	108.89	96.58	95.14	96.39	57.02	90.8	1101.1	885.8	893.95	845.81	931.665
Solyc04g076560.2.1	Neuroguidin (Fragment) (AHRD V1 *--- C0PUK7_SALSA); contains Interpro domain(s) IPR007146 Sas10/Utp3/C1D	2.07	0.00386272	32.54	35.64	29.29	33.48	29.71	32.13	64.41	75.71	56.04	69.43	66.3975
Solyc12g096570.1.1	ARGOS (AHRD V1 ***- C7SFP7_SOLLC)	3.65	0.00386505	53.03	59.12	27.74	104.12	34.74	55.75	233.18	194.52	295.72	90.56	203.495
Solyc08g065450.1.1	Unknown Protein (AHRD V1)	4.65	0.00387131	7.48	3.55	8.04	3.22	10.01	6.46	35.53	18.96	26.31	39.41	30.0525
Solyc03g007110.2.1	ATP-dependent Clp protease ATP-binding subunit ClpC (AHRD V1 *-*- D6KVC7_SCAIO); contains Interpro domain(s) IPR004176 Clp, N-terminal	2.88	0.00391039	24.31	23.08	33.64	20.18	30.79	26.4	77.83	68.92	76.85	80.83	76.1075
Solyc09g090570.2.1	Proton gradient regulation 5 (AHRD V1 ***- B0F831_CUCSA)	25.61	0.00393619	1.53	0.42	0.47	0.38	0.75	0.71	6.51	32.44	9	24.77	18.18
Solyc06g083500.2.1	Serine/threonine-protein kinase (AHRD V1 **** C6ZRV0_SOYBN); contains Interpro domain(s) IPR002290 Serine/threonine protein kinase	10.48	0.00395188	0.1	0.09	0	0.43	0	0.12	0.89	0.95	1.94	1.42	1.3
Solyc04g080450.1.1	Fatty acid elongase 3-ketoacyl-CoA synthase (AHRD V1 **** Q6DUV5_BRANA); contains Interpro domain(s) IPR012392 Very-long-chain 3-ketoacyl-CoA synthase	2.05	0.00398222	6.99	6.84	5.23	5.48	6.04	6.12	14.15	11.81	10.58	13.63	12.5425
Solyc10g062330.1.1	Hypothetical chloroplast RF1 (AHRD V1 **-- C3UP30_9MAGN); contains Interpro domain(s) IPR008896 Ycf1	10.84	0.00401439	0.36	0	0.39	0.16	0.21	0.22	1.62	2.3	1.28	4.51	2.4275
Solyc02g069220.1.1	Unknown Protein (AHRD V1)	2.11	0.00403966	17.97	22.6	21.91	19.25	23.58	21.06	45.83	52.9	35.51	43.85	44.5225
Solyc10g017940.1.1	Photosystem II CP43 chlorophyll apoprotein (AHRD V1 ***- B8R498_TRISU); contains Interpro domain(s) IPR000932 Photosystem antenna protein-like	18.65	0.00404018	0.27	0.26	0	0	0.1	0.13	2.43	1.73	1.54	3.7	2.35
Solyc02g081170.2.1	Plastid-lipid-associated protein, chloroplastic (AHRD V1 **-- PAP_CITUN); contains Interpro domain(s) IPR006843 PAP fibrillin	2.09	0.00404267	193.56	194.33	225.7	177.71	153.51	188.96	421.3	394.76	370.05	395.07	395.295
Solyc04g076500.2.1	BEACH domain-containing protein (AHRD V1 **-- D3BT75_POLPA); contains Interpro domain(s) IPR008985 Concanavalin A-like lectin/glucanase	4.27	0.00404267	0.53	0.42	0.47	0.46	3.48	1.07	5.2	5.08	3.08	4.94	4.575
Solyc06g009810.2.1	Unknown Protein (AHRD V1)	16.87	0.00407124	1.6	0.61	1.03	0	0.73	0.79	8.57	17.07	14.89	13.04	13.3925
Solyc01g007620.2.1	30S ribosomal protein S19 chloroplastic (AHRD V1 ***- D3WDP2_CORFO); contains Interpro domain(s) IPR002222 Ribosomal protein S19/S15	2.87	0.00412846	38.79	26.06	27.44	23.65	1.45	23.48	85.98	58.39	38.59	86.7	67.415
Solyc05g009920.2.1	Anion-transporting ATPase (AHRD V1 ***- B0JG18_MICAN)	2.45	0.00416474	7.86	7.89	6.93	7.77	4.12	6.91	12.05	19.56	14.03	22.25	16.9725
Solyc09g061670.1.1	Serine/threonine-protein phosphatase 7 long form homolog (AHRD V1 **-- PPP7L_ARATH); contains Interpro domain(s) IPR019557 Aminotransferase-like, plant mobile domain	113.5	0.0041704	0	0	0	0	0	0	0.83	2.07	1.64	0	1.135
Solyc02g067580.2.1	B12D-like protein (AHRD V1 ***- D2XQY6_WOLAR); contains Interpro domain(s) IPR010530 B12D	6.2	0.00417067	130.3	244.52	98.21	219.23	232.16	184.88	1203.28	1101.64	1555.21	727.02	1146.79
Solyc05g041860.2.1	N-acetyltransferase (AHRD V1 ***- B6TRH8_MAIZE)	5.6	0.00417919	6.9	10.82	9.27	5.35	12.01	8.87	48.85	48.27	39.66	61.93	49.6775
Solyc02g014120.1.1	HAT family dimerisation domain containing protein expressed (AHRD V1 ***- Q10BC8_ORYSJ); contains Interpro domain(s) IPR007021 Protein of unknown function DUF659	5.75	0.00420847	0.18	1.03	0.39	0.47	0.34	0.48	2.88	2.28	2.28	3.65	2.7725
Solyc01g107030.2.1	Somatic embryogenesis related protein (AHRD V1 ***- B6TIS5_MAIZE)	2.3	0.00424308	38.45	45.97	34.26	39.98	34.27	38.59	84.56	99.7	63.25	107.95	88.865
Solyc07g054760.1.1	Wound induced protein (AHRD V1 ***- B6T0U0_MAIZE)	2.79	0.00429255	84.92	658.82	256.84	715.01	282.77	399.67	1408.61	840.79	1390.04	824.28	1115.93
Solyc11g013810.1.1	Nitrate reductase (AHRD V1 ***- Q8LT13_SOLTU); contains Interpro domain(s) IPR012137 Nitrate reductase NADH dependant	3.01	0.00433253	58.78	33.05	51.59	20.98	37.39	40.36	142.87	61.82	120.45	161.44	121.645
Solyc09g091120.2.1	Genomic DNA chromosome 3 BAC clone F14O13 (AHRD V1 *-*- Q9LIQ9_ARATH)	2.07	0.00440781	10.23	11.28	9.08	10.19	7.99	9.75	15.83	26.31	13.19	25.24	20.1425
Solyc10g006370.2.1	Homology to unknown gene (AHRD V1 ***- Q00V79_OSTTA); contains Interpro domain(s) IPR002110 Ankyrin	2.86	0.00442225	12.68	10.86	16.08	8.6	9.86	11.62	41.23	38.57	30.78	22.2	33.195
Solyc05g012060.2.1	Unknown Protein (AHRD V1); contains Interpro domain(s) IPR011046 WD40 repeat-like	2.86	0.00455963	0.66	0.46	0.48	0.39	0.57	0.51	1.47	1.19	1.82	1.38	1.465
Solyc01g073870.2.1	ATP synthase subunit-like protein (AHRD V1 *-*- Q6YWH6_ORYSJ)	2.8	0.00456048	25.25	29.88	25.99	26.67	31.14	27.79	80.73	80.9	62.21	87.67	77.8775
Solyc10g083350.1.1	Soul heme-binding family protein (AHRD V1 ***- D7L8V8_ARALY); contains Interpro domain(s) IPR006917 SOUL haem-binding protein	2.22	0.00460572	6.51	5.12	5.79	6.09	3.84	5.47	13.91	11.31	9.94	13.44	12.15
Solyc08g006720.2.1	Glutathione peroxidase (AHRD V1 ***- D6BR59_9ROSI); contains Interpro domain(s) IPR000889 Glutathione peroxidase	3.03	0.00461438	53.22	38.41	49.7	41.83	25.67	41.77	95.66	107.03	159.19	145.11	126.748
Solyc02g063450.2.1	Hypothetical YFW family protein 5 (AHRD V1 *--- Q5AP84_CANAL); contains Interpro domain(s) IPR009836 Protein of unknown function DUF1399	2.32	0.00466533	27.97	25.28	32.12	24	56.06	33.09	67.46	93.89	60.15	86.03	76.8825
Solyc08g079110.2.1	Pentapeptide repeat (AHRD V1 *-*- Q4C7L8_CROWT); contains Interpro domain(s) IPR001646 Pentapeptide repeat	2.84	0.00468912	7.3	7.22	13.28	6.16	7.52	8.3	22.86	19.15	22.72	29.45	23.545
Solyc01g104110.2.1	Legumin 11S-globulin (AHRD V1 **-- Q39770_GINBI); contains Interpro domain(s) IPR011051 Cupin, RmlC-type	17.88	0.00469925	2.29	3.09	1.94	1.77	1.52	2.12	66.48	18.58	53.36	13.31	37.9325
Solyc05g007850.1.1	Tir-nbs-lrr, resistance protein	4.08	0.00472503	1.05	0.82	0.51	0.95	0.59	0.78	3.92	2.18	4.84	1.84	3.195
Solyc01g080810.2.1	Isoleucyl-tRNA synthetase (AHRD V1 ***- Q9FI67_ARATH); contains Interpro domain(s) IPR002301 Isoleucyl-tRNA synthetase, class Ia IPR018353 Isoleucyl-tRNA synthetase	2.01	0.00473516	4.83	5.15	5.49	4.68	6.33	5.3	9.41	11.2	11.04	10.93	10.645
Solyc06g082280.2.1	Serine-threonine protein phosphatase (AHRD V1 **-* Q5CPY7_CRYPV); contains Interpro domain(s) IPR004843 Metallophosphoesterase	2.17	0.00474985	14.07	11.54	14.5	10.28	13.98	12.87	28.26	27.74	34.06	21.62	27.92
Solyc05g005360.1.1	Nuclear transcription factor Y subunit B-6 (AHRD V1 *-** B6UH02_MAIZE); contains Interpro domain(s) IPR003957 Transcription factor, CBFA/NFYB, DNA topoisomerase	142.5	0.00475991	0	0	0	0	0	0	1.3	0.62	1.03	2.75	1.425
Solyc11g005650.1.1	Ubiquitin (AHRD V1 ***- Q2HTU3_MEDTR); contains Interpro domain(s) IPR019956 Ubiquitin subgroup	2.26	0.00479273	24.55	27.88	37.75	39.82	30.92	32.18	45.43	75.61	67.02	103.22	72.82
Solyc08g014220.1.1	Unknown Protein (AHRD V1)	62.14	0.00485248	0.52	0.98	0	0.45	2.18	0.83	20.28	121.32	41.5	22.2	51.325
Solyc03g093240.2.1	GTP-binding protein YqeH (AHRD V1 **-- C6VPQ3_LACPJ); contains Interpro domain(s) IPR002917 GTP-binding protein, HSR1-related	2.38	0.00487714	5.56	3.55	7.23	3.94	4.67	4.99	14.8	9.29	10.45	13.03	11.8925
Solyc02g090430.2.1	Protein serine/threonine kinase (AHRD V1 *-** D3BP85_POLPA); contains Interpro domain(s) IPR002290 Serine/threonine protein kinase	9.39	0.00489164	0.14	0.06	0.07	0.18	0.08	0.11	0.61	1.41	0.6	1.36	0.995
Solyc05g014760.2.1	Cell division protein kinase 10 (AHRD V1 *-*- D3TRH8_GLOMM); contains Interpro domain(s) IPR002290 Serine/threonine protein kinase	2.14	0.00489547	46.62	60.86	100.15	56.81	78.22	68.53	143.79	134.56	129.1	179.68	146.783
Solyc01g090760.2.1	GATA transcription factor 9 (AHRD V1 *-*- B6STZ1_MAIZE); contains Interpro domain(s) IPR016679 Transcription factor, GATA, plant	120.25	0.00491234	0	0	0	0	0	0	0.75	0.8	0.89	2.37	1.2025
Solyc05g016460.1.1	Unknown Protein (AHRD V1)	3.23	0.00492301	2.44	3.04	2.26	1.74	11.23	4.14	11.09	13.75	15.03	13.68	13.3875
Solyc03g078540.1.1	Serine/threonine-protein phosphatase 7 long form homolog (AHRD V1 *--- PPP7L_ARATH); contains Interpro domain(s) IPR019557 Aminotransferase-like, plant mobile domain	5.74	0.00492547	1.55	4.29	1.39	2.78	2.27	2.46	7.59	26.82	9.99	11.95	14.0875
Solyc11g044700.1.1	Ulp1 protease family C-terminal catalytic domain containing protein (AHRD V1 ***- Q60D46_SOLDE)	6.18	0.00492623	0.18	0.84	0.57	0.46	0.14	0.44	2.21	2.69	4.73	1.2	2.7075
Solyc02g082690.2.1	Syntaxin binding protein 5 (Tomosyn) (AHRD V1 *--- Q14DD4_HUMAN); contains Interpro domain(s) IPR011046 WD40 repeat-like	2.88	0.00493638	8.84	5.42	8.07	4.59	4.55	6.29	21.02	12.52	25.38	13.5	18.105
Solyc05g014640.2.1	En/Spm-like transposon protein (AHRD V1 *--- O04210_ARATH)	2	0.00495456	2.6	2.59	3.61	2.2	2.23	2.65	5.35	5.03	6.95	3.83	5.29
Solyc02g077140.2.1	Lipase (Fragment) (AHRD V1 ***- Q9ZTW1_DIACA); contains Interpro domain(s) IPR002921 Lipase, class 3	96	0.00497101	0	0	0	0	0.05	0.01	0.28	1.39	1.11	1.06	0.96
Solyc04g079260.2.1	Patatin-like protein 1 (AHRD V1 ***- Q9FZ09_TOBAC); contains Interpro domain(s) IPR002641 Patatin	25.83	0.00497552	0.13	0	0	0	0.05	0.04	0.96	1.2	0.95	0.61	0.93
Solyc01g096320.2.1	Homeobox leucine zipper protein (AHRD V1 ***- Q9XH73_PRUAR); contains Interpro domain(s) IPR001356 Homeobox	3.92	0.00499248	67.92	63.45	52.16	72.25	32.11	57.58	196.23	305.28	111.26	290.05	225.705
Solyc06g007350.2.1	Phosphatase PTC7 homolog (AHRD V1 **** C1BT38_9MAXI); contains Interpro domain(s) IPR001932 Protein phosphatase 2C-related	3.52	0.00500448	1.77	2.72	3.07	2.35	4.53	2.89	11.14	7.25	11.81	10.49	10.1725
Solyc10g050120.1.1	Ulp1 protease family C-terminal catalytic domain containing protein (AHRD V1 *-*- Q60D46_SOLDE)	17.27	0.00500448	0	0	0.09	0.07	0	0.03	0.15	0.74	0.94	0.38	0.5525
Solyc04g078610.2.1	Kinesin-like protein (AHRD V1 ***- Q8GS71_ARATH); contains Interpro domain(s) IPR001752 Kinesin, motor region	2.84	0.00500467	16.84	10.97	10.06	7.1	12.84	11.56	32.19	29.64	47.86	21.48	32.7925
Solyc01g110420.1.1	Unknown Protein (AHRD V1)	243.75	0.0050274	0	0	0	0	0	0	5.34	1.63	1.81	0.97	2.4375
Solyc02g067270.1.1	Unknown Protein (AHRD V1)	2.82	0.0050274	8.36	6.95	8.42	5.4	3	6.43	18.61	17.21	9.55	27.13	18.125
Solyc12g044490.1.1	Ulp1 protease family C-terminal catalytic domain containing protein (AHRD V1 ***- Q60D46_SOLDE)	2.52	0.0050274	3.22	4.34	1.64	4.23	1.42	2.97	9.65	7.29	3.81	9.18	7.4825
Solyc04g024880.1.1	Unknown Protein (AHRD V1)	136.5	0.00503935	0	0	0	0	0	0	1.3	0.93	1.03	2.2	1.365
Solyc05g009080.2.1	Cyclase/dehydrase-like protein (AHRD V1 *-*- A0ZDS6_NODSP); contains Interpro domain(s) IPR005031 Streptomyces cyclase/dehydrase	3.88	0.00504121	0.51	0.35	0.39	0.44	0.42	0.42	1.12	1.88	2.31	1.24	1.6375
Solyc06g009260.2.1	Unknown Protein (AHRD V1)	3.77	0.0050414	7.65	4.5	4.69	1.88	6.55	5.05	13.2	25.05	16.69	21.2	19.035
Solyc07g054000.2.1	Unknown Protein (AHRD V1)	3.83	0.0050414	5.83	2.52	0.57	1.83	2.03	2.56	8.99	11.51	8.05	10.64	9.7975
Solyc09g015860.1.1	50S ribosomal protein L16 (AHRD V1 ***- D7A960_STAND); contains Interpro domain(s) IPR000114 Ribosomal protein L16	8.1	0.00504339	0	1.21	0	0.55	0.61	0.47	6.82	3.23	3.14	2.16	3.8375
Solyc01g010800.1.1	Unknown Protein (AHRD V1)	5.94	0.00504662	3.43	0	9.21	2.96	1.31	3.38	27.48	19.55	21.7	11.61	20.085
Solyc00g006900.1.1	Unknown Protein (AHRD V1)	5.13	0.00505455	0.68	0.97	2.18	0.58	1.17	1.12	5.43	6.01	3.81	7.65	5.725
Solyc00g056680.1.1	Lipase-like protein (AHRD V1 ***- Q949E1_ORYSA); contains Interpro domain(s) IPR002921 Lipase, class 3	2.78	0.005058	1.22	0.77	1.53	0.7	0.59	0.96	2	4.26	2.15	2.3	2.6775
Solyc01g109630.2.1	mTERF domain-containing protein 3, mitochondrial (AHRD V1 *--- MTER3_HUMAN); contains Interpro domain(s) IPR003690 Mitochodrial transcription termination factor-related	2.69	0.00506756	1.03	1.05	1.58	1.02	1.04	1.14	2.63	3.35	3.5	2.81	3.0725
Solyc12g049620.1.1	Unknown Protein (AHRD V1)	2.33	0.00512638	61.73	36.91	24.56	70.94	46.34	48.1	97.71	133.23	128.62	87.74	111.825
Solyc07g042440.2.1	Alkyl hydroperoxide reductase/Thiol specific antioxidant family protein (AHRD V1 **-- B0C2Q1_ACAM1); contains Interpro domain(s) IPR000866 Alkyl hydroperoxide reductase/ Thiol specific antioxidant/ Mal allergen	187.5	0.00516958	0	0	0	0	0.05	0.01	0.46	2.27	3.61	1.16	1.875
Solyc03g005920.2.1	Protein-tyrosine kinase 6 (AHRD V1 *-** PTK6_MOUSE); contains Interpro domain(s) IPR016253 Integrin-linked protein kinase	2.12	0.00521559	23.61	34.3	24.36	29.76	26.01	27.61	56.13	70.71	47.84	59.12	58.45
Solyc08g044360.1.1	Helicase-like protein (AHRD V1 *-*- Q9AYF0_ORYSJ)	4.9	0.00522145	0.2	0.13	0.29	0.17	0.1	0.18	0.96	1.28	0.95	0.3	0.8725
Solyc09g075760.2.1	Cyclin T1 (AHRD V1 **** Q6EEW1_MEDTR); contains Interpro domain(s) IPR015429 Transcription regulator cyclin	2.17	0.00524002	70.71	71.64	62.96	76.58	49.96	66.37	151.99	148.82	134.48	140.31	143.9
Solyc10g017890.1.1	Photosystem I P700 chlorophyll a apoprotein (AHRD V1 ***- B9RL07_RICCO); contains Interpro domain(s) IPR001280 Photosystem I psaA and psaB	4.85	0.00526982	3.66	1.16	1.87	1.35	0.33	1.67	6.82	6.84	4.65	14.16	8.1175
Solyc08g066700.2.1	Polyribonucleotide nucleotidyltransferase (AHRD V1 ***- PNP_PROVI); contains Interpro domain(s) IPR001247 Exoribonuclease, phosphorolytic domain 1	3.58	0.00528863	320.86	298.56	280.87	294.14	195.84	278.05	1072.26	831.18	705.82	1377.91	996.793
Solyc08g062820.2.1	Cytokinin riboside 5&apos;-monophosphate phosphoribohydrolase LOG (AHRD V1 **-- LOG_ORYSJ); contains Interpro domain(s) IPR005269 Conserved hypothetical protein CHP00730	2.74	0.00530595	61.43	41.34	68.07	46.97	47.04	52.97	184	120.19	126.58	149.33	145.025
Solyc01g007820.1.1	Unknown Protein (AHRD V1)	7.03	0.00533713	2.93	0	0.79	1.26	2.24	1.44	6.51	12.05	7.2	14.86	10.155
Solyc01g005540.2.1	Lysyl-tRNA synthetase (AHRD V1 ***- B9SBP3_RICCO); contains Interpro domain(s) IPR002313 Lysyl-tRNA synthetase, class II	2.47	0.00536474	3.41	2.63	3.15	2.53	2.27	2.8	6.85	6.77	6.99	6.99	6.9
Solyc09g008260.2.1	Unknown Protein (AHRD V1)	6.57	0.00537925	0.51	0.1	0.33	0.09	0.2	0.25	1.06	1.51	2.01	1.88	1.615
Solyc06g069430.2.1	MADS box transcription factor (AHRD V1 ***- Q9SBQ1_PETHY); contains Interpro domain(s) IPR002487 Transcription factor, K-box	2.46	0.00537937	1068.12	957.34	1139.33	924.45	663.37	950.52	2663.9	2108.02	2411.51	2161.06	2336.12
Solyc01g103940.2.1	Serine/threonine protein kinase (AHRD V1 **** Q0PL87_CAMSI); contains Interpro domain(s) IPR015740 Plant protein serine/threonine kinase-like	2.76	0.00539681	61.12	61.12	42.33	51.39	44.37	52.07	183.81	147.48	138.14	104.7	143.532
Solyc08g008670.2.1	Phosphomannomutase 1	3.8	0.00542856	2.63	2.12	3.11	2.95	1.86	2.53	10.04	12.36	8.24	7.83	9.6175
Solyc07g062760.1.1	26S protease regulatory subunit 4 homolog (AHRD V1 *--- PRS4_ORYSJ); contains Interpro domain(s) IPR003959 ATPase, AAA-type, core	3.06	0.00543193	1.04	1.46	1.65	1.37	6.53	2.41	7.34	7.67	6.56	7.96	7.3825
Solyc03g026150.2.1	Ring-h2 finger protein (AHRD V1 *-*- C1ECT6_9CHLO); contains Interpro domain(s) IPR018957 Zinc finger, C3HC4 RING-type	3.05	0.00543624	7.66	5.53	4.11	5.54	2.99	5.17	14.37	20.45	10.05	18.22	15.7725
Solyc01g090430.2.1	Cc-nbs-lrr, resistance protein	2.08	0.00545099	6.39	5.67	3.77	4.83	4.2	4.97	9.12	10.01	12.85	9.34	10.33
Solyc04g007770.2.1	Major latex-like protein (AHRD V1 **-- Q9AXU0_PRUPE); contains Interpro domain(s) IPR000916 Bet v I allergen	13	0.00546647	24.2	6.3	32.41	3.29	5.96	14.43	198.05	52.14	273.76	226.8	187.688
Solyc02g063520.2.1	Homeobox-leucine zipper protein 22 (AHRD V1 ***- D7MA03_ARALY); contains Interpro domain(s) IPR003106 Leucine zipper, homeobox-associated	3.33	0.00547234	7.83	4.87	4.13	4.79	3.16	4.96	23.94	12.09	16.78	13.22	16.5075
Solyc03g117790.1.1	Serine/threonine protein kinase (AHRD V1 *-*- Q16PN5_AEDAE); contains Interpro domain(s) IPR002290 Serine/threonine protein kinase	42.25	0.00549274	0	0	0	0	0	0	0.56	0.6	0	0.53	0.4225
Solyc01g103740.2.1	Ribosome biogenesis protein ERB1 (AHRD V1 ***- ERB1_CRYNE); contains Interpro domain(s) IPR012953 BOP1, N-terminal	2.1	0.00550099	29.63	43.52	25.23	33.55	49.02	36.19	83.2	68.96	60.67	91	75.9575
Solyc05g007070.2.1	Alpha amylase 2 (IC) (AHRD V1 *-** Q010P9_OSTTA); contains Interpro domain(s) IPR006589 Glycosyl hydrolase, family 13, subfamily, catalytic region	2.52	0.00551199	197.83	176.98	304.4	161.11	164.57	200.98	435.25	545.83	694.47	346.9	505.613
Solyc05g010790.1.1	Unknown Protein (AHRD V1)	5.27	0.00554444	1.43	0.68	0.38	1.23	3.41	1.43	6.98	7.22	7.02	8.85	7.5175
Solyc04g005610.2.1	NAC domain transcription factor (AHRD V1 **** Q5DM36_WHEAT); contains Interpro domain(s) IPR003441 No apical meristem (NAM) protein	5.08	0.00554502	2.31	1.31	0.83	0.4	0.59	1.09	3.19	6.04	3.91	8.98	5.53
Solyc02g065210.2.1	Cytochrome P450	57	0.00562104	0	0	0	0	0	0	0.59	0.56	0.63	0.5	0.57
Solyc08g006070.2.1	AIG2-like protein (AHRD V1 ***- B4FVZ7_MAIZE); contains Interpro domain(s) IPR013024 Butirosin biosynthesis, BtrG-like	5.92	0.0056446	5.67	3.47	2.55	2.68	2.1	3.29	16	22.76	29.79	9.42	19.4925
Solyc01g014710.1.1	Unknown Protein (AHRD V1); contains Interpro domain(s) IPR012876 Protein of unknown function DUF1677, plant	4.23	0.00567142	5.29	1.26	3.55	2.85	2.02	2.99	20.01	7.54	11.16	11.94	12.6625
Solyc07g052870.1.1	Storekeeper protein (AHRD V1 ***- Q94IK2_SOLTU)	4.59	0.00567258	2.08	1.97	1.34	0.72	1.59	1.54	7.4	8.43	5.85	6.57	7.0625
Solyc01g097820.2.1	SOUL heme-binding protein (AHRD V1 *--- A8JFN5_CHLRE); contains Interpro domain(s) IPR018790 Protein of unknown function DUF2358	7.66	0.00567326	0.76	0.43	0.16	0.52	0.75	0.52	5.84	3.32	2.46	4.44	4.015
Solyc01g090850.2.1	Unknown Protein (AHRD V1); contains Interpro domain(s) IPR003604 Zinc finger, U1-type	2.63	0.00570463	8.13	10.76	8.64	9.02	10.76	9.46	27.41	23.31	24.78	23.92	24.855
Solyc01g102280.2.1	Unknown Protein (AHRD V1)	2.11	0.00573115	11.2	12.69	10.34	11.85	5.26	10.27	8.88	27.38	46.77	3.75	21.695
Solyc07g042730.2.1	RNA-binding region RNP-1 (RNA recognition motif) Pyridoxal-dependent decarboxylase (AHRD V1 *-*- A2Q361_MEDTR)	3.9	0.00574361	7.11	4.73	4.21	6.13	3.76	5.19	16.06	26.09	20.51	18.32	20.245
Solyc07g047900.2.1	Chloroplastic group IIA intron splicing facilitator CRS1, chloroplastic (AHRD V1 *--- CRS1_ORYSJ); contains Interpro domain(s) IPR001890 RNA-binding, CRM domain	2.43	0.00585191	5.67	8.04	4.42	5.89	7.9	6.38	17.7	13.81	14.52	15.97	15.5
Solyc04g079780.2.1	Ariadne-like ubiquitin ligase (AHRD V1 **-* D3AZ84_POLPA); contains Interpro domain(s) IPR002867 Zinc finger, C6HC-type	8.36	0.00585506	0.25	0.16	0.27	0.22	0.13	0.21	0.93	0.93	2.66	2.37	1.7225
Solyc03g116680.2.1	Methyl binding domain protein (Fragment) (AHRD V1 *--- B9HAA5_POPTR); contains Interpro domain(s) IPR001739 Methyl-CpG DNA binding	2.05	0.0058933	85.28	103.43	104.48	100.85	76.74	94.16	211.78	201.31	179.81	177.94	192.71
Solyc01g058400.1.1	Unknown Protein (AHRD V1)	427.5	0.00592077	0	0	0	0	0	0	6.11	5.43	3.62	1.94	4.275
Solyc01g008960.2.1	Argonaute 4-like protein (AHRD V1 ***- D5FQ91_PELHO); contains Interpro domain(s) IPR003165 Stem cell self-renewal protein Piwi	2.04	0.00593025	32.53	29.52	33.89	27.32	38.39	32.33	60.99	64.09	57.24	81.4	65.93
Solyc03g095680.1.1	SNF2 helicase (AHRD V1 *--- D7FHS8_ECTSI); contains Interpro domain(s) IPR000330 SNF2-related	2.24	0.00598112	1.64	2.12	1.55	1.37	2.94	1.92	3.63	5.35	3.21	5.04	4.3075
Solyc06g069280.2.1	Protein LSM14 homolog A (AHRD V1 *--- LS14A_PONAB); contains Interpro domain(s) IPR019053 FFD and TFG box motifs	2.12	0.00598112	13.56	13.55	15.61	15.71	22.1	16.11	37.48	37.15	34.59	27.58	34.2
Solyc07g063850.2.1	Indole-3-acetic acid-amido synthetase GH3.8 (AHRD V1 **** B6U4E2_MAIZE); contains Interpro domain(s) IPR004993 GH3 auxin-responsive promoter	3.38	0.00598938	1.45	0.8	0.74	0.53	0.76	0.86	1.77	2.97	3.17	3.67	2.895
Solyc03g116870.2.1	Glycosyl transferase family 9 (AHRD V1 ***- A0YHY3_LYNSP)	2.24	0.00599851	7.05	6.99	2.96	6.16	6.25	5.88	14.11	13.93	13.64	10.94	13.155
Solyc03g007560.2.1	Pre-mRNA-splicing factor CLF1 (AHRD V1 ***- C5JTS1_AJEDS); contains Interpro domain(s) IPR003107 RNA-processing protein, HAT helix	2.68	0.00600748	1.28	1.14	0.77	0.76	0.43	0.88	2.35	3.03	2.32	1.68	2.345
Solyc03g113270.2.1	Homeobox-leucine zipper-like protein (AHRD V1 *-*- Q3HRT1_PICGL); contains Interpro domain(s) IPR001356 Homeobox IPR017970 Homeobox, conserved site	2.92	0.00601474	457.76	308.11	521.97	299.49	231.71	363.81	1096.49	874.5	1319.33	959.56	1062.47
Solyc03g118180.2.1	Unknown Protein (AHRD V1); contains Interpro domain(s) IPR003105 SRA-YDG	6.29	0.00603835	6.74	7.79	8.18	7.83	8.62	7.83	61.79	55.2	36.32	43.72	49.2575
Solyc06g069260.1.1	Oleosin Bn-V (AHRD V1 ***- B6TL84_MAIZE); contains Interpro domain(s) IPR000136 Oleosin	176	0.00606903	0	0	0	0	0	0	1.27	3.16	1	1.61	1.76
Solyc04g074250.1.1	Methyl binding domain protein (AHRD V1 *-*- B9H725_POPTR); contains Interpro domain(s) IPR007087 Zinc finger, C2H2-type	2.32	0.00608053	1.07	1.33	1.05	1	1.32	1.15	3.48	2.6	2.62	2	2.675
Solyc01g105130.2.1	SKIP interacting protein 15 (AHRD V1 ***- B8Q8A1_ORYSI)	2.96	0.00608645	28.32	28.44	24.07	32.31	26.96	28.02	85.81	86.89	90.53	69.08	83.0775
Solyc00g047180.1.1	Unknown Protein (AHRD V1)	20.06	0.00612287	0	0	0	1.1	0	0.22	7.95	6.47	1.79	1.44	4.4125
Solyc08g008070.1.1	BTB/POZ domain-containing protein KCTD10 (AHRD V1 *-*- C1BJI1_OSMMO); contains Interpro domain(s) IPR003131 Potassium channel, voltage dependent, Kv, tetramerisation	2.05	0.00613131	5.83	5.64	7.88	4.92	4.01	5.66	10.37	8.71	15.89	11.31	11.57
Solyc07g056630.2.1	Protein sip5 (AHRD V1 *--- C8VM34_EMENI); contains Interpro domain(s) IPR001841 Zinc finger, RING-type	2.22	0.006141	19.35	22.6	20.67	26.75	19.66	21.81	50.12	46.18	36.49	61.2	48.4975
Solyc11g040120.1.1	DNA replication licensing factor (AHRD V1 ***- Q8JGR5_DANRE); contains Interpro domain(s) IPR008045 MCM protein 2	2.14	0.00615009	8.67	7.57	8.42	4.5	7.12	7.26	16.8	13.97	21.24	10.21	15.555
Solyc02g062930.2.1	Unknown Protein (AHRD V1)	3.66	0.00617825	42.25	24.84	32.8	40.94	52.57	38.68	133.95	122.21	154.35	155.83	141.585
Solyc04g007530.2.1	Multidrug resistance protein mdtK (AHRD V1 ***- MDTK_YERE8); contains Interpro domain(s) IPR015521 MATE family transporter related protein	3.85	0.00617825	1.43	0.81	0.41	0.49	0.58	0.74	2.64	2.16	3.84	2.83	2.8675
Solyc05g005880.2.1	30S ribosomal protein S13 (AHRD V1 ***- B6TG65_MAIZE); contains Interpro domain(s) IPR019980 Ribosomal protein S13, bacterial-type	3.15	0.00617828	20.86	14.05	23.02	18.96	18.42	19.06	53.77	65.4	47.49	73.29	59.9875
Solyc07g040800.1.1	Lipoxygenase (AHRD V1 ***- B6D1W5_OLEEU); contains Interpro domain(s) IPR001246 Lipoxygenase, plant	64.58	0.00619212	0	0	0	0	0.42	0.08	5.8	2.75	10.7	2.45	5.425
Solyc04g072460.2.1	BZIP transcription factor (AHRD V1 **** A7Y1S1_BRAJU); contains Interpro domain(s) IPR011616 bZIP transcription factor, bZIP-1	3.79	0.00622609	3.9	0.46	2.62	0.63	2.19	1.96	5.67	5.76	7.67	10.61	7.4275
Solyc12g008420.1.1	RNA-dependent RNA polymerase family protein (AHRD V1 ***- D7L6F2_ARALY); contains Interpro domain(s) IPR007855 RNA-dependent RNA polymerase, eukaryotic-type	2.41	0.00624001	5.86	3.98	4.5	2.17	2.32	3.77	10.07	7.69	8.54	9.93	9.0575
Solyc10g081350.1.1	BZIP transcription factor (AHRD V1 ***- Q32WR6_MALDO); contains Interpro domain(s) IPR011616 bZIP transcription factor, bZIP-1	2.05	0.00631913	5.47	4.9	8.06	6.33	7.83	6.52	16.15	16.04	10.99	10.23	13.3525
Solyc01g111930.2.1	Rop guanine nucleotide exchange factor 1 (AHRD V1 **-* ROGF1_ARATH); contains Interpro domain(s) IPR005512 Rop nucleotide exchanger, PRONE	6.62	0.00633553	0.42	0.27	0.3	0.24	0.21	0.29	2.03	1.32	1.07	3.21	1.9075
Solyc04g079920.2.1	Pre-mRNA-splicing factor cwc22 (AHRD V1 ***- B0W4Z5_CULQU); contains Interpro domain(s) IPR003890 MIF4G-like, type 3	2.12	0.00638968	27.94	36.08	23.98	31.85	29.6	29.89	86.92	61.38	40.39	64.42	63.2775
Solyc03g058190.2.1	Elongation factor family GTP-binding protein (AHRD V1 **** Q67QM4_SYMTH); contains Interpro domain(s) IPR006298 GTP-binding protein TypA	2.08	0.00643931	26.89	25.16	33.96	23.01	26.08	27.02	51.83	58.05	49.65	65.52	56.2625
Solyc02g032080.1.1	Unknown Protein (AHRD V1)	4.64	0.00647229	3.2	1.3	1.96	0	1.22	1.54	4.89	6.37	9	8.26	7.13
Solyc03g082720.2.1	Yippee zinc-binding-like protein (AHRD V1 **** C1FDK9_9CHLO); contains Interpro domain(s) IPR004910 Yippee-like protein	3.43	0.00647542	287.34	190.68	242.51	204.03	209.51	226.81	741.85	828.37	926.79	613.58	777.648
Solyc01g106330.2.1	Glutamyl-tRNA(Gln) amidotransferase subunit A (AHRD V1 ***- Q5L059_GEOKA); contains Interpro domain(s) IPR000120 Amidase signature enzyme	2.48	0.00648047	3.28	1.34	2.1	2.02	2.39	2.23	6.47	6.74	4.24	4.6	5.5125
Solyc02g087060.2.1	Nodulin MtN21 family protein (AHRD V1 ***- D7LPP0_ARALY)	4.42	0.0065458	1.55	0.74	0.71	0.57	0.34	0.78	3.21	4.38	1.48	4.75	3.455
Solyc04g081730.2.1	Unknown Protein (AHRD V1)	2.5	0.00659608	57.88	81.27	115.42	68.43	53.27	75.25	218.42	154.05	206.13	172.61	187.803
Solyc04g056520.1.1	Unknown Protein (AHRD V1)	7.33	0.00661528	0.36	0	0.39	0.93	1.38	0.61	5.14	7.32	3.05	2.44	4.4875
Solyc02g071220.2.1	Response regulator 5 (AHRD V1 ***- Q9FRZ0_MAIZE); contains Interpro domain(s) IPR001789 Signal transduction response regulator, receiver region	6.23	0.00667577	4.79	3.15	1.98	2.22	1.41	2.71	21.65	9.57	24.49	11.87	16.895
Solyc04g005580.1.1	Unknown Protein (AHRD V1); contains Interpro domain(s) IPR012891 GCK	6.1	0.00668357	2.24	0.35	1.2	1.29	2.28	1.47	12.63	12.77	2.1	8.43	8.9825
Solyc09g007370.2.1	Ribonuclease P protein subunit p29 (AHRD V1 *-*- C1BL44_OSMMO); contains Interpro domain(s) IPR016848 Ribonuclease P/MRP, p29 subunit, eukaryotic	2.15	0.00674114	11.34	11.96	11.13	12.79	7.07	10.86	23.65	28.78	19.42	21.7	23.3875
Solyc10g084970.1.1	Unknown Protein (AHRD V1)	3.85	0.00676969	2.1	0.93	0.75	0.84	1.71	1.27	3.24	4.61	3.74	7.9	4.8725
Solyc09g008040.2.1	RNA polymerase sigma-70 factor (AHRD V1 ***- D7LJA3_ARALY); contains Interpro domain(s) IPR016262 RNA polymerase sigma factor, SigB/SigC/SigD, plastid	2.63	0.00680093	2.74	1.56	2.78	2.03	1.56	2.13	5.02	6.53	4.93	5.93	5.6025
Solyc07g008730.1.1	Pathogenesis-related homeodomain protein (AHRD V1 *--- PRH_ARATH); contains Interpro domain(s) IPR019787 Zinc finger, PHD-finger	2.06	0.00685888	2.64	3.31	2.33	2.94	2.4	2.72	5.93	6.48	4.58	5.42	5.6025
Solyc02g038640.1.1	Replication protein A1 (AHRD V1 *-*- O24183_ORYSA); contains Interpro domain(s) IPR012340 Nucleic acid-binding, OB-fold	5.69	0.00686679	0.29	0.69	1.24	0.62	0.28	0.62	1.29	4.59	2.44	5.88	3.55
Solyc01g007530.2.1	Cytochrome b6 (AHRD V1 ***- B3TN79_BRADI); contains Interpro domain(s) IPR005797 Cytochrome b/b6, N-terminal	7.02	0.0069198	1.55	0.74	3	1.07	0.53	1.38	10.96	5.85	15.51	6.37	9.6725
Solyc04g010180.2.1	Unknown Protein (AHRD V1)	2.94	0.0069198	4.2	6.74	3.47	3.89	6.29	4.92	13.07	16.38	11.8	16.57	14.455
Solyc09g008720.1.1	Ethylene receptor (AHRD V1 *--- C0ILN8_COFCA); contains Interpro domain(s) IPR004263 Exostosin-like	31.36	0.00692626	0	0.11	0	0	0	0.02	0.8	0.57	0.63	0.76	0.69
Solyc03g098180.2.1	Phosphoesterase dhha1 (AHRD V1 ***- A2A059_9BACT)	2.16	0.00695024	20.95	19.77	17.47	17.05	13.68	17.78	43.39	36.54	37.77	35.92	38.405
Solyc09g007320.2.1	Pentatricopeptide repeat protein (AHRD V1 *-*- A7BJL0_RAPSA); contains Interpro domain(s) IPR002885 Pentatricopeptide repeat	2.06	0.0069744	5.52	6.71	6.21	7.19	5.02	6.13	10.72	14.44	12.25	13.05	12.615
Solyc02g082620.1.1	Unknown Protein (AHRD V1)	4.48	0.00698399	2.89	8.23	4.65	3.73	19.88	7.88	30.85	34.76	36.56	39.11	35.32
Solyc04g063240.2.1	Senescence-inducible chloroplast stay-green protein 1 (AHRD V1 **-- B6SRJ2_MAIZE)	3.06	0.00698399	5.6	4.29	4.01	3.22	3.63	4.15	12.06	12.01	17.47	9.18	12.68
Solyc09g018630.2.1	Bis(5&apos-adenosyl)-triphosphatase-like protein (AHRD V1 **-- Q9LVM4_ARATH); contains Interpro domain(s) IPR011151 Histidine triad motif	2.88	0.00699343	33.88	35.56	40.54	27.91	24.43	32.46	83.61	119.64	97.95	72.65	93.4625
Solyc02g081110.1.1	Calcium-dependent protein kinase-like (AHRD V1 ***- Q9LET1_ARATH); contains Interpro domain(s) IPR017442 Serine/threonine protein kinase-related	10.7	0.007001	2.07	0.98	0	0.89	0.4	0.87	5.53	19.67	7.28	4.67	9.2875
Solyc09g098050.2.1	Ankyrin repeat-containing protein At5g02620 (AHRD V1 *--- Y5262_ARATH); contains Interpro domain(s) IPR002110 Ankyrin	2.88	0.00705738	2.67	2.78	2.87	2.97	1.91	2.64	6.41	10.26	10.5	3.25	7.605
Solyc01g009370.1.1	Cytochrome P450	36.25	0.00707203	0	0	0	0.09	0	0.02	1.35	0.41	0.61	0.24	0.6525
Solyc08g077060.2.1	Zinc finger protein LSD1 (AHRD V1 **-- Q6QUK7_ORYSJ); contains Interpro domain(s) IPR005735 Zinc finger, LSD1-type	8.49	0.00713743	1.44	3.31	0.88	0.71	0.63	1.39	12.05	10.47	5.29	19.51	11.83
Solyc07g054820.2.1	Protein thf1 (AHRD V1 ***- A0YRG1_LYNSP)	2.79	0.00721124	12.8	13.54	12.74	9.88	6.22	11.04	31.92	30.19	32.28	28.62	30.7525
Solyc01g008480.2.1	Pentatricopeptide repeat-containing protein (AHRD V1 ***- D7MTZ6_ARALY); contains Interpro domain(s) IPR002885 Pentatricopeptide repeat	2.23	0.00723239	3.32	3.57	3.47	3.63	3.74	3.55	8.09	7.51	6	10.04	7.91
Solyc01g094120.2.1	Cytochrome P450	3.38	0.00723239	6.07	7.19	5.78	8.41	3.54	6.2	15.9	19.9	33.74	14.33	20.9675
Solyc02g005180.2.1	Sugar transporter family protein (AHRD V1 **** D7KIW2_ARALY); contains Interpro domain(s) IPR016196 Major facilitator superfamily, general substrate transporter	3.23	0.00723239	1.51	1.07	2.16	1.3	1.15	1.44	6.22	3.5	4.91	3.94	4.6425
Solyc08g081570.2.1	2-C-methyl-D-erythritol 2 4-cyclodiphosphate synthase (AHRD V1 **** A9ZN13_HEVBR); contains Interpro domain(s) IPR003526 2-C-methyl-D-erythritol 2,4-cyclodiphosphate synthase, core	2.38	0.00727165	21.63	13.79	20.69	12.77	8.95	15.57	38.4	34.08	42.64	32.77	36.9725
Solyc07g065990.1.1	Unknown Protein (AHRD V1); contains Interpro domain(s) IPR000136 Oleosin	5.95	0.00727425	2.56	4.14	1.65	3.31	6.08	3.55	18.26	21.11	9.74	35.31	21.105
Solyc10g078670.1.1	BZIP transcription factor (AHRD V1 **** Q93XM5_ARATH); contains Interpro domain(s) IPR011616 bZIP transcription factor, bZIP-1	85.69	0.00728004	0	0	0	0	0.09	0.02	1.8	1	0.32	3.05	1.5425
Solyc01g005520.2.1	Tetratricopeptide TPR_2 repeat protein (AHRD V1 *--- A8ZVN6_DESOH); contains Interpro domain(s) IPR001478 PDZ/DHR/GLGF	4.1	0.00729561	6.79	6.68	8.1	4.01	2.84	5.68	10.63	32.34	17.02	33.3	23.3225
Solyc11g006140.1.1	DNAJ heat shock N-terminal domain-containing protein (Fragment) (AHRD V1 *-*- D7L312_ARALY); contains Interpro domain(s) IPR015609 Molecular chaperone, heat shock protein, Hsp40, DnaJ	28.46	0.00730416	0	0.09	0	0	0.04	0.03	0.16	0.7	0.65	1.45	0.74
Solyc08g080860.2.1	Unknown Protein (AHRD V1)	2.63	0.00730919	8.87	13.08	4.27	11.21	5.15	8.52	29.27	27.05	16.82	16.39	22.3825
Solyc02g023990.2.1	Short-chain dehydrogenase/reductase SDR (AHRD V1 **-- A1WVI4_HALHL); contains Interpro domain(s) IPR002347 Glucose/ribitol dehydrogenase	59.38	0.00732918	0	0	0	0	0.1	0.02	0.95	1.35	1.25	1.2	1.1875
Solyc03g007400.1.1	Unknown Protein (AHRD V1)	5.78	0.0073377	4.3	2.04	1.16	2.78	2.88	2.63	24.91	20.45	10.59	4.86	15.2025
Solyc07g062890.2.1	Yippee zinc-binding-like protein (AHRD V1 *-** C1FDK9_9CHLO); contains Interpro domain(s) IPR004910 Yippee-like protein	2.66	0.00741976	34.78	39.95	37.05	61.87	28.1	40.35	93.77	121.09	88.38	125.86	107.275
Solyc01g100060.2.1	Pre-mRNA-splicing factor 38A (AHRD V1 *-*- B5X2T8_SALSA); contains Interpro domain(s) IPR005037 PRP38	2.09	0.00745344	75.4	66.05	54.32	70.41	71.67	67.57	141.7	155.41	127.07	141.05	141.308
Solyc09g015660.2.1	Bromodomain containing 2 (Fragment) (AHRD V1 *--- B0S7P2_HUMAN); contains Interpro domain(s) IPR001487 Bromodomain	2.07	0.00746332	13.88	13.78	9.44	14.81	10.27	12.44	28.88	24.2	28.35	21.56	25.7475
Solyc08g061560.2.1	Receptor like kinase, RLK	32.25	0.007467	0.05	0	0	0	0	0.01	0.2	0.56	0.16	0.37	0.3225
Solyc10g007050.2.1	Enolase-phosphatase E-1 (AHRD V1 *-*- A8UQN2_9AQUI); contains Interpro domain(s) IPR010041 2,3-diketo-5-methylthio-1-phosphopentane phosphatase	3.11	0.0075532	1.18	2.51	0.95	2.03	0.9	1.51	3.48	7.62	2.33	5.43	4.715
Solyc02g083380.2.1	Unknown Protein (AHRD V1)	4.93	0.00764316	218.33	234.5	240.78	248.48	190.36	226.49	892.75	1189.35	1373.26	1009.57	1116.23
Solyc07g005230.2.1	Unknown Protein (AHRD V1)	2.57	0.00766579	14.91	21.91	16.78	15.76	12.32	16.34	46.19	37.92	27.78	55.85	41.935
Solyc05g045790.1.1	Cytochrome c oxidase subunit 2 (AHRD V1 **** A8DBV5_CAPAN); contains Interpro domain(s) IPR002429 Cytochrome c oxidase subunit II C-terminal	32.38	0.00768551	0	0	0	0.21	0	0.04	1.27	2.42	0.67	1.08	1.36
Solyc09g065160.2.1	Dynamin family protein (AHRD V1 *--- D0MDN4_RHOM4); contains Interpro domain(s) IPR001401 Dynamin, GTPase region	2.22	0.00768551	2.43	3.53	2.96	2.81	4.87	3.32	6.79	8.45	5.84	8.45	7.3825
Solyc01g109100.2.1	Unknown Protein (AHRD V1)	20.69	0.00771143	5.95	3.77	4.26	4.27	0.38	3.73	31.72	151.67	30.07	94.91	77.0925
Solyc04g015490.2.1	Magnesium chelatase subunit D (AHRD V1 *-*- A8I531_CHLRE); contains Interpro domain(s) IPR011776 Magnesium chelatase, ATPase subunit D	3.54	0.00773326	4.16	2.55	4.53	3.25	2.93	3.48	6.88	18.76	7.45	16.31	12.35
Solyc04g011580.2.1	mRNA binding protein Pumilio 2 (AHRD V1 *-** C1GCQ9_PARBD); contains Interpro domain(s) IPR011989 Armadillo-like helical	4.62	0.00774542	0.73	0.65	0.59	0.71	0.86	0.71	2.67	5.56	1.36	3.5	3.2725
Solyc06g082560.1.1	ClpB chaperone (AHRD V1 ***- D6QXI5_TRYCR); contains Interpro domain(s) IPR013093 ATPase associated with various cellular activities, AAA-2	3.83	0.00775297	0.13	1.65	0.69	0.61	4.25	1.47	5.83	5.61	7.13	3.91	5.62
Solyc01g060170.2.1	Calmodulin-binding transcription activator 5 (AHRD V1 ***- D7MA72_ARALY); contains Interpro domain(s) IPR005559 CG-1	4.28	0.0077899	5.39	7.4	4.94	8.26	8.48	6.89	28.09	30.41	16.88	42.58	29.49
Solyc10g006920.2.1	CBS domain containing protein (AHRD V1 **-- B6SWR6_MAIZE); contains Interpro domain(s) IPR000644 Cystathionine beta-synthase, core	73.75	0.00780446	0	0	0	0	0	0	1.23	0	0.78	0.94	0.7375
Solyc06g065400.2.1	Transmembrane protein 41B (AHRD V1 **-- TM41B_XENLA); contains Interpro domain(s) IPR015414 SNARE associated Golgi protein	2.37	0.00781423	14.67	13.93	19.09	12.77	14.67	15.03	35.91	42.74	31.09	32.83	35.6425
Solyc10g062050.1.1	NADH dehydrogenase subunit 2 (AHRD V1 *-*- B6VJT0_VITVI)	441.25	0.00782306	0	0	0	0	0	0	1.22	5.21	1.93	9.29	4.4125
Solyc08g014340.2.1	Cysteine synthase (AHRD V1 **** Q9FS26_SOLTU); contains Interpro domain(s) IPR005859 Cysteine synthase A	2.11	0.00782735	43.26	58.11	38.42	48.04	37.12	44.99	80.54	92.51	75.98	131.54	95.1425
Solyc11g062320.1.1	Proteasome-associated protein ECM29 homolog (Fragment) (AHRD V1 **-- ECM29_PONAB)	3.56	0.00783866	1.26	2.22	0.19	0.62	2.48	1.35	5.45	5.7	4.05	4.06	4.815
Solyc05g055110.2.1	Unknown Protein (AHRD V1)	2.57	0.0078649	2.63	3.29	1.99	4.43	8.04	4.08	9.93	10.64	8.88	12.43	10.47
Solyc07g052340.2.1	Exosome complex exonuclease RRP6-like protein (AHRD V1 *--- D0MWN1_PHYIN); contains Interpro domain(s) IPR002562 3'-5' exonuclease	2.26	0.00787551	1.45	0.83	1.87	0.55	0.69	1.08	1.88	3.38	2.79	1.68	2.4325
Solyc02g070260.2.1	Protein phosphatase 1 regulatory subunit 7 (AHRD V1 *--- C0S143_PARBP); contains Interpro domain(s) IPR001611 Leucine-rich repeat	2.34	0.00798023	3.13	2.48	3.24	2.32	3.2	2.87	4.78	8.27	4.62	9.19	6.715
Solyc07g054770.1.1	Wound induced protein (AHRD V1 ***- B6SKC8_MAIZE)	10.61	0.00805409	31.7	90.9	50.43	220.17	41.97	87.03	893.47	576.19	1762.98	459.67	923.078
Solyc08g080850.2.1	Serine/threonine-protein kinase RIO1 (AHRD V1 **** Q75XU7_TOBAC); contains Interpro domain(s) IPR017407 Serine/threonine-protein kinase Rio1	2.03	0.00809172	10.05	13.68	8.19	10.32	8.75	10.2	23.6	18.89	19.6	20.68	20.6925
Solyc04g051600.2.1	tRNA(His) guanylyltransferase (AHRD V1 *-** C1GHL3_PARBD); contains Interpro domain(s) IPR007537 tRNAHis guanylyltransferase	2.12	0.00809664	9.8	9.47	7.71	11.01	10.27	9.65	20.31	22.13	16.91	22.5	20.4625
Solyc09g061440.2.1	Os04g0513000 protein (Fragment) (AHRD V1 *-*- Q0JBS2_ORYSJ)	2.06	0.00811691	72.77	48.64	85.88	41.7	32.74	56.35	122.57	104.89	121.27	115.57	116.075
Solyc05g046140.2.1	Major latex-like protein (AHRD V1 **-- Q9AXU0_PRUPE); contains Interpro domain(s) IPR000916 Bet v I allergen	314.25	0.00821716	0	0	0	0	0	0	5.82	0	5.11	1.64	3.1425
Solyc01g107420.2.1	TIP41-like protein (AHRD V1 *-*- TIPRL_XENTR); contains Interpro domain(s) IPR007303 TIP41-like protein	3.9	0.00822838	4.64	5.43	4.99	5.85	4.64	5.11	22.33	19.86	13.96	23.59	19.935
Solyc10g011690.2.1	WD-repeat protein (AHRD V1 *--- Q7ND80_GLOVI); contains Interpro domain(s) IPR020472 G-protein beta WD-40 repeat, region	2.63	0.00826131	0.85	1.33	0.65	1.12	2.14	1.22	3.45	3.95	2.5	2.91	3.2025
Solyc01g006600.1.1	Non-ribosomal peptide synthetase (AHRD V1 *-*- D0BWJ8_9GAMM); contains Interpro domain(s) IPR011614 Catalase, N-terminal	19.5	0.00830911	0	0	0	0	0	0	0.2	0.1	0.22	0.26	0.195
Solyc01g058410.1.1	Unknown Protein (AHRD V1)	129.5	0.00830911	0	0	0	0	0	0	1.36	0.65	1.44	1.73	1.295
Solyc10g076260.1.1	WD repeat-containing protein mip1 (AHRD V1 **-- B6JY50_SCHJY); contains Interpro domain(s) IPR004083 Regulatory associated protein of TOR	2.9	0.00835683	1.01	1.82	0.87	1.31	3.28	1.66	4.68	4.61	4.26	5.7	4.8125
Solyc04g024560.1.1	Ycf2 (AHRD V1 ***- D2KLP5_OLEEU); contains Interpro domain(s) IPR008543 Chloroplast Ycf2	178	0.00836666	0	0	0	0	0	0	1.24	1.76	0.98	3.14	1.78
Solyc06g060750.2.1	Os03g0169000 protein (Fragment) (AHRD V1 ***- Q0DUS7_ORYSJ); contains Interpro domain(s) IPR004348 Protein of unknown function DUF246, plant	4.42	0.00836666	4.25	3.77	3.81	3.73	4.36	3.98	18.6	14.39	10.27	27.25	17.6275
Solyc09g089730.2.1	1-aminocyclopropane-1-carboxylate oxidase-like protein (AHRD V1 **-- Q9LTH7_ARATH); contains Interpro domain(s) IPR005123 Oxoglutarate and iron-dependent oxygenase	4.21	0.00838196	7.84	3.02	5.13	2.55	2	4.11	9.67	21	11.76	26.83	17.315
Solyc03g019790.2.1	Alpha-galactosidase (AHRD V1 **** Q9SP05_SOLLC); contains Interpro domain(s) IPR013785 Aldolase-type TIM barrel	19.65	0.00841358	0.1	0.1	0.11	0.35	0.12	0.16	2.38	2.71	1.13	6.04	3.065
Solyc01g067240.2.1	Cullin-like protein1 (AHRD V1 ***- Q8LP18_PEA); contains Interpro domain(s) IPR001373 Cullin, N-terminal	25.37	0.00846735	0.49	0.47	0	0	0.47	0.29	7.15	8.48	2.82	10.57	7.255
Solyc01g094830.2.1	Receptor-like protein kinase (AHRD V1 **** Q39203_ARATH); contains Interpro domain(s) IPR002528 Multi antimicrobial extrusion protein MatE	2.36	0.00852357	1.11	1.32	0.66	1.06	0.72	0.97	2.51	2.51	1.8	2.39	2.3025
Solyc06g051080.2.1	UDP-sugar pyrophosphorylase (AHRD V1 *--- USP_ORYSI)	2.03	0.00854337	4.15	5.64	7.07	4	5.08	5.19	10.92	10.97	11.29	8.99	10.5425
Solyc10g083710.1.1	3-deoxy-D-manno-octulosonic acid transferase-like protein (AHRD V1 ***- Q8VZA5_ARATH); contains Interpro domain(s) IPR007507 Three-deoxy-D-manno-octulosonic-acid transferase, N-terminal	2.24	0.00856588	7.33	9.52	7.73	9.97	8.01	8.51	20.37	14.98	13.19	27.56	19.025
Solyc04g049600.2.1	Unknown Protein (AHRD V1)	250.5	0.00859226	0	0	0	0	0	0	5.62	2.8	0.89	0.71	2.505
Solyc01g068260.2.1	BRCT domain-containing protein (AHRD V1 *--- D3BB36_POLPA); contains Interpro domain(s) IPR001357 BRCT	2.17	0.0086137	2.97	4.55	3.7	4.85	3.41	3.9	7.45	6.15	11.53	8.69	8.455
Solyc05g054420.2.1	X1 (Fragment) (AHRD V1 *-*- Q3T7E6_ZEAMM); contains Interpro domain(s) IPR005380 Region of unknown function XS	2.07	0.00864414	1.23	1.44	1.88	1.63	1	1.44	2.37	3.19	3.54	2.79	2.9725
Solyc03g059140.2.1	CASTOR (AHRD V1 ***- D6C5X5_MEDTR)	6.79	0.00867956	2.87	3.81	4.31	3.46	2.41	3.37	21.93	25.54	18.9	25.28	22.9125
Solyc05g026050.2.1	Charged multivesicular body protein 4b (AHRD V1 ***- B6UES0_MAIZE); contains Interpro domain(s) IPR005024 Snf7	2.55	0.00868479	53.38	53.77	64.8	64.49	31.98	53.68	147.23	132.68	121.22	146.49	136.905
Solyc05g052220.2.1	U-box domain-containing protein 62 (AHRD V1 ***- PUB62_ARATH); contains Interpro domain(s) IPR003613 U box domain	2.13	0.00870632	18.92	16.96	16.44	20.06	20.48	18.57	39.74	39.08	40.06	39.41	39.5725
Solyc01g111160.2.1	Unknown Protein (AHRD V1)	508	0.00875999	0	0	0	0	0	0	3.69	5.25	4.37	7.01	5.08
Solyc01g056980.2.1	Unknown Protein (AHRD V1)	14.26	0.00881335	68.63	48.78	43.42	58.78	41.21	52.16	746.12	562.43	547.23	1120.4	744.045
Solyc00g021640.2.1	Ribosomal protein S4 (AHRD V1 ***- D5I3A5_CITLA); contains Interpro domain(s) IPR002942 RNA-binding S4	3.76	0.0088305	0.66	1.25	1.18	0.85	0.42	0.87	4.55	3.41	1.51	3.64	3.2775
Solyc03g033950.2.1	Pre-mRNA-splicing factor CWC26 (AHRD V1 *--- A8P4C7_COPC7); contains Interpro domain(s) IPR018609 Protein of unknown function DUF2050, pre-mRNA-splicing factor	2.1	0.00885657	41.74	63.26	44.09	54.34	34.62	47.61	110.92	96.72	69.74	123.36	100.185
Solyc08g077120.2.1	Pentatricopeptide repeat-containing protein At5g46580, chloroplastic (AHRD V1 ***- PP420_ARATH)	3.08	0.0088812	12.95	7.01	8.57	8.83	10.54	9.58	27.29	31.94	29.2	29.57	29.5
Solyc01g100620.1.1	Non-histone chromosomal protein 6 (AHRD V1 *-*- NHP6_CRYNE); contains Interpro domain(s) IPR000910 High mobility group, HMG1/HMG2	65.75	0.00893951	0	0	0	0	0	0	1.19	0.84	0	0.6	0.6575
Solyc04g080670.2.1	Inositol pentakisphosphate 2-kinase (AHRD V1 **** A7X641_SOYBN); contains Interpro domain(s) IPR018009 Inositol-pentakisphosphate 2-kinase, metazoa	2.09	0.00893951	10.67	8.34	10.65	8.33	8.35	9.27	21.74	19.65	16.16	19.78	19.3325
Solyc06g059800.2.1	Protein-P-II uridylyltransferase (AHRD V1 *--- Q1YFE2_MOBAS); contains Interpro domain(s) IPR002912 Amino acid-binding ACT	2.99	0.00893951	2.61	2.56	4.02	2.32	2.73	2.85	8.29	7.76	8.1	9.95	8.525
Solyc02g084510.2.1	Novel protein containing a PHD-finger domain (Fragment) (AHRD V1 *--- Q07G27_XENTR); contains Interpro domain(s) IPR018144 Plus-3 domain, subgroup	3.02	0.00894169	1.64	1.06	1.76	1.09	3.64	1.84	7.08	5.15	4.13	5.85	5.5525
Solyc06g007110.2.1	Smr domain protein (AHRD V1 *--- B0XRA1_ASPFC); contains Interpro domain(s) IPR013899 Region of unknown function DUF1771	2.21	0.00896065	29.92	32.66	26.49	29.78	22.49	28.27	65.52	56.97	55.23	72.38	62.525
Solyc02g055330.1.1	Transposon Ty1-H Gag-Pol polyprotein (AHRD V1 ***- YH11B_YEAST); contains Interpro domain(s) IPR001584 Integrase, catalytic core	6.12	0.00896893	1.79	1.13	0.64	1.54	1.6	1.34	12.74	5.29	6.71	8.08	8.205
Solyc04g009830.2.1	Stress responsive gene 6 protein Srg6 (AHRD V1 **-- Q8VWH9_HORVU); contains Interpro domain(s) IPR008895 YL1 nuclear	2.34	0.00897742	15.24	13.61	9.29	9.8	10.79	11.75	34.37	31	18.17	26.42	27.49
Solyc01g067230.2.1	Cullin 1-like protein C (AHRD V1 ***- A0ELU7_PETIN); contains Interpro domain(s) IPR001373 Cullin, N-terminal	14	0.00900096	0.41	0	0.87	0	1.55	0.57	8.05	4.91	9.99	8.74	7.9225
Solyc02g092920.2.1	Cadmium-transporting ATPase (AHRD V1 ***- Q5WLE3_BACSK); contains Interpro domain(s) IPR006404 ATPase, P-type, heavy metal-(Cd/Co/Hg/Pb/Zn)-translocating	2.36	0.00900989	6.41	7.08	5.83	4.73	7.23	6.26	16.88	10.49	19.43	12.36	14.79
Solyc01g017530.1.1	30S ribosomal protein S2 (AHRD V1 ***- RS2_NOSP7); contains Interpro domain(s) IPR005706 Ribosomal protein S2, bacterial-type	130.5	0.00906323	0	0	0	0	0	0	0.49	1.73	1.15	1.85	1.305
Solyc05g041130.1.1	Unknown Protein (AHRD V1)	5.71	0.00906941	6.33	6.01	4.53	3.64	1.61	4.42	33.82	26.74	11.87	28.58	25.2525
Solyc09g092390.2.1	Adenosylhomocysteinase (AHRD V1 **** Q2XTD0_SOLTU); contains Interpro domain(s) IPR000043 S-adenosyl-L-homocysteine hydrolase	2.91	0.00912043	86.46	73.78	130.35	67.92	132.07	98.12	313.83	245.3	390.47	191.91	285.377
Solyc08g075150.2.1	Genomic DNA chromosome 5 TAC clone K9E15 (AHRD V1 *-*- Q9FH79_ARATH)	5.57	0.00913365	1.06	0.63	0.57	0	0.56	0.56	2.82	1.4	3.34	5	3.14
Solyc04g058060.1.1	30S ribosomal protein S8P (AHRD V1 *-*- RS8_KORCO); contains Interpro domain(s) IPR004314 Protein of unknown function DUF239, plant	33.93	0.00914311	0	0	0	0	0.14	0.03	1.34	0.8	0.53	1.13	0.95
Solyc03g025600.2.1	Pectinacetylesterase like protein (Fragment) (AHRD V1 *--- Q56WP8_ARATH); contains Interpro domain(s) IPR004963 Pectinacetylesterase	2.43	0.00914461	14.92	19.49	21.24	19.21	12.66	17.5	42.72	47.51	30.44	49.17	42.46
Solyc02g084630.2.1	MADS-box transcription factor (AHRD V1 ***- Q4LEZ4_ASPOF); contains Interpro domain(s) IPR002100 Transcription factor, MADS-box	3.31	0.00916073	9.51	5.87	7.29	5.59	7.67	7.19	31.13	18.76	19.46	25.76	23.7775
Solyc04g076940.2.1	Unknown Protein (AHRD V1)	48.37	0.00916995	1.49	1.9	1.25	1.93	1.01	1.52	93.88	57.25	62.04	80.15	73.33
Solyc03g095700.1.1	Genomic DNA chromosome 5 TAC clone K18I23 (AHRD V1 ***- Q9FLD2_ARATH)	3.46	0.0091945	1.16	1.83	3.32	3.33	1.63	2.25	8.94	6.85	11.96	3.49	7.81
Solyc02g077670.2.1	Chaperone protein dnaJ 2 (AHRD V1 ***- DNAJ2_ARATH); contains Interpro domain(s) IPR003095 Heat shock protein DnaJ	2.99	0.00921115	29.22	67	47.25	67.33	42.29	50.62	165.59	123.87	193.83	122.06	151.338
Solyc03g007830.2.1	Threonine endopeptidase (AHRD V1 *--- B6TCN7_MAIZE)	3.87	0.00929797	24.37	14.03	23.7	15.38	9.9	17.48	53.24	82.79	97.12	37.58	67.6825
Solyc01g108880.2.1	1-aminocyclopropane-1-carboxylate oxidase (AHRD V1 **-* ACCO_MUSAC); contains Interpro domain(s) IPR005123 Oxoglutarate and iron-dependent oxygenase	2.1	0.0093178	306.67	361.44	283.72	314.27	167.52	286.72	632.17	652.36	769.97	349.01	600.878
Solyc11g022610.1.1	30S ribosomal protein S4 chloroplastic (AHRD V1 ***- B4XY03_9CARY); contains Interpro domain(s) IPR001912 Ribosomal protein S4	232.75	0.00931822	0	0	0	0	0	0	3.55	2.53	2.1	1.13	2.3275
Solyc09g009350.2.1	Vacuolar sorting-associated protein (AHRD V1 ***- C0NJR3_AJECG)	3.75	0.00936463	0.67	0.64	0.56	0.71	3.05	1.13	3.07	4.26	5.31	4.26	4.225
Solyc07g049690.2.1	Cytochrome P450	7.29	0.00940501	20.09	11.38	30.92	9.02	11.85	16.65	116.76	99.83	212.27	56.87	121.433
Solyc05g005650.1.1	Unknown Protein (AHRD V1)	4.67	0.009433	0.96	1.22	0.34	0.28	6.5	1.86	5.71	9.76	11.28	7.97	8.68
Solyc02g036290.2.1	Malonyl-CoA decarboxylase like protein (AHRD V1 ***- Q7Y1Z8_ARATH); contains Interpro domain(s) IPR007956 Malonyl-CoA decarboxylase	3.25	0.00943524	24.98	24.48	24.23	29.39	14.99	23.61	60.49	83.42	83.79	79.04	76.685
Solyc05g011930.2.1	Heat shock protein binding protein (AHRD V1 *--- D7KWX9_ARALY); contains Interpro domain(s) IPR001623 Heat shock protein DnaJ, N-terminal	2.03	0.00944474	6.26	8.09	6.48	7.6	6.11	6.91	12.75	16.29	10.44	16.55	14.0075
Solyc12g014280.1.1	Chloroplastic group IIA intron splicing facilitator CRS1, chloroplastic (AHRD V1 *--- CRS1_ORYSJ); contains Interpro domain(s) IPR001890 RNA-binding, CRM domain	2.22	0.0094776	4.77	4.41	3.56	4.23	5.27	4.45	9.68	8.73	8.57	12.57	9.8875
Solyc07g055910.2.1	Unknown Protein (AHRD V1)	2.69	0.00948624	0.61	0.77	1.09	0.65	0.68	0.76	2.19	1.83	1.88	2.29	2.0475
Solyc05g013970.2.1	RNA-binding protein 39 (AHRD V1 *--- B5X2I3_SALSA); contains Interpro domain(s) IPR012677 Nucleotide-binding, alpha-beta plait	3.06	0.00950163	2.35	1.89	0.19	2.34	3.32	2.02	8.04	5.72	3.75	7.18	6.1725
Solyc06g053920.2.1	Os11g0586300 protein (Fragment) (AHRD V1 ***- Q0IRY4_ORYSJ)	2.52	0.00954994	4.49	4.95	3.62	4.56	4.91	4.51	14.64	8.41	14.07	8.27	11.3475
Solyc07g042130.2.1	Pentatricopeptide repeat-containing protein (AHRD V1 ***- D7MQ71_ARALY); contains Interpro domain(s) IPR002885 Pentatricopeptide repeat	2.46	0.00956931	2.92	4.95	5.23	4.32	4.36	4.36	11.57	11.49	14.56	5.29	10.7275
Solyc01g011510.2.1	Aldehyde dehydrogenase (AHRD V1 ***- Q71LY7_ORYSI); contains Interpro domain(s) IPR012394 Aldehyde dehydrogenase NAD(P)-dependent IPR015590 Aldehyde dehydrogenase	2.17	0.00961936	11.31	5.18	6.29	4.53	7.74	7.01	12.48	14.15	20.02	14.09	15.185
Solyc04g054230.1.1	Unknown Protein (AHRD V1)	10.5	0.00963429	5.84	8.94	6.28	7.84	8.07	7.39	45.67	162.47	75.35	27.12	77.6525
Solyc02g036270.2.1	Cc-nbs-lrr, resistance protein	3.81	0.0096802	0.66	0.69	0.21	0.91	1.56	0.81	2.28	4.14	1.7	4.17	3.0725
Solyc05g006350.1.1	Unknown Protein (AHRD V1)	887.75	0.0096971	0	0	0	0	0	0	3.49	14.9	8.27	8.85	8.8775
Solyc01g094080.2.1	Cytochrome P450	2.16	0.00978418	68.74	73.43	73.14	70.01	60.45	69.15	131.35	148.98	212.26	105.89	149.62
Solyc08g066290.2.1	Malic enzyme (AHRD V1 ***- O04935_SOLLC); contains Interpro domain(s) IPR016040 NAD(P)-binding domain	7.78	0.00981096	2.16	1.71	0.77	5.28	1.93	2.37	25.43	17.14	7.4	23.75	18.43
Solyc04g014760.2.1	RHO protein GDP dissociation inhibitor (AHRD V1 **** Q705X3_MEDTR); contains Interpro domain(s) IPR000406 RHO protein GDP dissociation inhibitor	3.47	0.00981657	8.33	6.66	9.97	6.46	5.37	7.36	26.43	24.22	21.51	29.95	25.5275
Solyc12g056280.1.1	Unknown Protein (AHRD V1)	2.53	0.00981657	22.86	17.37	19.65	34.48	41.97	27.27	79.39	42	77.17	77.41	68.9925
Solyc06g008830.1.1	Calcium-dependent protein kinase-like (AHRD V1 **** Q9LET1_ARATH); contains Interpro domain(s) IPR002290 Serine/threonine protein kinase	9.76	0.00990294	1.07	0.51	0	0.46	0.41	0.49	2.85	10.12	3.75	2.41	4.7825
Solyc04g076410.2.1	Hydroxyproline-rich glycoprotein family protein (AHRD V1 *-*- D7M8T6_ARALY)	3.28	0.00992148	6.36	7.47	6.72	6.5	4.37	6.28	20.86	23.5	15.11	22.92	20.5975
Solyc03g097200.2.1	Unknown Protein (AHRD V1)	3.6	0.0099932	48.53	55	41.76	57.56	51.78	50.93	178.46	203.58	158.28	192.11	183.108
Solyc03g063590.1.1	Mutator-like transposase-like (AHRD V1 *-*- Q9FH11_ARATH); contains Interpro domain(s) IPR018289 MULE transposase, conserved domain	9.8	0.0100168	0.18	0.17	0.2	0.16	0.49	0.24	2.61	1.63	1.03	4.14	2.3525
Solyc01g095680.2.1	Unknown Protein (AHRD V1)	2.87	0.0100237	35.81	29.53	34.63	26.19	19.64	29.16	99.12	82.95	89.48	63.43	83.745
Solyc00g009100.2.1	30S ribosomal protein S1-like (AHRD V1 ***- Q5ZC75_ORYSJ); contains Interpro domain(s) IPR003029 Ribosomal protein S1, RNA binding domain	2.3	0.0101062	5.82	3.45	4.69	3.92	3.44	4.26	9.31	9.2	8.11	12.53	9.7875
Solyc01g008320.2.1	DDHD domain containing 1 (AHRD V1 *--- Q3ZAU5_RAT); contains Interpro domain(s) IPR004177 DDHD	2.03	0.0101062	27.64	37.32	34.85	37.82	44.88	36.5	54.64	85.39	58.71	97.17	73.9775
Solyc12g056860.1.1	BZIP transcription factor (AHRD V1 **** A7Y1S1_BRAJU); contains Interpro domain(s) IPR011616 bZIP transcription factor, bZIP-1	3.73	0.0101242	1.42	0.6	0.68	0.54	2.28	1.1	6.16	5.18	2.65	2.48	4.1175
Solyc02g061790.2.1	Activated RNA polymerase II transcriptional coactivator p15 (AHRD V1 **** C1BJV8_OSMMO); contains Interpro domain(s) IPR003173 Transcriptional coactivator p15	2.96	0.0101852	53.69	59.67	53.88	77.8	77.16	64.44	186.02	205.87	215.19	154.83	190.477
Solyc07g006000.2.1	50S ribosomal protein L35 (AHRD V1 *-*- D7LGR4_ARALY); contains Interpro domain(s) IPR001706 Ribosomal protein L35	3.61	0.0101923	11.26	9.53	7.26	7.06	7.59	8.54	25.68	27.18	45.02	25.41	30.8225
Solyc12g008350.1.1	Ethylene-responsive transcription factor 4 (AHRD V1 *-*- ERF78_ARATH); contains Interpro domain(s) IPR001471 Pathogenesis-related transcriptional factor and ERF, DNA-binding	2.88	0.0101923	2.56	2.78	2.55	2.21	2.73	2.57	7.49	5.33	5.14	11.56	7.38
Solyc03g113500.2.1	Aminoacyl-tRNA synthetase (AHRD V1 **-* Q2PF39_TRIPR)	2.02	0.0102747	10.98	11.98	9.03	12.27	18.16	12.48	24.17	30.12	19.7	27.07	25.265
Solyc07g009240.1.1	Serine/threonine-protein phosphatase 7 long form homolog (AHRD V1 *--- PPP7L_ARATH); contains Interpro domain(s) IPR019557 Aminotransferase-like, plant mobile domain	3.37	0.0102768	1.14	4.47	3.14	3.22	1.68	2.73	5.2	16.86	7.76	6.96	9.195
Solyc12g036720.1.1	Maturase (Fragment) (AHRD V1 *-*- O79414_SOLTU); contains Interpro domain(s) IPR008543 Chloroplast Ycf2	9.09	0.0102879	0	1.43	0	0.32	0.29	0.41	3.35	2.38	3.17	5.94	3.71
Solyc01g079620.2.1	Myb 12 transcription factor (AHRD V1 **-- D2EBC3_9SOLN); contains Interpro domain(s) IPR017930 Myb-type HTH DNA-binding domain	2.7	0.0102883	4.25	1.34	1.52	1.95	1.41	2.09	5.19	5.74	6.6	5.12	5.6625
Solyc02g080260.2.1	Homeobox leucine-zipper protein (AHRD V1 ***- Q8H962_ZINEL); contains Interpro domain(s) IPR002913 Lipid-binding START	24.34	0.0103061	0.07	0	0	0	0.12	0.04	0.65	1.85	0.21	0.99	0.925
Solyc06g008250.2.1	TBC1 domain family member 17 (AHRD V1 **-- Q0V9K4_XENTR); contains Interpro domain(s) IPR000195 RabGAP/TBC	2.04	0.0103061	13.97	16.47	23.89	14.86	10.1	15.86	32.72	30.02	28.34	38.62	32.425
Solyc11g072280.1.1	Microtubule-associated protein MAP65-1a (AHRD V1 **** Q9FEV9_TOBAC); contains Interpro domain(s) IPR007145 MAP65/ASE1	2.78	0.0103767	0.71	1.01	0.76	0.74	0.84	0.81	1.52	3.42	1.2	2.89	2.2575
Solyc12g015840.1.1	Unknown Protein (AHRD V1)	4.86	0.0104647	0	1.23	1.39	5.56	1.48	1.93	16.09	6.54	9.08	5.83	9.385
Solyc01g007360.2.1	Photosystem I assembly protein ycf4 (AHRD V1 ***- Q06R54_9LAMI); contains Interpro domain(s) IPR003359 Photosystem I assembly Ycf4	3.98	0.0104786	2.04	0.55	1.57	2.01	0.78	1.39	7.39	3.01	5.01	6.7	5.5275
Solyc05g009350.2.1	Zinc finger CCCH domain-containing protein 65 (AHRD V1 *-*- C3H65_ARATH); contains Interpro domain(s) IPR000571 Zinc finger, CCCH-type	2.19	0.010494	2.52	4.85	2.08	3.74	3.75	3.39	8.68	6.43	7.13	7.43	7.4175
Solyc01g068470.2.1	CM0216.540.nc protein (Fragment) (AHRD V1 ***- B0BL99_LOTJA)	2.78	0.0105116	2.6	1.61	2.06	2.43	2.07	2.15	4.57	4.87	6.13	8.39	5.99
Solyc07g005200.2.1	Synaptobrevin homolog YKT6 (AHRD V1 **-- C4QZ63_PICPG); contains Interpro domain(s) IPR010908 Longin	2.88	0.0105214	120.2	133.72	121.79	145.25	77.44	119.68	353.7	346.87	310.24	368.49	344.825
Solyc12g017750.1.1	DNA-directed RNA polymerase subunit beta (AHRD V1 ***- D3WEM8_LIQST); contains Interpro domain(s) IPR015712 DNA-directed RNA polymerase, subunit 2	31.16	0.0105642	0	0.4	0	0	0	0.08	4.48	2.65	0	2.84	2.4925
Solyc01g067220.1.1	Unknown Protein (AHRD V1)	10.2	0.0105696	0	0.71	0.81	0.65	1.15	0.66	8.03	7.62	6.34	5.09	6.77
Solyc01g008010.2.1	Os09g0327550 protein (Fragment) (AHRD V1 *-*- C7J753_ORYSJ); contains Interpro domain(s) IPR003863 Protein of unknown function DUF220	2.88	0.0106238	3.04	2.89	4.22	3.06	2.42	3.13	9.2	10.16	9.77	6.84	8.9925
Solyc01g021640.2.1	DDB1- and CUL4-associated factor 4 (AHRD V1 **-- DCAF4_BOVIN); contains Interpro domain(s) IPR011046 WD40 repeat-like	2.31	0.0108349	10.55	11.81	10.96	11.45	11.44	11.24	24.38	24.2	21.27	33.89	25.935
Solyc07g055580.1.1	Receptor-like kinase (AHRD V1 ***- B6EB06_NICGU); contains Interpro domain(s) IPR002290 Serine/threonine protein kinase	8.44	0.0108349	0.56	0.53	0.6	0.32	0.07	0.42	4.31	2.12	1.31	6.3	3.51
Solyc06g082810.2.1	Oligoribonuclease (AHRD V1 ***- B6U6N3_MAIZE); contains Interpro domain(s) IPR006055 Exonuclease	2.51	0.0108355	8.84	7.89	8.92	7.62	4.9	7.63	22.84	17.45	16.04	20.38	19.1775
Solyc07g007900.1.1	Ulp1 protease family C-terminal catalytic domain containing protein (AHRD V1 *-*- Q60D46_SOLDE)	99.25	0.0109119	0	0	0	0	0	0	2.17	1.16	0.64	0	0.9925
Solyc03g114390.1.1	Plant-specific domain TIGR01570 family protein (AHRD V1 ***- B6U2A5_MAIZE); contains Interpro domain(s) IPR006460 Protein of unknown function DUF617, plant	4.69	0.0109138	0.39	0.56	0.64	0.85	0.38	0.56	2.81	2.75	2.78	2.23	2.6425
Solyc04g051580.2.1	Mitochondrial carrier C12B10.09 (AHRD V1 ***- B6TYC7_MAIZE); contains Interpro domain(s) IPR002067 Mitochondrial carrier protein	2.78	0.0109162	8.57	9.46	8.53	7.93	6.89	8.28	20.87	22.62	16.22	32.33	23.01
Solyc09g005570.2.1	Unknown Protein (AHRD V1)	3.87	0.0109162	12.81	4.35	5.76	3.61	1.3	5.57	18.72	12.64	29.57	25.34	21.5675
Solyc09g064280.2.1	Unknown Protein (AHRD V1)	13.35	0.010977	0.42	0.4	0	0	1.04	0.37	7.82	2.78	5.14	4.13	4.9675
Solyc06g011540.2.1	Myosin (AHRD V1 ***- Q39158_ARATH); contains Interpro domain(s) IPR001609 Myosin head, motor region	5.7	0.0109862	11.4	13.37	7.92	10.69	4.74	9.62	48.85	62.07	50.99	57.51	54.855
Solyc03g078210.2.1	Unknown Protein (AHRD V1)	6.56	0.0109896	3.64	1.57	3.2	2.85	2.03	2.66	23.77	15.03	20.86	10.04	17.425
Solyc10g009200.2.1	Unknown Protein (AHRD V1); contains Interpro domain(s) IPR019186 Nucleolar protein 12	2.39	0.0110906	27.47	33.11	25.91	30.04	27.13	28.73	63.11	77.16	76.8	58.08	68.7875
Solyc02g065790.2.1	Phosphoprotein phosphatase (AHRD V1 *--- B6K603_SCHJY); contains Interpro domain(s) IPR004274 NLI interacting factor	2.32	0.0110936	8.3	7.97	4.41	7.97	4.67	6.66	16.4	17.34	10.32	17.69	15.4375
Solyc02g088950.1.1	Unknown Protein (AHRD V1)	5.24	0.0110988	3.76	1.43	0.81	3.89	6.32	3.24	21.42	5.71	22.2	18.66	16.9975
Solyc03g006190.2.1	Unknown Protein (AHRD V1)	3.59	0.0111963	22.23	24.13	21.04	24.18	26.11	23.54	82.8	77.76	74.56	102.87	84.4975
Solyc04g016540.1.1	Pentatricopeptide repeat-containing protein (AHRD V1 ***- D7LD67_ARALY); contains Interpro domain(s) IPR002885 Pentatricopeptide repeat	2.14	0.0112087	1.54	2.19	2.69	2.49	2.6	2.3	7.09	3.5	4.51	4.64	4.935
Solyc01g103610.2.1	Nbs-lrr, resistance protein	3.04	0.0112088	0.67	0.63	0.99	0.72	0.77	0.76	1.98	2.06	2.64	2.51	2.2975
Solyc10g080430.1.1	Phosphoribosylanthranilate transferase (Fragment) (AHRD V1 *--- Q43085_PEA); contains Interpro domain(s) IPR013583 Phosphoribosyltransferase C-terminal, plant	12.72	0.0113669	0.07	0	0	0	0.22	0.06	0.63	0.36	1	0.96	0.7375
Solyc12g038160.1.1	Lipase family protein (AHRD V1 **** D7KRN7_ARALY); contains Interpro domain(s) IPR006693 AB-hydrolase associated lipase region	2.13	0.0113766	1.83	2.87	2.05	2.6	3.1	2.49	6.08	6.34	3.8	5.02	5.31
Solyc02g021360.2.1	WD-40 repeat protein (AHRD V1 *--- B7K750_CYAP7); contains Interpro domain(s) IPR020472 G-protein beta WD-40 repeat, region	2.25	0.0114127	3.05	1.97	2.87	2.44	1.75	2.42	5.75	6.44	5.51	4.03	5.4325
Solyc06g051720.2.1	Isoamyl acetate-hydrolyzing esterase (AHRD V1 **-- B6T5T9_MAIZE); contains Interpro domain(s) IPR013831 Esterase, SGNH hydrolase-type, subgroup	3.23	0.0114432	9.54	6.2	8	6.42	10.54	8.14	22.43	21.1	29.73	31.81	26.2675
Solyc02g077920.2.1	Squamosa promoter binding-like protein (AHRD V1 ***- Q0PY35_SOLLC); contains Interpro domain(s) IPR004333 Transcription factor, SBP-box	3.71	0.0114557	234.21	333.4	324.15	377.3	218.4	297.49	957.81	1309.6	1145.21	999.04	1102.91
Solyc06g053210.2.1	Ubiquitin (AHRD V1 ***- C1GNZ3_PARBA); contains Interpro domain(s) IPR019956 Ubiquitin subgroup	6.75	0.0114557	0.4	1.33	0.64	0.52	0.76	0.73	5.69	4.78	2.04	7.21	4.93
Solyc01g008530.2.1	Cinnamoyl CoA reductase-like protein (AHRD V1 ***- B9HNY0_POPTR); contains Interpro domain(s) IPR016040 NAD(P)-binding domain	25	0.0115085	0	0	0	0.1	0.14	0.05	1.19	1.69	1.17	0.75	1.2
Solyc08g080120.2.1	Homeobox 2 protein (AHRD V1 ***- Q9ZRB8_SOLLC); contains Interpro domain(s) IPR005541 KNOX2	2.47	0.0115421	41.32	35.26	30.77	35.8	22.92	33.21	103.36	78.01	77.92	69.3	82.1475
Solyc04g009060.2.1	CD2 antigen cytoplasmic tail-binding protein 2 (AHRD V1 *--- C1BIJ4_OSMMO)	2.06	0.0115486	34.53	44.79	39.88	42.11	43.32	40.93	73.09	102.39	55.55	106.35	84.345
Solyc08g076660.2.1	Nucleolar protein 12 (AHRD V1 *--- C5M6T4_CANTT); contains Interpro domain(s) IPR000504 RNA recognition motif, RNP-1	2.1	0.0115878	15.45	20.55	13.96	18.78	15.58	16.86	43.85	35.13	27.54	35.23	35.4375
Solyc03g112550.2.1	Kinetochore protein Spc25 (AHRD V1 *-*- Q54Q96_DICDI); contains Interpro domain(s) IPR013255 Kinetochore-Ndc80 complex, subunit Spc25	2.5	0.0116536	3.65	4.77	2.29	3.67	4.19	3.71	9.25	9.87	9.49	8.6	9.3025
Solyc02g082680.2.1	Unknown Protein (AHRD V1)	2.07	0.0116598	2.86	2.87	1.86	2.79	2.81	2.64	3.95	7.49	5.72	4.73	5.4725
Solyc01g016400.1.1	Unknown Protein (AHRD V1)	6.56	0.0116893	0.68	1.29	0.73	1.75	1.04	1.1	7.24	12.01	1.91	7.65	7.2025
Solyc06g075250.2.1	C2H2L domain class transcription factor (AHRD V1 **-* D9ZIU4_MALDO); contains Interpro domain(s) IPR007087 Zinc finger, C2H2-type	2.17	0.0117075	29.89	38.24	32.66	33.31	21.37	31.09	61.14	69.25	63.02	77.03	67.61
Solyc01g100180.2.1	DNA polymerase III polC-type (AHRD V1 *-*- D2GFM8_STAAU); contains Interpro domain(s) IPR006055 Exonuclease	2.85	0.0117319	4.56	3.02	5.46	4.38	4.17	4.32	9.21	18.59	11.96	9.41	12.2925
Solyc05g015660.1.1	Serine/threonine-protein phosphatase 7 long form homolog (AHRD V1 *--- PPP7L_ARATH); contains Interpro domain(s) IPR019557 Aminotransferase-like, plant mobile domain	3.1	0.0117371	0.51	2.44	1.1	2.21	0.59	1.37	3.2	7.15	4.33	2.32	4.25
Solyc10g078230.1.1	Cytochrome P450	6.9	0.0118271	0	0	0	0.74	0.16	0.18	1.15	1.36	0.76	1.7	1.2425
Solyc05g047440.1.1	Ycf1 (Fragment) (AHRD V1 ***- A6Y9X6_HAMJA); contains Interpro domain(s) IPR008896 Ycf1	5.79	0.0118285	0	2.96	1.34	1.07	0.95	1.26	11.1	5.53	7.02	5.63	7.32
Solyc01g056620.2.1	DsRNA-binding protein (AHRD V1 *-*- B5BUY7_ARATH); contains Interpro domain(s) IPR001159 Double-stranded RNA binding	2.35	0.0118416	9.38	13.03	9.77	12.67	6.74	10.32	19.61	25.02	22.97	29.57	24.2925
Solyc02g068420.2.1	Glioma tumor suppressor candidate region gene 2 (AHRD V1 **-- Q6QLN3_RAT); contains Interpro domain(s) IPR011211 Tumor suppressor protein Gltscr2	2.04	0.0118416	62.11	80.8	51.97	69.72	70.77	67.07	139.64	128.43	110.8	168.93	136.95
Solyc09g010740.2.1	Unknown Protein (AHRD V1)	5.9	0.0118416	12.37	22.42	15.7	19.38	20.9	18.15	105.63	145.6	66.74	110.47	107.11
Solyc08g067240.2.1	DNA topoisomerase 2-binding protein 1 (AHRD V1 *--- TOPB1_MOUSE); contains Interpro domain(s) IPR001357 BRCT	2.97	0.0118439	1.8	1.14	1.29	0.95	0.76	1.19	5.35	2.4	2.82	3.52	3.5225
Solyc09g064470.2.1	Galactosyltransferase-like protein (Fragment) (AHRD V1 *--- D8SQH4_SELML); contains Interpro domain(s) IPR004263 Exostosin-like	4.74	0.0119229	2.18	1.62	4.24	1.76	2.73	2.51	10.45	11.45	12.04	13.6	11.885
Solyc03g006510.2.1	Unknown Protein (AHRD V1); contains Interpro domain(s) IPR000996 Clathrin light chain	2.02	0.0120246	55.18	54.37	47.84	47.89	34.45	47.95	80.15	116.54	109.2	81.36	96.8125
Solyc07g006180.2.1	Tetratricopeptide repeat protein 4 homolog (AHRD V1 *--- TTC4_DICDI); contains Interpro domain(s) IPR011990 Tetratricopeptide-like helical	2.33	0.0121484	84.47	128.8	84.15	124.22	77.5	99.83	223.01	243.03	200.59	264.75	232.845
Solyc01g087240.2.1	Nuclear transcription factor Y subunit A-1 (AHRD V1 *-** B6TAR1_MAIZE); contains Interpro domain(s) IPR001289 CCAAT-binding transcription factor, subunit B	2.53	0.012215	22.51	18.8	24.3	19.3	18.11	20.6	54.96	58.31	36.05	59.49	52.2025
Solyc09g061390.1.1	Maturase K (AHRD V1 ***- B0LBN3_9SOLA); contains Interpro domain(s) IPR002866 Maturase, MatK, N-terminal	8.5	0.012215	1.25	0.39	0	0.36	0	0.4	5.92	3.69	1.17	2.82	3.4
Solyc11g020250.1.1	HAT dimerisation domain-containing protein-like (AHRD V1 ***- Q5VNQ7_ORYSJ); contains Interpro domain(s) IPR007021 Protein of unknown function DUF659	2.83	0.0124583	2.59	2.75	1.47	2.23	1.17	2.04	3.26	5.6	4.93	9.29	5.77
Solyc01g107380.2.1	Seed maturation protein PM23 (Fragment) (AHRD V1 ***- Q9SEL1_SOYBN)	2.41	0.0125844	116.22	104.42	128.01	116.42	85.82	110.18	245.83	266.04	261.08	290.55	265.875
Solyc07g014710.1.1	Serine/threonine-protein phosphatase 7 long form homolog (AHRD V1 **-- PPP7L_ARATH); contains Interpro domain(s) IPR019557 Aminotransferase-like, plant mobile domain	5.84	0.0126171	1.29	2.85	1.15	2.03	1.15	1.69	4.96	20.09	8.74	5.81	9.9
Solyc03g115560.2.1	Dimethylaniline monooxygenase-like protein (AHRD V1 **** Q9FF12_ARATH); contains Interpro domain(s) IPR000960 Flavin-containing monooxygenase FMO	4.11	0.0126884	1.01	0.44	0.49	0.71	0.39	0.61	2.57	2.44	2.54	2.44	2.4975
Solyc11g065420.1.1	Unknown Protein (AHRD V1)	2.31	0.0127798	13.38	36.86	17.25	17.3	12.79	19.52	45.28	66.12	26.35	42.29	45.01
Solyc01g081330.2.1	Chaperone protein dnaJ (AHRD V1 ***- B6TA99_MAIZE); contains Interpro domain(s) IPR003095 Heat shock protein DnaJ	3.18	0.0128229	1.1	2.27	1.18	0.77	0.69	1.2	4.72	3.52	3.37	3.7	3.8275
Solyc09g064900.1.1	AAA ATPase containing von Willebrand factor type A (AHRD V1 *--- B6THL9_MAIZE)	3.25	0.0128866	2.11	2	3.02	2.43	1.21	2.15	8.14	8.47	3.46	7.94	7.0025
Solyc01g081490.2.1	RNA polymerase sigma factor (AHRD V1 *-*- Q59965_SYNP2); contains Interpro domain(s) IPR016262 RNA polymerase sigma factor, SigB/SigC/SigD, plastid	2.16	0.012927	5.04	3.67	6.9	4.05	3.35	4.6	8.75	10.19	12.57	8.27	9.945
Solyc09g011830.2.1	Transcription antitermination protein nusG (AHRD V1 *-*- D8IEG9_BRAP9); contains Interpro domain(s) IPR006645 Transcription antitermination protein, NusG, N-terminal	2.01	0.0129787	16.03	17.61	17.21	15.87	13.62	16.07	35.56	31.47	34.48	27.48	32.2475
Solyc12g062600.1.1	Photosystem I P700 chlorophyll a apoprotein A2 (AHRD V1 ***- D3WCZ9_XIMAM); contains Interpro domain(s) IPR001280 Photosystem I psaA and psaB	266.25	0.0129787	0	0	0	0	0	0	3.91	0.7	2.32	3.72	2.6625
Solyc05g006520.2.1	Pyruvate dehydrogenase E1 component alpha subunit (AHRD V1 ***- B6TMS5_MAIZE); contains Interpro domain(s) IPR017597 Pyruvate dehydrogenase (acetyl-transferring) E1 component, alpha subunit, subgroup y	2.02	0.0130344	45.39	58.24	40.79	52.19	43.01	47.92	134.1	93.28	71.86	87.21	96.6125
Solyc02g064950.2.1	CBS domain-containing protein-like (AHRD V1 ***- B8AP73_ORYSI); contains Interpro domain(s) IPR000644 Cystathionine beta-synthase, core	2.69	0.0131294	53.53	38.22	64.13	41.28	42.63	47.96	115.43	128.18	163.46	108.18	128.812
Solyc05g010070.2.1	DNL zinc finger family protein (AHRD V1 *--- B6TGI7_MAIZE); contains Interpro domain(s) IPR007853 Zinc finger, Zim17-type	2.49	0.0131366	11.76	11.17	9.8	13.44	7.89	10.81	22.51	21.48	27.31	36.18	26.87
Solyc01g010410.2.1	Cys2/His2 zinc-finger transcription factor (AHRD V1 *-** Q4U316_SILLA); contains Interpro domain(s) IPR007087 Zinc finger, C2H2-type	3.41	0.0131803	1.32	0.66	0.97	0.6	0.24	0.76	2.2	2.65	2.27	3.21	2.5825
Solyc03g114250.2.1	Phosphoglycerate mutase family protein (AHRD V1 **-- B6TTB7_MAIZE); contains Interpro domain(s) IPR013078 Phosphoglycerate mutase	4.16	0.0132016	1.52	0.79	1.04	0.72	2.38	1.29	5.86	4.87	6.17	4.54	5.36
Solyc05g008180.2.1	Nicotinate-nucleotide pyrophosphorylase (AHRD V1 **** B9SJ41_RICCO); contains Interpro domain(s) IPR004393 Nicotinate-nucleotide pyrophosphorylase	2.11	0.0133064	12.44	15.24	12.83	13.51	12.51	13.31	30.08	25.92	30.74	25.54	28.07
Solyc01g105950.2.1	(R)-limonene synthase (AHRD V1 ***- B9T537_RICCO); contains Interpro domain(s) IPR005630 Terpene synthase, metal-binding domain	18.97	0.0133884	0	0.61	0	0.14	0.06	0.16	3.19	1.82	4.04	3.24	3.0725
Solyc08g074610.1.1	ATP-dependent DNA helicase Q1 (AHRD V1 **** B0XD44_CULQU); contains Interpro domain(s) IPR004589 DNA helicase, ATP-dependent, RecQ type	2.94	0.0133925	0.8	1.13	0.86	1.2	1.75	1.15	3.19	3.66	2.38	4.27	3.375
Solyc11g039890.1.1	Unknown Protein (AHRD V1)	7.17	0.0134028	1.31	0.93	0	0.56	2.5	1.06	4.07	14.9	5.51	5.9	7.595
Solyc11g056400.1.1	Ribosomal protein S3 (Fragment) (AHRD V1 ***- A4KYC6_BALVI); contains Interpro domain(s) IPR008282 Ribosomal protein S3, N-terminal	3.26	0.013494	1.68	3.35	1.8	1.45	1.22	1.9	10.46	3.83	5.9	4.55	6.185
Solyc10g079470.2.1	L-galactono-1,4-lactone dehydrogenase	2.71	0.0135691	4.77	7.15	3.77	6.24	7.02	5.79	17.42	14.16	9.56	21.66	15.7
Solyc04g018140.1.1	Unknown Protein (AHRD V1)	9.07	0.0135978	0.74	1.41	0	0.64	0.57	0.67	2.64	5.64	9.39	6.7	6.0925
Solyc01g007550.1.1	DNA-directed RNA polymerase subunit alpha (AHRD V1 ***- D3WBC7_9BORA); contains Interpro domain(s) IPR011260 RNA polymerase, alpha subunit, C-terminal	7.1	0.0136494	3.29	0	0	2.84	0	1.23	3.91	11.12	12.35	7.43	8.7025
Solyc02g083130.2.1	IST1 homolog (AHRD V1 *--- C1BSR8_9MAXI); contains Interpro domain(s) IPR005061 Protein of unknown function DUF292, eukaryotic	2.27	0.0136863	7.15	3.84	3.05	2.6	4.74	4.28	10.78	7.54	10.78	9.79	9.7225
Solyc06g051410.2.1	N-(5&apos-phosphoribosyl)anthranilate isomerase (AHRD V1 **** B9SQM9_RICCO); contains Interpro domain(s) IPR011060 Ribulose-phosphate binding barrel	3.68	0.0137446	17.03	9.76	19.56	12.15	12.75	14.25	43.9	44.83	82.77	38.15	52.4125
Solyc07g040780.2.1	Transducin family protein (AHRD V1 ***- D7L7I6_ARALY)	4.63	0.0137595	6.36	6.59	5.59	10.22	5.86	6.92	28.6	44.08	32.94	22.66	32.07
Solyc01g109280.2.1	Ariadne-like ubiquitin ligase (AHRD V1 **-* D3AZ84_POLPA); contains Interpro domain(s) IPR002867 Zinc finger, C6HC-type	2.2	0.0137707	16.46	18.27	19.1	17.13	19.94	18.18	41.66	43.05	31.99	42.96	39.915
Solyc09g063090.2.1	Unknown Protein (AHRD V1)	4.97	0.0139215	6.48	14.16	6.27	2.23	15.61	8.95	43.97	25.49	42.45	66.06	44.4925
Solyc09g008730.2.1	GTP-binding protein (AHRD V1 **** B4FR01_MAIZE); contains Interpro domain(s) IPR019987 GTP-binding protein, ribosome biogenesis, YsxC	2.85	0.013933	6.84	7.87	7.87	7.86	8.54	7.8	23.28	21.46	20.46	23.69	22.2225
Solyc09g091080.2.1	Myosin XI-F (AHRD V1 ***- B0CN60_NICBE); contains Interpro domain(s) IPR001609 Myosin head, motor region	15.75	0.013951	0	0	0	0	0	0	0.18	0.17	0.05	0.23	0.1575
Solyc05g053360.2.1	Unknown Protein (AHRD V1)	6.74	0.0139856	13.22	7.96	9	7.47	9.59	9.45	52.73	77.24	49.41	75.37	63.6875
Solyc03g007870.2.1	Heavy metal-associated domain containing protein expressed (AHRD V1 *-*- Q8S5W0_ORYSJ); contains Interpro domain(s) IPR006121 Heavy metal transport/detoxification protein	5.95	0.0139898	78.23	68.02	108.5	68.37	42.41	73.11	549.45	272.91	630.25	288.25	435.215
Solyc05g051060.2.1	Myb family transcription factor-like (AHRD V1 *--* Q84NK2_ORYSJ); contains Interpro domain(s) IPR006447 Myb-like DNA-binding region, SHAQKYF class	4.53	0.0139898	3.37	2.47	0.99	1.06	0.47	1.67	11.31	2.68	8.94	7.39	7.58
Solyc07g005500.2.1	Formin 2B (AHRD V1 **-- C7BGM9_PHYPA); contains Interpro domain(s) IPR014020 Tensin phosphatase, C2 domain	3.18	0.0139898	1.61	2.88	1.25	2.39	9.59	3.54	11.82	11.92	10.87	10.51	11.28
Solyc09g008080.2.1	Unknown Protein (AHRD V1); contains Interpro domain(s) IPR019955 Ubiquitin supergroup	7.2	0.0139898	4.54	2.47	6.51	2.98	3.14	3.93	40.3	16.51	42.45	13.93	28.2975
Solyc01g005550.2.1	Carboxyl-terminal peptidase (AHRD V1 ***- B6U8T6_MAIZE); contains Interpro domain(s) IPR004314 Protein of unknown function DUF239, plant	2.92	0.0140701	8.13	12.42	6.85	10.99	7.5	9.18	26.09	27.84	16.09	37.13	26.7875
Solyc02g093510.2.1	cDNA clone J023001A15 full insert sequence (AHRD V1 **-- B7EFQ5_ORYSJ); contains Interpro domain(s) IPR008833 Surfeit locus 2	2.12	0.0140701	25.18	32.96	22.27	28.59	23.49	26.5	54.03	65.83	57	47.39	56.0625
Solyc01g100300.2.1	Unknown Protein (AHRD V1)	1324.75	0.0140811	0	0	0	0	0	0	7.82	8.34	4.63	32.2	13.2475
Solyc06g048480.2.1	Conserved Plasmodium protein (AHRD V1 *-*- Q8I666_PLAF7); contains Interpro domain(s) IPR011046 WD40 repeat-like	2.43	0.014172	7.43	9.11	9.27	8.26	6.84	8.18	17.67	19.37	18.93	23.69	19.915
Solyc05g053820.2.1	UDP-glucosyltransferase family 1 protein (AHRD V1 **** C6KI44_CITSI); contains Interpro domain(s) IPR002213 UDP-glucuronosyl/UDP-glucosyltransferase	2.08	0.0142109	20.58	22.31	15.01	22.92	17.41	19.65	30.87	55.43	27.57	49.38	40.8125
Solyc03g007230.2.1	Protein phosphatase 2C (AHRD V1 ***- B1B5N6_PHYPA); contains Interpro domain(s) IPR015655 Protein phosphatase 2C	3.2	0.0142181	69.22	53.3	79.72	76.01	115.76	78.8	250.16	177.98	208.83	371.28	252.062
Solyc02g087110.2.1	Alpha-dioxygenase (AHRD V1 **-- Q5GQ66_PEA); contains Interpro domain(s) IPR002007 Haem peroxidase, animal	5.88	0.0142183	1.34	3.59	0.59	2.51	1.33	1.87	18.68	7.8	13.65	3.91	11.01
Solyc12g005280.1.1	tRNA-methyltransferase (AHRD V1 *-*- Q54WD6_DICDI); contains Interpro domain(s) IPR003402 Protein of unknown function Met10	2.84	0.0142442	0.95	0.9	0.81	0.9	1.3	0.97	3.87	2.28	3.19	1.71	2.7625
Solyc11g018820.1.1	CCA-adding enzyme (AHRD V1 *--- CCA_LACPL); contains Interpro domain(s) IPR002646 Polynucleotide adenylyltransferase region	2.37	0.0142675	3.3	2.65	3.27	3.07	4.32	3.32	9.05	5.63	6.43	10.32	7.8575
Solyc04g007170.2.1	Unknown Protein (AHRD V1)	11.01	0.0142748	0.53	1.77	0.57	1.38	1.22	1.09	10.02	13.37	8.9	15.88	12.0425
Solyc12g076330.1.1	HAT family dimerisation domain containing protein (AHRD V1 ***- Q2QPA8_ORYSJ); contains Interpro domain(s) IPR007021 Protein of unknown function DUF659	3.01	0.014275	0.99	0.4	1.37	1.71	1.46	1.19	2.78	4.67	2.99	3.84	3.57
Solyc08g065830.2.1	Transcription factor jumonji domain-containing protein (AHRD V1 *--- D7L6M7_ARALY); contains Interpro domain(s) IPR001841 Zinc finger, RING-type	8.13	0.0142948	0.36	0.17	0.2	0.31	0.07	0.22	1.08	2.56	0.85	2.73	1.805
Solyc03g119160.2.1	Unknown Protein (AHRD V1)	5.87	0.0143424	14.45	12.22	11.37	14.05	8.97	12.21	72.14	79.91	72.12	62.51	71.67
Solyc07g032830.1.1	Ulp1 protease family C-terminal catalytic domain containing protein (AHRD V1 *-*- Q60D46_SOLDE)	55.75	0.0143424	0	0	0	0	0	0	0.88	0.62	0.17	0.56	0.5575
Solyc01g068290.2.1	tRNA uridine 5-carboxymethylaminomethyl modification enzyme mnmG (AHRD V1 ***- B4VZ14_9CYAN); contains Interpro domain(s) IPR004416 Glucose-inhibited division protein A	2.01	0.0143688	4.98	7.45	6.07	4.47	5.77	5.75	10.35	12.37	11.66	11.72	11.525
Solyc01g098450.2.1	Genomic DNA chromosome 3 P1 clone MYF24 (AHRD V1 ***- Q9LS59_ARATH)	2.14	0.0143689	1.71	2.92	1.96	3.39	3.9	2.78	5.49	6.43	5.01	6.82	5.9375
Solyc12g014490.1.1	Microtubule-associated protein MAP65-1c (AHRD V1 ***- Q9FEV7_TOBAC); contains Interpro domain(s) IPR007145 MAP65/ASE1	2.19	0.0144149	2.71	2.39	1.04	1.5	1.96	1.92	3.96	4.04	5.57	3.27	4.21
Solyc06g073090.2.1	Ribosomal subunit interface protein (AHRD V1 **-- Q2JIS4_SYNJB); contains Interpro domain(s) IPR003489 Ribosomal protein S30Ae/sigma 54 modulation protein	2.26	0.0144335	23.7	17.31	30.84	18.79	13.98	20.92	45.1	51.69	46.75	45.26	47.2
Solyc10g080410.1.1	BZIP transcription factor (AHRD V1 ***- Q93XM5_ARATH); contains Interpro domain(s) IPR011616 bZIP transcription factor, bZIP-1	7.5	0.014434	0.12	0.11	0.26	0.1	0.09	0.14	0.85	1.81	0.34	1.08	1.02
Solyc09g092130.2.1	Sucrose phosphate synthase (AHRD V1 ***- D6R6Y5_9LILI); contains Interpro domain(s) IPR012819 Sucrose phosphate synthase, plant	17.65	0.0144615	0.14	0.09	0.21	0	0.13	0.11	2.39	0.59	3.91	1.16	2.0125
Solyc05g009650.2.1	Unknown Protein (AHRD V1)	6.56	0.0144797	4.12	1.09	3.44	0.99	0.35	2	6.47	10.73	21.56	13.66	13.105
Solyc01g105520.2.1	DNA replication licensing factor (AHRD V1 **** Q8JGR5_DANRE); contains Interpro domain(s) IPR001208 DNA-dependent ATPase MCM	2.62	0.0145949	1.6	1.96	1.72	1.05	1.08	1.48	4.55	2.78	4.88	3.3	3.8775
Solyc03g034040.1.1	Unknown Protein (AHRD V1)	283.5	0.0145961	0	0	0	0	0	0	4.49	4	0	2.85	2.835
Solyc01g087900.2.1	N-alpha-acetyltransferase 20, NatB catalytic subunit (AHRD V1 **** NAA20_DICDI); contains Interpro domain(s) IPR000182 GCN5-related N-acetyltransferase	2.34	0.0146447	93.86	98.15	100.02	84.58	78.47	91.02	212.38	232.32	211.21	195.57	212.87
Solyc12g043070.1.1	SNF2 domain-containing protein (AHRD V1 ***- D7LFU4_ARALY)	34.33	0.0146937	0	0	0.16	0	0.12	0.06	0	1.94	1.94	3.81	1.9225
Solyc01g059990.2.1	Serine/threonine-protein phosphatase 7 long form homolog (AHRD V1 *--- PPP7L_ARATH); contains Interpro domain(s) IPR019557 Aminotransferase-like, plant mobile domain	462.5	0.01472	0	0	0	0.03	0	0.01	4.36	0.74	0.69	5.31	2.775
Solyc03g111120.2.1	Malate synthase (AHRD V1 ***- B9RAK0_RICCO); contains Interpro domain(s) IPR001465 Malate synthase	13.17	0.0147484	0.64	0.3	0.34	0.28	0.24	0.36	4.79	2.55	2.52	9.1	4.74
Solyc01g094490.2.1	NAC transcription factor (AHRD V1 *-*- B3VK71_TOBAC); contains Interpro domain(s) IPR003441 No apical meristem (NAM) protein	3.05	0.0147616	9.17	12.65	4.46	12.61	8.18	9.41	45.13	19.2	24.99	25.36	28.67
Solyc05g008930.2.1	Receptor-like kinase (AHRD V1 *-*- A7VM25_MARPO); contains Interpro domain(s) IPR002290 Serine/threonine protein kinase	2.7	0.0147974	9.25	8.97	5.61	10.85	5.1	7.96	32.57	14.24	22.73	16.25	21.4475
Solyc09g042310.1.1	Unknown Protein (AHRD V1)	917	0.0148159	0	0	0	0	0	0	4.25	22.67	1.68	8.08	9.17
Solyc09g061660.1.1	Serine/threonine-protein phosphatase 7 long form homolog (AHRD V1 *--- PPP7L_ARATH); contains Interpro domain(s) IPR019557 Aminotransferase-like, plant mobile domain	5.15	0.014839	0	1.5	0	0.68	0.4	0.52	1.87	4.99	2.58	1.19	2.6575
Solyc03g093350.2.1	RNA-binding protein 39 (AHRD V1 *--- RBM39_PONAB); contains Interpro domain(s) IPR012677 Nucleotide-binding, alpha-beta plait	2.34	0.0148795	2.68	5.08	2.72	4.55	6.36	4.28	9.99	8.83	7.35	13.86	10.0075
Solyc08g078970.1.1	Pleckstrin homology domain-containing family A member 3 (AHRD V1 *-*- PKHA3_MOUSE); contains Interpro domain(s) IPR011993 Pleckstrin homology-type	5.53	0.0149065	1.09	0	0.29	0.47	1.97	0.76	2.42	5.51	3.44	5.52	4.2225
Solyc12g035850.1.1	ATP synthase subunit c chloroplastic (AHRD V1 *-*- Q589B5_SILLA); contains Interpro domain(s) IPR000473 Ribosomal protein L36	230	0.0149084	0	0	0	0	0	0	0	2.09	4.63	2.48	2.3
Solyc11g039640.1.1	Ulp1 protease family C-terminal catalytic domain containing protein (AHRD V1 *-*- Q60D46_SOLDE)	94.75	0.0149529	0	0	0	0	0	0	0.74	2.11	0	0.94	0.9475
Solyc01g008180.2.1	DNA-binding protein (Fragment) (AHRD V1 *--* Q42051_ARATH); contains Interpro domain(s) IPR005516 Remorin, C-terminal region	2.32	0.0149744	3.77	3.19	3.08	3.04	3.38	3.29	7.29	11.56	6.2	5.45	7.625
Solyc11g040250.1.1	Pentatricopeptide repeat-containing protein (AHRD V1 ***- D7MRA3_ARALY); contains Interpro domain(s) IPR002885 Pentatricopeptide repeat	2.26	0.0149909	7.32	9.93	7.3	8.56	2.6	7.14	14.89	15.89	18.37	15.34	16.1225
Solyc01g100140.2.1	Protein DEHYDRATION-INDUCED 19 homolog 3 (AHRD V1 **-- DI193_ARATH); contains Interpro domain(s) IPR008598 Drought induced 19	9.87	0.0150547	13.71	15.49	12.14	15.59	12.94	13.97	148.62	150.29	102.72	150.03	137.915
Solyc02g086490.2.1	Oleosin (AHRD V1 ***- Q43123_DAUCA); contains Interpro domain(s) IPR000136 Oleosin	241.25	0.0151339	0	0	0	0	0	0	3.26	0.93	0.51	4.95	2.4125
Solyc10g081070.1.1	Splicing factor 3B subunit 1 (AHRD V1 **-- D0N488_PHYIN); contains Interpro domain(s) IPR015016 Splicing factor 3B subunit 1	2.15	0.0151368	15.06	17.42	14.71	13.95	42.18	20.66	43.5	53.07	34.81	45.93	44.3275
Solyc12g006300.1.1	WD-repeat protein-like (AHRD V1 ***- Q9FNN2_ARATH); contains Interpro domain(s) IPR006595 CTLH, C-terminal to LisH motif	2.3	0.0151368	3.87	3.47	4.62	2.78	2.55	3.46	9.58	7.36	7.57	7.29	7.95
Solyc10g045470.1.1	Ulp1 protease family C-terminal catalytic domain containing protein (AHRD V1 *-*- Q60D46_SOLDE)	54.5	0.0151695	0	0	0	0	0	0	1.15	0.49	0.54	0	0.545
Solyc01g102300.2.1	BHLH transcription factor (AHRD V1 *-** B6TXR4_MAIZE); contains Interpro domain(s) IPR011598 Helix-loop-helix DNA-binding	2	0.0152104	12.67	13.32	10.11	12.51	15.06	12.73	27.84	24.76	31.37	17.82	25.4475
Solyc06g050280.1.1	CBL-interacting protein kinase 13 (AHRD V1 **** C4P7W2_VITVI); contains Interpro domain(s) IPR002290 Serine/threonine protein kinase	4.64	0.0152104	0.13	0.96	0.27	0	0.1	0.29	1.58	2.09	0.89	0.86	1.355
Solyc05g025750.2.1	SH3 domain-containing protein (AHRD V1 ***- D7LA99_ARALY)	3.62	0.0153786	1.52	2.67	2.33	2.24	11.35	4.02	12.55	16.26	16.99	12.5	14.575
Solyc01g087730.2.1	50S ribosomal protein L1 (AHRD V1 ***- A8YGI8_MICAE); contains Interpro domain(s) IPR005878 Ribosomal protein L1, bacterial-type	2.35	0.0154058	43.02	44.93	50.82	35.71	39.68	42.83	94.82	93.51	78.54	135.56	100.608
Solyc06g082060.2.1	Unknown Protein (AHRD V1)	7.08	0.0154486	2.2	3.28	2.02	1.9	4.08	2.7	7.71	21.04	26.4	21.19	19.085
Solyc02g087340.2.1	Seed maturation protein PM23 (Fragment) (AHRD V1 ***- Q9SEL1_SOYBN)	3.69	0.0154649	83.34	87.68	95.96	81.62	96.24	88.97	226.13	575.51	301.58	210.47	328.423
Solyc02g089550.2.1	Receptor like kinase, RLK	36	0.0154649	0	0	0	0	0	0	0.31	0.44	0.49	0.2	0.36
Solyc05g050630.2.1	Protein TIF31 homolog (AHRD V1 *--- TIF31_ASPOR); contains Interpro domain(s) IPR011990 Tetratricopeptide-like helical	6.12	0.0154873	0.2	0.16	0.15	0.29	0.6	0.28	0.94	1.83	1.14	2.94	1.7125
Solyc02g089530.2.1	Unknown Protein (AHRD V1)	53.36	0.0155209	7.57	11.19	2.89	11.79	6.68	8.02	352.44	355.02	429.96	575.08	428.125
Solyc00g147770.1.1	HAT family dimerisation domain containing protein (AHRD V1 ***- Q2QPA8_ORYSJ); contains Interpro domain(s) IPR008906 HAT dimerisation	2.56	0.0155512	2.09	1.59	1.05	3.12	1.65	1.9	3.22	5.29	3.72	7.23	4.865
Solyc01g111640.2.1	Skp1 (AHRD V1 ***- Q49HP3_CAPAN); contains Interpro domain(s) IPR016897 E3 ubiquitin ligase, SCF complex, Skp subunit	10.78	0.0155512	0.66	0.42	0.24	0	0.42	0.35	6.15	3.5	1.46	3.9	3.7525
Solyc10g079290.1.1	Outer envelope membrane protein (AHRD V1 **-- Q31PR1_SYNE7); contains Interpro domain(s) IPR000184 Bacterial surface antigen (D15)	2.12	0.0158007	1.41	1.41	2.52	1.55	2.24	1.83	4.59	4.75	3.51	2.64	3.8725
Solyc12g038650.1.1	Unknown Protein (AHRD V1)	4.88	0.0158569	2.89	1.37	1.55	8.71	4.97	3.9	5.14	23.78	24.37	22.82	19.0275
Solyc08g006350.2.1	UDP-glucose glucosyltransferase (AHRD V1 **** B6EWX8_LYCBA); contains Interpro domain(s) IPR002213 UDP-glucuronosyl/UDP-glucosyltransferase	3.58	0.0158678	1.18	0.61	1.97	0.19	0.41	0.87	3.21	5.32	2.87	1.08	3.12
Solyc03g116640.2.1	Genomic DNA chromosome 3 P1 clone MSJ11 (AHRD V1 **-- Q9LW02_ARATH)	3.02	0.01588	8.45	5.93	7.5	3.8	4.07	5.95	19.36	24.26	15.29	12.85	17.94
Solyc02g032510.2.1	Kelch-like protein (AHRD V1 ***- A7XCS9_9POXV); contains Interpro domain(s) IPR013089 Kelch related	2.03	0.015898	73.16	58.84	56.51	57.07	49.99	59.11	114.46	130.34	142.22	92.46	119.87
Solyc10g008160.2.1	Transcription factor (Fragment) (AHRD V1 *--- D6MK15_9ASPA)	46.04	0.0160874	0	0	0.3	0.24	0	0.11	6.08	1.08	10.8	1.93	4.9725
Solyc06g068710.2.1	Ribosomal protein S27 (AHRD V1 ***- C6SWV6_SOYBN); contains Interpro domain(s) IPR000592 Ribosomal protein S27e	7.97	0.0161076	19.6	17.48	15.47	21.55	11.86	17.19	94.65	233.16	68.33	152.25	137.097
Solyc07g061950.2.1	Integral membrane single C2 domain protein (AHRD V1 **-- D7L359_ARALY); contains Interpro domain(s) IPR018029 C2 membrane targeting protein	2.1	0.0161076	11.67	16.51	13.24	18.63	15.5	15.11	31.03	31.66	28.59	35.54	31.705
Solyc08g059760.2.1	Peroxidase 40 (AHRD V1 **** PER40_ARATH); contains Interpro domain(s) IPR002207 Plant ascorbate peroxidase	2.01	0.0161368	11.68	11.09	9.81	12.61	6.01	10.24	20.62	25.3	17.23	19.32	20.6175
Solyc04g082920.2.1	Chlorophyll a-b binding protein, chloroplastic (AHRD V1 **** CB2_PHYPA); contains Interpro domain(s) IPR001344 Chlorophyll A-B binding protein	3.11	0.0162589	4.31	3.59	5.05	4.6	4.07	4.32	9.37	16.51	13.74	14.14	13.44
Solyc12g006860.1.1	Cytochrome P450	20.62	0.0162899	0.1	0	0	0	0.04	0.03	0.7	0.88	0.28	0.45	0.5775
Solyc08g022030.2.1	AT4G32190-like protein (Fragment) (AHRD V1 *-*- D6PRA9_9BRAS)	2.2	0.0162992	5.95	7.5	4.94	5.49	3.88	5.55	11.15	11.18	8.81	17.67	12.2025
Solyc08g016070.1.1	Dedicator of cytokinesis 11 (AHRD V1 *-*- A2AF67_MOUSE)	2.15	0.0163049	3.03	1.61	2.49	1.38	4.74	2.65	4.77	7.01	6.15	4.83	5.69
Solyc08g067460.1.1	Pre-mRNA-splicing factor syf2 (AHRD V1 ***- D0MQW6_PHYIN); contains Interpro domain(s) IPR013260 mRNA splicing factor SYF2	3.35	0.0163624	0.92	1.75	1.32	2.64	2.34	1.79	7.1	8.93	3.88	4.15	6.015
Solyc03g006870.2.1	Phosphoglucomutase (AHRD V1 **** C1MKX8_MICPS); contains Interpro domain(s) IPR016055 Alpha-D-phosphohexomutase, alpha/beta/alpha I, II and III	2.81	0.0163798	1.6	1.08	1.22	1.09	0.87	1.17	3.09	3.62	3.54	2.94	3.2975
Solyc07g062280.2.1	Gamma-glutamyl hydrolase 2 (AHRD V1 **** D7MX15_ARALY); contains Interpro domain(s) IPR015527 Peptidase C26, gamma-glutamyl hydrolase	5.08	0.0164527	0.75	0.24	0.27	0.65	0.19	0.42	1.45	2.06	3.2	1.83	2.135
Solyc06g061070.2.1	Glycine cleavage system H protein 1 (AHRD V1 **** B6UHJ7_MAIZE); contains Interpro domain(s) IPR017453 Glycine cleavage H-protein, subgroup	3.87	0.0164698	11.77	12.38	8.95	7.96	6.65	9.54	25.02	58.07	42.82	21.9	36.9525
Solyc11g005100.1.1	NAD kinase 1 (AHRD V1 *-** B6U6Z9_MAIZE); contains Interpro domain(s) IPR002504 ATP-NAD/AcoX kinase	26.75	0.0164799	0	0	0	0	0	0	0.24	0.59	0.09	0.15	0.2675
Solyc04g025200.2.1	Os11g0180100 protein (Fragment) (AHRD V1 ***- C7J8F0_ORYSJ)	6.35	0.0165916	2.94	2.79	2.89	3.64	3.33	3.12	21.11	15.37	11.63	31.12	19.8075
Solyc11g066090.1.1	SLT1 protein (AHRD V1 **-- Q9FQY3_TOBAC); contains Interpro domain(s) IPR008978 HSP20-like chaperone	2.36	0.0166794	2.57	3.05	1.38	2.31	2.87	2.44	5.92	4.75	4.37	7.98	5.755
Solyc09g050090.1.1	Uncharacterized 8.8 kDa protein in rps12-tRNA-Val intergenic region (AHRD V1 ***- YCX1_CALFG)	14.57	0.0166974	1.06	0	0	0.91	0	0.39	7.52	8.02	7.42	0	5.74
Solyc01g010590.2.1	Peptidyl-prolyl cis-trans isomerase A (AHRD V1 ***- B6TSE8_MAIZE); contains Interpro domain(s) IPR002130 Peptidyl-prolyl cis-trans isomerase, cyclophilin-type	2.42	0.0167146	30.4	26.59	25.95	25.65	21.11	25.94	64.43	75.89	35.39	75.18	62.7225
Solyc01g005590.2.1	Unknown Protein (AHRD V1)	8.03	0.0167443	3.94	1.87	8.04	1.7	3.92	3.89	26.79	21.3	51.03	25.97	31.2725
Solyc02g062360.2.1	Histone-lysine N-methyltransferase NSD3 (AHRD V1 *--- NSD3_HUMAN); contains Interpro domain(s) IPR018144 Plus-3 domain, subgroup	3.66	0.0168611	2.16	2.43	2.58	2.75	10.94	4.17	11.76	13.62	14.17	21.6	15.2875
Solyc03g115720.2.1	ATP-dependent protease La (LON) domain (AHRD V1 *--- A3YXA7_9SYNE); contains Interpro domain(s) IPR003111 Peptidase S16, lon N-terminal	2.51	0.0168871	11.52	14.75	10.73	11.77	14.42	12.64	40.64	25.91	30.17	30.12	31.71
Solyc04g064870.2.1	Pathogenesis-related protein-like protein (AHRD V1 ***- Q8L9B0_ARATH)	2.57	0.0168871	26.04	12.37	24.87	13.3	7.87	16.89	56.76	35.19	36.18	45.23	43.34
Solyc07g047880.2.1	Downward leaf curling protein (AHRD V1 ***- B3XZN9_CUCME)	4.43	0.0169024	24.22	16.82	22.38	19.08	19.02	20.3	96.45	106.94	93	63.52	89.9775
Solyc01g111440.2.1	Senescence-associated protein 12 (AHRD V1 *-*- O81657_HEMSP); contains Interpro domain(s) IPR009686 Senescence-associated	4.97	0.0169318	29.5	31.96	31.27	42.02	42.06	35.36	180.89	191.32	148.96	181.61	175.695
Solyc07g044780.2.1	Zinc finger family protein (AHRD V1 ***- D7MTV5_ARALY); contains Interpro domain(s) IPR011016 Zinc finger, RING-CH-type	2.21	0.0169318	7.46	7.4	7.12	7.71	6.53	7.24	16.22	14.63	15.49	17.69	16.0075
Solyc01g104430.1.1	Unknown Protein (AHRD V1)	2.2	0.0169954	2.63	8.59	2.51	7.3	3.57	4.92	9.87	9.98	14.78	8.57	10.8
Solyc06g072930.2.1	Unknown Protein (AHRD V1)	2.9	0.0170321	8.87	9.95	10.22	10	13.38	10.48	36.36	29.42	30.87	24.77	30.355
Solyc09g092710.2.1	Glycine rich protein (AHRD V1 ***- Q9FXS8_TOBAC); contains Interpro domain(s) IPR010800 Glycine rich	30.28	0.0170864	0.46	0	0	0	0.12	0.12	3.91	3.34	1.85	4.95	3.5125
Solyc10g007880.2.1	Cytochrome P450	2.13	0.0172097	3.12	2.96	3.87	3.28	2.16	3.08	5.74	8.57	3.62	8.24	6.5425
Solyc12g038800.1.1	Unknown Protein (AHRD V1)	3.31	0.0173105	2.46	1.34	2.65	1.52	1.61	1.92	1.88	6.68	8.9	7.94	6.35
Solyc08g044370.1.1	Ulp1 protease family C-terminal catalytic domain containing protein (AHRD V1 *-*- Q60D46_SOLDE); contains Interpro domain(s) IPR015410 Region of unknown function DUF1985	49.25	0.0174459	0	0	0	0	0	0	1.13	0.5	0.34	0	0.4925
Solyc03g111850.2.1	Indole-3-glycerol phosphate synthase-like (AHRD V1 **** C8TFG9_ORYSI); contains Interpro domain(s) IPR013798 Indole-3-glycerol phosphate synthase	2.21	0.0175188	19.03	19.94	21.39	16.4	16.21	18.59	45.53	37.29	35.59	45.7	41.0275
Solyc07g009350.2.1	Digestive organ expansion factor (AHRD V1 **-- C0HA99_SALSA); contains Interpro domain(s) IPR010678 Protein of unknown function DUF1253	2.31	0.0175585	15.96	19.68	13.59	18.91	12.35	16.1	37.96	33.69	22.98	54.08	37.1775
Solyc08g080540.2.1	Heat stress transcription factor (AHRD V1 *-** D4QAU8_CARPA); contains Interpro domain(s) IPR000232 Heat shock factor (HSF)-type, DNA-binding	2.97	0.0175959	0.99	15.17	16.37	15.69	13.36	12.32	41.66	24.31	43.56	36.86	36.5975
Solyc12g010430.1.1	Unknown Protein (AHRD V1)	4.02	0.0176467	61.24	67.21	78.59	79.16	97.92	76.82	196.12	570.72	327.71	140.92	308.868
Solyc01g005430.2.1	UBX domain protein 6 (AHRD V1 ***- Q7SXA8_DANRE); contains Interpro domain(s) IPR018997 PUB domain	2.01	0.0176987	10.25	11.36	8.31	8.92	7.22	9.21	18.17	20.53	13.17	22.22	18.5225
Solyc02g085030.2.1	UBA/TS-N domain protein (AHRD V1 *--- B8NTJ3_ASPFN); contains Interpro domain(s) IPR001623 Heat shock protein DnaJ, N-terminal	2.59	0.017821	2.59	1.06	2.21	0.99	1.74	1.72	2.43	7.27	3.73	4.4	4.4575
Solyc02g071320.2.1	Unknown Protein (AHRD V1)	2.16	0.0178947	76.56	61.12	73.54	63.63	44.56	63.88	154.14	124.17	123.52	151.28	138.278
Solyc08g076550.1.1	Phosphomannomutase B1 (AHRD V1 *-*- C8CK07_WHEAT); contains Interpro domain(s) IPR005002 Eukaryotic phosphomannomutase	2.79	0.0179623	1.84	1.96	2.47	1.39	0.44	1.62	5.72	2.62	6.14	3.63	4.5275
Solyc09g031840.1.1	Ycf2 (AHRD V1 ***- A6Y9X1_HAMJA); contains Interpro domain(s) IPR008543 Chloroplast Ycf2	30.97	0.0179623	0	0.31	0	0	0	0.06	3.47	0.82	0.46	2.93	1.92
Solyc06g009570.1.1	Lipoxygenase (AHRD V1 ***- B6D1W5_OLEEU); contains Interpro domain(s) IPR001246 Lipoxygenase, plant	438	0.0179822	0	0	0	0	0	0	4.84	2.75	9.93	0	4.38
Solyc07g032660.1.1	Lipoxygenase (AHRD V1 ***- B6D1W5_OLEEU); contains Interpro domain(s) IPR001246 Lipoxygenase, plant	438	0.0179822	0	0	0	0	0	0	4.84	2.75	9.93	0	4.38
Solyc12g077610.1.1	Unknown Protein (AHRD V1)	13.11	0.0180523	9.34	19.96	5.02	15.09	15.18	12.92	176.7	100.57	65.68	334.69	169.41
Solyc12g096990.1.1	Histone-lysine N-methyltransferase-like protein (AHRD V1 *-*- Q6ZJS5_ORYSJ); contains Interpro domain(s) IPR003105 SRA-YDG	2.02	0.0180879	2.22	3.76	2.04	3.2	4.76	3.2	7.92	7.31	5.33	5.21	6.4425
Solyc08g016270.1.1	LRR receptor-like serine/threonine-protein kinase, RLP	8.19	0.0180974	0.29	0.05	0	0.04	0	0.08	1.04	0.12	0.89	0.44	0.6225
Solyc01g089890.2.1	Unknown Protein (AHRD V1); contains Interpro domain(s) IPR004895 Prenylated rab acceptor PRA1	4.93	0.0181004	1.93	0.61	0.46	0.92	0.74	0.93	6.65	5.82	2.02	3.89	4.595
Solyc07g007120.2.1	Homeobox protein knotted-1-like 3 (AHRD V1 *-*- B6T3D1_MAIZE); contains Interpro domain(s) IPR005541 KNOX2	2.34	0.0182161	122.25	105.1	106.55	103.74	78.67	103.26	215.09	265.02	155.78	331.45	241.835
Solyc01g102310.2.1	Unknown Protein (AHRD V1)	6.93	0.0182297	11.07	12.51	9.7	10.06	9.64	10.6	80.56	49.08	34.07	129.96	73.4175
Solyc05g043340.2.1	Centromere/kinetochore protein zw10 homolog (AHRD V1 ***- ZW10_ARATH); contains Interpro domain(s) IPR009361 Centromere/kinetochore protein Zw10	3.95	0.0182408	3.48	4.62	3.14	6.59	8.93	5.35	25.9	20.37	16.87	21.32	21.115
Solyc08g021820.2.1	Auxin responsive protein (AHRD V1 ***- D9IQE6_CATRO); contains Interpro domain(s) IPR003311 AUX/IAA protein	2.07	0.0182888	26.79	25.25	9.23	10.22	7.12	15.72	29.57	40.55	35.54	24.45	32.5275
Solyc06g067980.2.1	Unknown Protein (AHRD V1)	6.53	0.0182957	8.57	2.32	4.93	5.54	11.47	6.57	30.32	43.75	25.95	71.54	42.89
Solyc01g105090.2.1	Chloroplastic group IIA intron splicing facilitator CRS1, chloroplastic (AHRD V1 *--- CRS1_MAIZE); contains Interpro domain(s) IPR001890 RNA-binding, CRM domain	2.27	0.0183022	4.58	7.99	2.13	6.4	6.81	5.58	14.03	13.87	10.67	12.19	12.69
Solyc05g021560.2.1	Sister-chromatide cohesion protein 3 (AHRD V1 ***- D7LHE4_ARALY)	21.5	0.0183351	0	0	0.39	0	2.09	0.5	8.14	10.76	4.59	19.17	10.665
Solyc05g005350.1.1	Nuclear transcription factor Y subunit B-6 (AHRD V1 *-** B6UH02_MAIZE); contains Interpro domain(s) IPR003957 Transcription factor, CBFA/NFYB, DNA topoisomerase	129.25	0.0184422	0	0	0	0	0	0	1.33	0.32	0.7	2.82	1.2925
Solyc08g061030.2.1	Ulp1 protease family C-terminal catalytic domain containing protein (AHRD V1 *-*- Q60D46_SOLDE); contains Interpro domain(s) IPR003653 Peptidase C48, SUMO/Sentrin/Ubl1	41.75	0.0184561	0	0	0	0	0	0	0.54	0.9	0	0.23	0.4175
Solyc01g007690.2.1	Unknown Protein (AHRD V1)	2.37	0.0184741	3.75	3.25	4.9	3.37	1.87	3.43	2.96	8.43	2.34	18.77	8.125
Solyc08g067820.2.1	UPF0712 protein C7orf64 homolog (AHRD V1 *--- CG064_DANRE); contains Interpro domain(s) IPR012677 Nucleotide-binding, alpha-beta plait	2.64	0.0184741	12	15.25	9.04	15.72	9.06	12.21	34.26	27.38	29.73	37.53	32.225
Solyc08g077100.2.1	Baculoviral IAP repeat-containing protein 3 (AHRD V1 *--- BIRC3_MOUSE); contains Interpro domain(s) IPR001841 Zinc finger, RING-type	19.73	0.0184741	0.1	0	0	0.09	0.04	0.05	1.15	0.66	0.36	1.46	0.9075
Solyc04g077430.2.1	Chaperone protein dnaJ (AHRD V1 *-*- Q0YS80_9CHLB); contains Interpro domain(s) IPR001623 Heat shock protein DnaJ, N-terminal	4.2	0.0185194	10.94	12.5	8.31	13.87	8.54	10.83	44.45	52.81	40.41	44.12	45.4475
Solyc09g075420.2.1	Ethylene responsive transcription factor 2b (AHRD V1 *-*- C0J9I6_9ROSA); contains Interpro domain(s) IPR001471 Pathogenesis-related transcriptional factor and ERF, DNA-binding IPR001711 Phospholipase C, phosphatidylinositol-specific, Y domain	5.56	0.0185421	48.47	98.18	63.16	98.37	56.64	72.96	456.71	210.67	659.67	296.13	405.795
Solyc01g099040.2.1	GDSL esterase/lipase At5g03980 (AHRD V1 **** GDL74_ARATH); contains Interpro domain(s) IPR001087 Lipase, GDSL	3.18	0.0187122	147.45	108.56	202.6	125.59	104.57	137.75	384.16	451.2	657.09	257.8	437.562
Solyc05g014390.2.1	ABC transporter C family member 3 (AHRD V1 **-- AB3C_ARATH); contains Interpro domain(s) IPR003439 ABC transporter-like	2.72	0.018728	57.53	35.97	54.61	29.33	11.82	37.85	103.25	77.4	143.4	87.85	102.975
Solyc09g065010.2.1	mRNA-capping enzyme subunit alpha (AHRD V1 *-** C4Y3U6_CLAL4); contains Interpro domain(s) IPR001339 mRNA capping enzyme	2.13	0.018728	5.17	4.84	4.7	4.76	5.44	4.98	9.85	12.35	9.88	10.31	10.5975
Solyc08g068040.2.1	Zinc finger-like (AHRD V1 ***- Q5ZD36_ORYSJ)	3.49	0.018981	1.04	0.61	0.34	1.17	4.44	1.52	4.22	5.78	6.42	4.77	5.2975
Solyc01g067570.2.1	Unknown Protein (AHRD V1)	4.03	0.0189899	10.96	15.06	11.02	15.88	7.85	12.15	47.97	49.16	29.2	69.74	49.0175
Solyc02g030100.2.1	Vacuolar protein sorting-associated protein 54 (AHRD V1 ***- B0CS25_LACBS)	3.74	0.0189899	2.81	1.78	1.17	1.88	5.01	2.53	10.28	7.06	13.06	7.45	9.4625
Solyc09g065360.2.1	Late embryogenesis abundant protein D-34 (AHRD V1 **-- B6UH67_MAIZE); contains Interpro domain(s) IPR007011 Seed maturation protein	7.78	0.0190507	0.42	0.6	0.45	0.55	0.4	0.48	5.82	2.9	4.13	2.21	3.765
Solyc04g082000.2.1	Phospholipase D (AHRD V1 **** Q6AVR2_ORYSJ); contains Interpro domain(s) IPR011402 Phospholipase D, plant	9.1	0.0190523	0.14	0	0.25	0.37	0.09	0.17	1.86	0.83	2.76	0.74	1.5475
Solyc09g092530.2.1	Tic22 (AHRD V1 ***- B6U4I8_MAIZE); contains Interpro domain(s) IPR007378 Tic22-like	2.49	0.0190738	19.53	20.03	14.14	18.3	13.8	17.16	58.11	32.91	33.32	46.45	42.6975
Solyc01g096290.2.1	Ubiquitin (AHRD V1 ***- C0SFI2_PARBP); contains Interpro domain(s) IPR019956 Ubiquitin subgroup	2.99	0.0192568	181.2	155.21	125.69	155.55	236.94	170.92	482.47	445.1	515.09	601.07	510.933
Solyc02g086670.2.1	Glycogen synthase kinase (AHRD V1 **** C7AE95_SOYBN); contains Interpro domain(s) IPR002290 Serine/threonine protein kinase	2.18	0.0193685	92.81	92.37	82.86	100.37	66.22	86.93	169.6	184	159.68	244.97	189.562
Solyc10g008740.2.1	Magnesium chelatase ATPase subunit I (AHRD V1 **** Q53RM0_ORYSJ); contains Interpro domain(s) IPR011775 Magnesium chelatase, ATPase subunit I	2.24	0.0195015	5.26	3.6	7.35	2.72	3.14	4.41	9.59	10.56	6.67	12.73	9.8875
Solyc06g082480.2.1	Os12g0114200 protein (Fragment) (AHRD V1 *--- Q0IQL4_ORYSJ)	2.26	0.0195174	0.96	1.65	1.28	2.32	1.3	1.5	4.1	3.92	2.31	3.27	3.4
Solyc06g069690.2.1	Pseudo response regulator (AHRD V1 **** B9N4C8_POPTR); contains Interpro domain(s) IPR001789 Signal transduction response regulator, receiver region	2.16	0.0195632	19.16	23.93	15.71	25.07	21.58	21.09	41.57	57.21	32.37	51.22	45.5925
Solyc08g066140.2.1	Polyribonucleotide nucleotidyltransferase (AHRD V1 *-*- D7DFL1_CHLTL); contains Interpro domain(s) IPR012162 Polyribonucleotide nucleotidyltransferase	3.81	0.0195713	21.18	16.53	19.32	19.13	12.42	17.72	73.6	71.32	65.65	59.52	67.5225
Solyc00g013160.1.1	Unknown Protein (AHRD V1)	2.4	0.0196864	3.85	5.79	1.38	4.98	0.86	3.37	9.71	10.16	4.51	7.97	8.0875
Solyc05g050960.2.1	DNA repair and recombination protein radA (AHRD V1 ***- D0KRU5_SULS9); contains Interpro domain(s) IPR017861 Peptidase M22, glycoprotease, subgroup	5.93	0.0197336	1	0.38	0	0.69	0.15	0.44	3.2	2.92	3.25	1.16	2.6325
Solyc06g009140.2.1	Late embryogenesis abundant 3 family protein (AHRD V1 ***- D7KBC5_ARALY); contains Interpro domain(s) IPR004926 Late embryogenesis abundant protein 3	8.48	0.0197413	117.71	118.06	564.64	135.44	225.46	232.26	2590.77	1586.38	2655.57	1041.76	1968.62
Solyc10g045490.1.1	A_IG002N01.30 protein (Fragment) (AHRD V1 ***- O04624_ARATH); contains Interpro domain(s) IPR001578 Peptidase C12, ubiquitin carboxyl-terminal hydrolase 1	2.3	0.0198022	3.02	0.88	1	0.9	1.24	1.41	2.27	4.41	3.92	2.36	3.24
Solyc02g005320.1.1	Unknown Protein (AHRD V1)	4.05	0.019865	3.66	1.74	1.96	6.31	1.75	3.08	13.03	17.38	5.14	14.45	12.5
Solyc02g061620.1.1	Phenylalanyl-tRNA synthetase alpha chain (AHRD V1 ***- B5X2Q7_SALSA); contains Interpro domain(s) IPR002319 Phenylalanyl-tRNA synthetase, class IIc-related	3.94	0.0199051	3.23	10.73	6.07	4.17	5.25	5.89	25.86	17.38	11.35	38.25	23.21
Solyc05g013710.2.1	Cysteine desulfuration protein SufE (AHRD V1 *-*- Q2RNM6_RHORT); contains Interpro domain(s) IPR003808 Fe-S metabolism associated SufE	2.78	0.0199094	12.73	11.28	17.5	10.68	9.99	12.44	28.78	50.56	45.18	13.96	34.62
Solyc09g059300.1.1	Unknown Protein (AHRD V1)	3.77	0.0199289	0	2.08	3.93	5.68	5.32	3.4	11.72	16.68	11.32	11.56	12.82
Solyc07g014730.2.1	Phospholipase A2 (AHRD V1 **** Q5CCT8_TOBAC); contains Interpro domain(s) IPR016090 Phospholipase A2	11.84	0.0201601	1.38	0.37	0	0	0.38	0.43	8.71	1.33	5.41	4.73	5.045
Solyc06g016740.1.1	HAT dimerisation domain-containing protein-like (AHRD V1 ***- Q5VNQ7_ORYSJ); contains Interpro domain(s) IPR007021 Protein of unknown function DUF659	3.3	0.0201734	0.86	1.64	0.93	1.19	1.19	1.16	3.07	3.28	3.15	5.84	3.835
Solyc01g087410.2.1	Zinc finger protein (AHRD V1 *--- Q4H2K2_CIOIN); contains Interpro domain(s) IPR011011 Zinc finger, FYVE/PHD-type	2.15	0.0202115	6.07	7.31	7.69	10	13.06	8.83	14.21	20.22	16.84	24.49	18.94
Solyc03g043630.1.1	Unknown Protein (AHRD V1)	4.44	0.0202172	1.96	5.58	1.05	2.53	0	2.22	8.72	13.65	8.27	8.85	9.8725
Solyc07g005480.2.1	Formin 2B (AHRD V1 *-*- C7BGM9_PHYPA); contains Interpro domain(s) IPR015425 Actin-binding FH2	3.51	0.0202865	5.3	7.5	5.85	6.21	8.73	6.72	21.2	23.17	20.93	29.11	23.6025
Solyc11g008090.1.1	Shugoshin-1 (AHRD V1 ***- B6TQG1_MAIZE)	2	0.0202865	4.19	3.98	3.68	3.94	3.35	3.83	8.14	11.59	6.16	4.73	7.655
Solyc01g110150.2.1	CM0216.450.nc protein (AHRD V1 *-*- B0BL92_LOTJA)	2.57	0.0203095	24.77	23.01	12.92	21.04	18.19	19.99	68.3	45.4	49.22	42.34	51.315
Solyc02g030180.1.1	Unknown Protein (AHRD V1)	93.47	0.020746	0	0	0	0	0.27	0.05	11.27	5.35	1.98	1.59	5.0475
Solyc01g067050.1.1	Gag-Pol polyprotein (AHRD V1 ***- B8YLY3_MEDTR); contains Interpro domain(s) IPR001584 Integrase, catalytic core	42.75	0.0207533	0	0	0	0	0	0	0.52	0	0.54	0.65	0.4275
Solyc12g032990.1.1	Photosystem I P700 chlorophyll a apoprotein A2 (AHRD V1 ***- B7T455_9ROSI); contains Interpro domain(s) IPR001280 Photosystem I psaA and psaB	135.5	0.0208386	0	0	0	0	0	0	2.15	0.38	0.85	2.04	1.355
Solyc00g007260.2.1	Sentrin-specific protease 7 (AHRD V1 *-*- SENP7_HUMAN); contains Interpro domain(s) IPR003653 Peptidase C48, SUMO/Sentrin/Ubl1	2.24	0.0209535	3.67	5.56	2.66	4.19	3.83	3.98	10.6	10.1	6.7	8.33	8.9325
Solyc05g006330.1.1	Unknown Protein (AHRD V1)	2.79	0.0210797	7.1	6.13	4.85	1.67	2.47	4.44	4.6	17.17	11.8	16.03	12.4
Solyc11g008150.1.1	Transcription elongation factor spt5 (AHRD V1 *-*- B6JZQ2_SCHJY); contains Interpro domain(s) IPR005100 Supt5 repeat	2.04	0.0212051	13.05	14.77	11.59	13.37	33.21	17.2	36.24	36.51	27.09	40.52	35.09
Solyc10g077120.1.1	Photosystem II core complex proteins psbY (AHRD V1 *-*- B6SR26_MAIZE)	3.51	0.0213229	10.22	10.26	11.29	13.33	9.82	10.98	16.63	68.03	24.22	45.46	38.585
Solyc08g067200.1.1	Dicer-like 3 (AHRD V1 ***- B3SRQ0_PHYPA); contains Interpro domain(s) IPR011545 DNA/RNA helicase, DEAD/DEAH box type, N-terminal	4.82	0.0213875	0.38	0.36	0.4	1.13	1.87	0.83	3.68	2.14	6.34	3.82	3.995
Solyc08g062400.1.1	Gag-Pol polyprotein (AHRD V1 ***- B8YLY3_MEDTR)	168.75	0.0214063	0	0	0	0	0	0	1.4	0.5	2.2	2.65	1.6875
Solyc10g044610.1.1	Ulp1 protease family C-terminal catalytic domain containing protein (AHRD V1 *-*- Q60D46_SOLDE)	59.25	0.0214063	0	0	0	0	0	0	0.49	0.17	0.78	0.93	0.5925
Solyc02g091320.2.1	Unknown Protein (AHRD V1)	2.46	0.0214497	7.83	7.32	10.95	6.32	9.7	8.42	17.82	21.42	20.63	22.98	20.7125
Solyc03g080010.2.1	MutS2 protein (AHRD V1 ***- B0JH18_MICAN); contains Interpro domain(s) IPR005747 DNA mismatch repair protein MutS, type 2	2.18	0.0215019	2.48	1.63	1.57	1.15	1.43	1.65	3.54	3.78	2.15	4.94	3.6025
Solyc05g016180.2.1	Unknown Protein (AHRD V1)	4.59	0.0215019	5.66	4.3	6.08	3.41	1.73	4.24	27.68	12.74	16.72	20.64	19.445
Solyc09g065000.2.1	Xylanase inhibitor (Fragment) (AHRD V1 **-- Q53IQ4_WHEAT); contains Interpro domain(s) IPR001461 Peptidase A1	2.12	0.0215019	6.2	4.78	7.16	6.15	7.11	6.28	11.99	10.78	11.08	19.5	13.3375
Solyc12g094500.1.1	Alcohol dehydrogenase 1 (AHRD V1 ***- B6TD57_MAIZE); contains Interpro domain(s) IPR002085 Alcohol dehydrogenase superfamily, zinc-containing	2.67	0.0215019	1.69	0.8	2.27	0.61	1.45	1.36	2.25	4.81	2.77	4.76	3.6475
Solyc03g013610.1.1	Ribosomal protein L32 (Fragment) (AHRD V1 *-*- D2CZU0_9SOLA); contains Interpro domain(s) IPR002677 Ribosomal protein L32p	10.09	0.0215146	0.98	0	0	2.53	0	0.7	3.49	7.45	4.13	13.27	7.085
Solyc06g064900.2.1	Unknown Protein (AHRD V1)	4.5	0.0215452	29.93	43.78	33.97	39.53	16.43	32.73	111.85	178.36	120.84	177.65	147.175
Solyc01g101240.2.1	Aspartic proteinase (AHRD V1 **** ASPRX_ORYSJ); contains Interpro domain(s) IPR001461 Peptidase A1	2.17	0.0215456	144.81	233.5	136.13	192.63	112.42	163.9	405.86	358.4	194.38	463.2	355.46
Solyc09g007230.2.1	Zinc finger CCCH domain-containing protein 15 (AHRD V1 *-*- B9ELB3_SALSA); contains Interpro domain(s) IPR000571 Zinc finger, CCCH-type	2.25	0.0215907	59.81	75.45	59.69	74.51	62.42	66.38	171.96	146.63	136.03	143.35	149.493
Solyc11g045440.1.1	Unknown Protein (AHRD V1)	9.8	0.0216156	0.92	1.05	0.4	0.32	0	0.54	4.26	4.2	1.81	10.81	5.27
Solyc07g045420.2.1	ABC-1 domain protein (AHRD V1 **-- B0CF41_ACAM1); contains Interpro domain(s) IPR004147 ABC-1	2.17	0.021684	5.75	5.97	5.61	5.16	4.57	5.41	11.45	11.42	6.61	17.52	11.75
Solyc03g019710.2.1	MADS-box transcription factor (AHRD V1 ***- Q5KT55_9ASPA); contains Interpro domain(s) IPR002100 Transcription factor, MADS-box	8.63	0.0218191	1.22	0	0.65	0.7	0.39	0.59	3.29	8.2	1.3	7.65	5.11
Solyc10g007730.2.1	Unknown Protein (AHRD V1)	2.43	0.0218409	7.7	6.29	6.24	6.64	3.51	6.08	13.77	17.92	9.81	17.45	14.7375
Solyc12g027760.1.1	Unknown Protein (AHRD V1)	2.66	0.0218611	6.51	7.95	10.99	7.21	8.54	8.24	29.81	29.45	15.7	12.6	21.89
Solyc02g024050.2.1	Ferredoxin--NADP reductase (AHRD V1 ***- B9SB31_RICCO); contains Interpro domain(s) IPR012146 Ferredoxin--NADP reductase	2.37	0.021882	4.94	5.1	4.36	4.06	3.31	4.35	9.12	11.12	11.11	9.91	10.315
Solyc11g066210.1.1	Serine/threonine-protein phosphatase 7 long form homolog (AHRD V1 **-- PPP7L_ARATH); contains Interpro domain(s) IPR019557 Aminotransferase-like, plant mobile domain	2.4	0.0219087	1.15	2.72	1.23	2.14	0.8	1.61	2.72	6.54	4.03	2.16	3.8625
Solyc00g005080.1.1	Ycf2 (AHRD V1 ***- A6YA23_9MAGN)	31.58	0.021924	0	0	0.6	0	0	0.12	7.9	3.51	0	3.75	3.79
Solyc03g096090.2.1	En/Spm-like transposon protein (AHRD V1 *--- O04210_ARATH)	2.45	0.0219766	2.28	2.89	1.33	2.7	2.32	2.3	7.62	6.42	3.96	4.58	5.645
Solyc02g069410.2.1	HAD-superfamily hydrolase subfamily IA variant 3 containing protein expressed (AHRD V1 *-*- Q10I42_ORYSJ)	2.5	0.0221486	3.44	2.22	4.35	1.91	3.66	3.12	6.88	8.48	7.74	8.06	7.79
Solyc05g005320.1.1	Unknown Protein (AHRD V1)	2.68	0.0221486	14.4	5.21	7	1.18	7.48	7.05	22.59	17.81	26.05	9.29	18.935
Solyc05g012380.2.1	Glucan endo-1 3-beta-glucosidase 1 (AHRD V1 *-*- B6TW10_MAIZE); contains Interpro domain(s) IPR012946 X8	8.82	0.0223389	0.93	0.73	0.5	0.8	0.83	0.76	5.29	8.56	1.9	10.98	6.6825
Solyc01g102600.2.1	Eukaryotic translation initiation factor 3 subunit 8-like protein (AHRD V1 ***- Q9LIL2_ARATH); contains Interpro domain(s) IPR008905 Eukaryotic translation initiation factor 3 subunit 8, N-terminal	2.32	0.0223911	18.29	25.94	16.9	22.17	48.35	26.33	59.94	64.65	54.69	65.23	61.1275
Solyc03g116890.2.1	WRKY transcription factor 2 (AHRD V1 **** C0L2R9_SOLLC); contains Interpro domain(s) IPR003657 DNA-binding WRKY	5.26	0.0224156	5.05	8.94	9.87	9.7	6.63	8.04	18.09	30.5	56.07	64.58	42.31
Solyc02g089100.2.1	C9orf85 homolog (AHRD V1 *-*- C1BVG8_9MAXI); contains Interpro domain(s) IPR019351 Protein of unknown function DUF2039	2.28	0.0224253	40.86	43.42	31.12	39.55	24.53	35.9	89.49	84.46	78.62	74.67	81.81
Solyc07g037940.1.1	Ulp1 protease family C-terminal catalytic domain containing protein (AHRD V1 *-*- Q60D46_SOLDE); contains Interpro domain(s) IPR003653 Peptidase C48, SUMO/Sentrin/Ubl1	15.74	0.0224403	0	0.1	0	0	0.12	0.04	0.9	0.77	0.42	0.68	0.6925
Solyc03g095590.1.1	Unknown Protein (AHRD V1)	200.5	0.0225346	0	0	0	0	0	0	4.58	1.63	1.81	0	2.005
[truncated: 309 more rows]

## Sheet: down-regulated
				M82						IL4-4
Gene	annotation	ratio	adjust p	M82_1A_2004	M82_1B_2004	M82_2A_2004	M82_2B_2004	M82-all_2004	mean	IL4-4-1AF	IL4-4-1A	IL4-4-1BF	IL4-4-2B	mean
Solyc09g015160.2.1	Unknown Protein (AHRD V1)	0.01	5.26094e-92	552.54	425.37	466.4	482.84	433.08	472.05	6.51	3.09	3.43	2.75	3.945
Solyc03g120580.2.1	Unknown Protein (AHRD V1)	0.04	4.94445e-85	3610.78	4079.23	3577.67	4471.64	3008.19	3749.5	131.07	184.8	71.53	229.6	154.25
Solyc12g095950.1.1	Unknown Protein (AHRD V1)	0	1.43911e-72	408.38	544.69	397.73	480.39	502.04	466.65	0	2.93	2.44	3.91	2.32
Solyc09g091940.2.1	Unknown Protein (AHRD V1)	0.05	2.04438e-62	459.98	410.46	432.78	437.59	457.17	439.6	17.35	13.64	5.05	52.09	22.0325
Solyc01g098730.2.1	Unknown Protein (AHRD V1)	0.05	2.09174e-59	200.66	246.51	287.04	197.73	262.6	238.91	12.64	13.08	12.71	8.74	11.7925
Solyc03g083620.1.1	Unknown Protein (AHRD V1)	0	1.62505e-57	5808.06	3305.15	3642.57	3499.22	3387.2	3928.44	7.21	10.26	3.8	5.08	6.5875
Solyc10g085890.1.1	Unknown Protein (AHRD V1)	0	7.70083e-51	789.13	710.31	959.27	590.02	601.01	729.95	1.16	4.97	1.84	5.9	3.4675
Solyc11g022450.1.1	Unknown Protein (AHRD V1)	0	5.94918e-44	187.84	242.51	227.85	224.64	242.11	224.99	0	0	0	0	0
Solyc04g079190.2.1	Gibberellin receptor GID1L2 (AHRD V1 **-- B6TRC0_MAIZE); contains Interpro domain(s) IPR013094 Alpha/beta hydrolase fold-3	0	1.11644e-42	58.09	52.45	27.55	51.23	49.09	47.68	0	0.22	0	0.39	0.1525
Solyc02g072370.1.1	Subtilisin-like protease (AHRD V1 ***- Q9LWA3_SOLLC); contains Interpro domain(s) IPR015500 Peptidase S8, subtilisin-related	0.01	1.96474e-42	16.92	24.75	22	28.25	22.07	22.8	0.14	0.41	0.23	0.18	0.24
Solyc02g070370.2.1	Nbs-lrr, resistance protein	0.01	2.43039e-42	46.87	44.04	40.81	52.02	62.13	49.17	0	0.2	0.55	0.71	0.365
Solyc04g071590.1.1	Abscisic stress ripening (Fragment) (AHRD V1 *--- D1MEA2_MUSAC); contains Interpro domain(s) IPR003496 ABA/WDS induced protein	0.01	9.52527e-39	991.75	1409.84	1570.45	1000.94	897.45	1174.09	8.07	12.12	7.08	11.36	9.6575
Solyc07g062980.2.1	Squamosa promoter binding-like protein (AHRD V1 ***- Q52UU1_9ROSI); contains Interpro domain(s) IPR004333 Transcription factor, SBP-box	0.01	1.16523e-38	57.43	57.24	41.84	71.06	51.75	55.86	0.73	0.52	0	0	0.3125
Solyc06g052130.1.1	cDNA clone J033046E14 full insert sequence (AHRD V1 **-- B7EM90_ORYSJ); contains Interpro domain(s) IPR012677 Nucleotide-binding, alpha-beta plait	0.01	1.8715e-38	79.08	121.85	71.08	100.5	75.91	89.68	0	2.04	0	0.91	0.7375
Solyc02g089630.2.1	Proline dehydrogenase (AHRD V1 **** A1E289_ACTDE); contains Interpro domain(s) IPR015659 Proline oxidase	0.02	5.333e-37	153.3	243.68	202.33	282.95	162.94	209.04	1.78	9.13	1.71	1.75	3.5925
Solyc06g052120.2.1	U1 small nuclear ribonucleoprotein A (AHRD V1 *-*- Q16H40_AEDAE); contains Interpro domain(s) IPR012677 Nucleotide-binding, alpha-beta plait	0.05	2.59555e-36	200.74	262.81	160.15	235.62	197.04	211.27	11.63	12.69	3.67	13.76	10.4375
Solyc06g083010.1.1	Unknown Protein (AHRD V1)	0	6.99884e-36	189.01	167.91	179.02	190.92	129.78	171.33	0	1.29	0	0	0.3225
Solyc04g080250.2.1	Deoxyuridine 5&apos-triphosphate nucleotidohydrolase (AHRD V1 ***- C1E7B9_9CHLO); contains Interpro domain(s) IPR008181 DeoxyUTP pyrophosphatase subfamily 1	0.01	1.51183e-34	112.11	103.19	151.79	118.81	79.38	113.06	0.65	2.76	1.53	1.64	1.645
Solyc08g065950.1.1	Unknown Protein (AHRD V1)	0.02	9.15881e-34	156.49	226.78	153.91	206.68	234.31	195.63	3.62	1.29	1.43	6.88	3.305
Solyc12g005270.1.1	Histone H2A (AHRD V1 ***- D7KGW6_ARALY); contains Interpro domain(s) IPR002119 Histone H2A	0.09	9.36071e-32	520.68	534.03	472.01	593.46	468.41	517.72	54.36	44.43	25.53	52.15	44.1175
Solyc03g123850.2.1	Unknown Protein (AHRD V1)	0.02	7.69017e-31	50.01	50.14	42.04	55.95	35.99	46.83	0	3.72	0	0	0.93
Solyc08g078870.1.1	Proline-rich protein (AHRD V1 **-- Q41125_PHAVU); contains Interpro domain(s) IPR013770 Plant lipid transfer protein and hydrophobic protein, helical	0.07	2.68775e-29	328.87	289.97	241.4	245.79	268.92	274.99	11.3	4.26	65.1	0.84	20.375
Solyc10g081080.1.1	Unknown Protein (AHRD V1)	0	2.52255e-28	132.96	150.32	100.89	149.15	102.49	127.16	0	0	0	2.38	0.595
Solyc01g103730.2.1	Unknown Protein (AHRD V1)	0.16	3.00078e-28	39.75	43.61	29.42	42.59	37.38	38.55	0	3.02	0	21.54	6.14
Solyc04g077770.2.1	Unknown Protein (AHRD V1)	0.03	1.95622e-26	22.88	21.34	16.67	24.47	24.68	22.01	2.51	0	0	0	0.6275
Solyc04g081090.2.1	V-type proton ATPase 16 kDa proteolipid subunit c2 (AHRD V1 **** VATL2_ARATH); contains Interpro domain(s) IPR011555 ATPase, V0 complex, proteolipid subunit C, eukaryotic	0.23	8.1236e-26	338.74	308.72	307.66	353.28	355.96	332.87	83.58	71.61	53	101.48	77.4175
Solyc02g091450.2.1	Unknown Protein (AHRD V1)	0.13	9.37689e-26	29.07	28.73	32.29	32.17	29.9	30.43	0	2.74	0	13.04	3.945
Solyc04g049940.2.1	Unknown Protein (AHRD V1)	0	1.22053e-24	19.37	22.3	24.71	17.94	25.83	22.03	0	0	0	0	0
Solyc01g099840.2.1	Auxin-repressed protein (AHRD V1 ***- B4FA62_MAIZE); contains Interpro domain(s) IPR008406 Dormancyauxin associated	0.27	3.92986e-24	176.53	165.87	198.02	204.72	234.16	195.86	31.81	91.07	10.77	79.7	53.3375
Solyc02g037500.1.1	Unknown Protein (AHRD V1)	0.02	5.44125e-24	374.22	282.76	284.1	320.97	163.05	285.02	9.61	9.12	5.06	0	5.9475
Solyc12g019970.1.1	Unknown Protein (AHRD V1)	0.01	7.05789e-24	86.23	100.08	119.76	109.6	58.95	94.92	0	0	0	1.97	0.4925
Solyc06g052110.1.1	U1 small nuclear ribonucleoprotein A (AHRD V1 *--- SNRPA_DROME); contains Interpro domain(s) IPR012677 Nucleotide-binding, alpha-beta plait	0.06	1.73427e-23	94.19	123.09	73.33	104.64	74.84	94.02	6.15	6.57	3.04	6.83	5.6475
Solyc01g112040.2.1	Unknown Protein (AHRD V1)	0.06	2.05042e-23	19.67	29.26	33.76	29.53	20.08	26.46	4.31	2.04	0	0	1.5875
Solyc01g112110.2.1	Unknown Protein (AHRD V1)	0.26	7.57554e-22	51.94	54.07	32.5	47.22	53.29	47.8	3.55	25.28	5.61	15.76	12.55
Solyc06g052100.1.1	U1 small nuclear ribonucleoprotein A (AHRD V1 *--- SNRPA_DROME); contains Interpro domain(s) IPR012677 Nucleotide-binding, alpha-beta plait	0.03	8.12466e-22	26.76	42.61	22.36	31.45	25.74	29.78	0	0.68	0	2.44	0.78
Solyc01g087160.2.1	Unknown Protein (AHRD V1)	0.16	8.51082e-22	66.4	71.35	49.22	69.37	28.3	56.93	6.44	7.64	1.7	20.42	9.05
Solyc12g094620.1.1	Catalase (AHRD V1 ***- Q2PYW5_SOLTU); contains Interpro domain(s) IPR018028 Catalase related subgroup	0.16	1.48235e-21	2140.41	2259.44	2740.21	2171.69	2626.4	2387.63	266.76	419.9	237.15	599.22	380.757
Solyc01g109180.2.1	Long-chain-fatty-acid-CoA ligase (AHRD V1 ***- B2WS80_ARAHA); contains Interpro domain(s) IPR000873 AMP-dependent synthetase and ligase	0.01	8.55789e-21	155.85	150.24	136.35	273.06	115.28	166.16	1.04	2.63	1.99	1.69	1.8375
Solyc10g086780.1.1	1-aminocyclopropane-1-carboxylate oxidase 1 (AHRD V1 **-- ACCO1_MALDO); contains Interpro domain(s) IPR005123 Oxoglutarate and iron-dependent oxygenase	0.07	1.09642e-20	41.29	54.79	30.33	44.71	33.73	40.97	2.2	6.48	1.24	1.99	2.9775
Solyc04g074570.1.1	Unknown Protein (AHRD V1)	0.03	1.40816e-20	114.56	125.25	106.52	87.95	82.83	103.42	3.43	1.22	0	8.69	3.335
Solyc05g055120.2.1	Unknown Protein (AHRD V1)	0.02	2.54271e-20	13.38	22.07	16.27	24.89	26.93	20.71	0	0	0.37	1.2	0.3925
Solyc02g087160.2.1	Unknown Protein (AHRD V1)	0.19	3.18551e-20	33.58	38.5	35.63	40.59	51.83	40.03	4.07	0	0	25.8	7.4675
Solyc01g109310.2.1	Multidrug resistance protein mdtK (AHRD V1 ***- MDTK_ERWAM); contains Interpro domain(s) IPR002528 Multi antimicrobial extrusion protein MatE	0.09	5.50929e-20	51.58	47.95	63.98	48.36	75.46	57.47	2.87	2.48	1.13	15.06	5.385
Solyc04g082360.1.1	F-box domain containing protein expressed (AHRD V1 ***- Q2R1T3_ORYSJ); contains Interpro domain(s) IPR005174 Protein of unknown function DUF295	0.04	1.9352e-19	24.55	30.36	23.49	25.07	19.33	24.56	0	1.05	2.03	0.47	0.8875
Solyc01g104620.2.1	Unknown Protein (AHRD V1)	0.29	3.44771e-19	55.47	62.19	39.21	64.77	62.13	56.75	17.54	16.04	5.94	25.41	16.2325
Solyc12g055860.1.1	Unknown Protein (AHRD V1)	0	9.2562e-19	270.15	308.65	319.67	303.76	545.56	349.56	0	2.67	0	0	0.6675
Solyc02g083400.2.1	RING finger protein 38 (AHRD V1 *-*- RNF38_HUMAN); contains Interpro domain(s) IPR001841 Zinc finger, RING-type	0.19	9.82355e-19	61.22	67.92	61.33	80.23	76.65	69.47	13.03	15.64	9.33	14.45	13.1125
Solyc09g009650.2.1	Unknown Protein (AHRD V1)	0.39	1.07092e-18	93.49	105.35	76.41	105.64	133.94	102.97	45.98	20.45	36.32	58.29	40.26
[truncated: 1,587 more rows]
