# Supplementary material for: Identification of a Solanum pennellii Chromosome 4 Fruit Flavor and Nutritional Quality-Associated Metabolite QTL
Source: Front Plant Sci. 2016 Nov 9;7:1671. doi: 10.3389/fpls.2016.01671 (PMC5101573; doi:10.3389/fpls.2016.01671)
Supplement: Supplementary file 6 [file Table_6.XLSX]

## Sheet: RNA-seq data
		M82						IL4-4
Gene	annotation	M82_1A_2004	M82_1B_2004	M82_2A_2004	M82_2B_2004	M82-all_2004	mean	IL4-4-1AF	IL4-4-1A	IL4-4-1BF	IL4-4-2B	mean	ratio	adjust p
Solyc01g111040.2.1	EF-Hand containing protein-like (AHRD V1 ***- Q9T0I9_ARATH); contains Interpro domain(s) IPR018248 EF hand	0	0	0	0	0	0	533.82	527.21	611.32	498.58	542.733	54273.2	6.17914e-177
Solyc01g111170.2.1	Peptidyl-prolyl cis-trans isomerase (AHRD V1 ***- Q9XF12_SOLTU); contains Interpro domain(s) IPR002130 Peptidyl-prolyl cis-trans isomerase, cyclophilin-type	0	0	0	0	0	0	507.85	408.19	435.22	355.03	426.572	42657.2	2.82071e-139
Solyc01g110700.2.1	Unknown Protein (AHRD V1)	0	0	0	0	0	0	1060.38	1194.9	993.5	1194.3	1110.77	111077	6.21192e-133
Solyc01g097450.2.1	Thioredoxin-like protein 1 (AHRD V1 ***- B6SHZ5_MAIZE); contains Interpro domain(s) IPR015467 Thioredoxin, core	0	0	0	0	0.16	0.03	231.85	237.21	260.3	214.14	235.875	7371.09	8.88339e-114
Solyc01g111120.2.1	Triosephosphate isomerase (AHRD V1 **** D6N3G7_GOSHI); contains Interpro domain(s) IPR000652 Triosephosphate isomerase	0	0	0	0	0	0	98.3	87.8	108.09	98.86	98.2625	9826.25	8.14227e-106
Solyc01g111020.2.1	Pentatricopeptide repeat-containing protein (AHRD V1 *-*- D7L4E9_ARALY); contains Interpro domain(s) IPR002885 Pentatricopeptide repeat	0	0	0	0	0	0	22.35	26.14	21.4	24.26	23.5375	2353.75	1.44935e-99
Solyc09g015160.2.1	Unknown Protein (AHRD V1)	552.54	425.37	466.4	482.84	433.08	472.05	6.51	3.09	3.43	2.75	3.945	0.01	5.26094e-92
Solyc01g111150.2.1	Translocon-associated protein alpha subunit (AHRD V1 ***- B6SRQ1_MAIZE); contains Interpro domain(s) IPR005595 Translocon-associated protein (TRAP), alpha subunit	0	0	0	0	0	0	84.5	91.52	91.48	65.04	83.135	8313.5	2.11182e-91
Solyc01g110990.2.1	ATP-dependent RNA helicase (AHRD V1 **** Q16PT8_AEDAE); contains Interpro domain(s) IPR011709 Region of unknown function DUF1605	0	0	0	0	0	0	19.24	19.13	13.12	20.94	18.1075	1810.75	1.20923e-86
Solyc03g120580.2.1	Unknown Protein (AHRD V1)	3610.78	4079.23	3577.67	4471.64	3008.19	3749.5	131.07	184.8	71.53	229.6	154.25	0.04	4.94445e-85
Solyc01g091070.2.1	Methionine aminopeptidase (AHRD V1 ***- B9RD92_RICCO); contains Interpro domain(s) IPR002467 Peptidase M24A, methionine aminopeptidase, subfamily 1	0	0	0	0	0	0	56.77	44.5	39.08	54.77	48.78	4878	5.11096e-84
Solyc01g091120.2.1	Os03g0825600 protein (Fragment) (AHRD V1 ***- Q0DM67_ORYSJ); contains Interpro domain(s) IPR006943 Protein of unknown function DUF641, plant	0	0	0	0	0	0	42.37	42	42.98	39.04	41.5975	4159.75	1.78007e-82
Solyc01g111060.2.1	5&apos-methylthioadenosine/S-adenosylhomocysteine nucleosidase (AHRD V1 **** D4FIY6_STAEP); contains Interpro domain(s) IPR018017 Nucleoside phosphorylase, family 1	0	0	0	0	0	0	62.92	51.07	47.95	68.14	57.52	5752	2.30156e-81
Solyc01g090350.2.1	Non-specific lipid-transfer protein (AHRD V1 ***- B9RD07_RICCO); contains Interpro domain(s) IPR013770 Plant lipid transfer protein and hydrophobic protein, helical	0	0	0	0	0.1	0.02	1051.36	1019.73	646.09	1261.15	994.583	49729.1	5.69908e-80
Solyc01g105820.2.1	Ulp1 protease family protein (AHRD V1 *-*- D7MGH8_ARALY)	0	0	0	0	0	0	91.49	98.44	72.71	109.54	93.045	9304.5	3.40798e-78
Solyc01g110380.2.1	Kinesin like protein (AHRD V1 *-*- Q0WLK7_ARATH); contains Interpro domain(s) IPR001752 Kinesin, motor region	0	0	0	0	0	0	15.88	12.8	15.55	17.04	15.3175	1531.75	4.78632e-73
Solyc12g095950.1.1	Unknown Protein (AHRD V1)	408.38	544.69	397.73	480.39	502.04	466.65	0	2.93	2.44	3.91	2.32	0	1.43911e-72
Solyc01g087310.2.1	Histone-lysine N-methyltransferase MLL (AHRD V1 *--- MLL1_HUMAN); contains Interpro domain(s) IPR011011 Zinc finger, FYVE/PHD-type	0	0	0	0	0	0	12.45	15.63	9.52	13.22	12.705	1270.5	8.94457e-69
Solyc01g098850.2.1	Short-chain dehydrogenase/reductase family protein (AHRD V1 ***- D7L3S3_ARALY); contains Interpro domain(s) IPR002347 Glucose/ribitol dehydrogenase	0	0	0.29	0	0	0.06	135.82	125.37	82.38	155.83	124.85	2152.59	3.74714e-68
Solyc09g065470.2.1	Vicilin (Fragment) (AHRD V1 **-- B4X640_PISVE); contains Interpro domain(s) IPR014710 RmlC-like jelly roll fold	0	0	0	0	0	0	79	70.7	42.69	79.06	67.8625	6786.25	2.57862e-66
Solyc12g098900.1.1	Late embryogenesis abundant protein D-29 (AHRD V1 *-*- LEA29_GOSHI)	0.21	0.2	0.45	0.36	0.16	0.28	58.18	55.45	41.83	68.55	56.0025	202.91	1.07082e-64
Solyc06g034040.1.1	Oleosin (AHRD V1 ***- A5JVA7_FICAW); contains Interpro domain(s) IPR000136 Oleosin	0	0	0	0	0	0	101.01	104.74	70.92	128.05	101.18	10118	1.55667e-63
Solyc09g091940.2.1	Unknown Protein (AHRD V1)	459.98	410.46	432.78	437.59	457.17	439.6	17.35	13.64	5.05	52.09	22.0325	0.05	2.04438e-62
Solyc02g084840.2.1	Dehydrin DHN1 (AHRD V1 *-*- DHN1_PEA); contains Interpro domain(s) IPR000167 Dehydrin	1.42	0.77	1.52	1.57	2.02	1.46	633.24	527.95	411.26	725.93	574.595	393.56	1.64644e-60
Solyc03g005940.2.1	DUF1264 domain protein (AHRD V1 **-- A1CBM4_ASPCL); contains Interpro domain(s) IPR010686 Protein of unknown function DUF1264	0	0	0.19	0	0	0.04	118.97	119.54	76.2	147.7	115.602	3042.17	3.32449e-60
Solyc06g048840.2.1	Late embryogenesis abundant protein (AHRD V1 ***- A4VBF1_9FABA); contains Interpro domain(s) IPR000389 Small hydrophilic plant seed protein	0	0	0	0	0	0	1991.56	1626.92	1190.44	2498.35	1826.82	182682	1.07326e-59
Solyc01g098730.2.1	Unknown Protein (AHRD V1)	200.66	246.51	287.04	197.73	262.6	238.91	12.64	13.08	12.71	8.74	11.7925	0.05	2.09174e-59
Solyc01g091130.2.1	Nitroreductase (AHRD V1 ***- Q2WAQ2_MAGSA); contains Interpro domain(s) IPR000415 Nitroreductase-like	0	0	0	0	0	0	15.97	13.27	17.73	13.83	15.2	1520	3.9597e-59
Solyc09g082340.2.1	Vicilin-like protein (Fragment) (AHRD V1 **-- Q9SEW4_9ROSI); contains Interpro domain(s) IPR014710 RmlC-like jelly roll fold	0.25	0	0	0.28	0.28	0.16	388.08	342.69	216.22	455.47	350.615	2164.29	4.37509e-59
Solyc03g083620.1.1	Unknown Protein (AHRD V1)	5808.06	3305.15	3642.57	3499.22	3387.2	3928.44	7.21	10.26	3.8	5.08	6.5875	0	1.62505e-57
Solyc01g110020.2.1	BAH-PHD domain-containing protein (Fragment) (AHRD V1 **-- A9S8N5_PHYPA); contains Interpro domain(s) IPR001025 Bromo adjacent region	0	0	0	0	0	0	40.97	36.84	38.76	51.37	41.985	4198.5	5.15694e-57
Solyc11g010530.1.1	Unknown Protein (AHRD V1); contains Interpro domain(s) IPR010800 Glycine rich	0	0	0	0	0.66	0.13	556.41	360.74	333.88	543.69	448.68	3399.09	9.78995e-56
Solyc01g091140.2.1	Nitroreductase (AHRD V1 **-- Q2WAQ2_MAGSA)	0	0	0	0	0	0	21.82	18.97	23.94	19.06	20.9475	2094.75	1.60326e-55
Solyc01g107300.2.1	Phosphatase 2C family protein (AHRD V1 ***- D7MFT9_ARALY); contains Interpro domain(s) IPR015655 Protein phosphatase 2C	0	0	0	0	0	0	32.71	33.55	36.57	49.01	37.96	3796	3.17748e-55
Solyc01g111090.2.1	ER lumen protein retaining receptor family protein (AHRD V1 ***- D7LL09_ARALY); contains Interpro domain(s) IPR000133 ER lumen protein retaining receptor	0	0	0	0	0	0	26.48	31.32	29.4	36.3	30.875	3087.5	5.4127e-55
Solyc11g008260.1.1	Cysteine proteinase cathepsin F (AHRD V1 **-- D3TN89_GLOMM); contains Interpro domain(s) IPR013128 Peptidase C1A, papain	0	0	0	0	0.11	0.02	38.63	37.72	26.52	48.97	37.96	1725.45	1.72099e-54
Solyc08g067780.2.1	Unknown Protein (AHRD V1)	0	0	0	0	0	0	96.25	132.8	119.79	140.5	122.335	12233.5	2.12942e-54
Solyc10g078780.1.1	Seed maturation protein LEA 4 (AHRD V1 *-*- Q9FNW7_GLYTO); contains Interpro domain(s) IPR005513 Late embryogenesis abundant (LEA) group 1	0.25	0	0	0	0	0.05	40.49	48.22	25.72	37.38	37.9525	759.05	5.94007e-54
Solyc01g106780.2.1	Pyruvate kinase (AHRD V1 **** B9GIN5_POPTR); contains Interpro domain(s) IPR001697 Pyruvate kinase	0	0	0	0	0	0	12.55	16.29	12.19	14.41	13.86	1386	8.58415e-54
Solyc01g110030.2.1	WD-40 repeat protein (AHRD V1 **-- B2IVX2_NOSP7); contains Interpro domain(s) IPR017986 WD40 repeat, region	0	0	0	0	0	0	26.79	21.01	24.04	26.62	24.615	2461.5	1.51596e-52
Solyc01g010040.2.1	S-adenosylmethionine decarboxylase uORF (AHRD V1 *-*- Q6RUQ6_DAUCA); contains Interpro domain(s) IPR012511 S-adenosyl-l-methionine decarboxylase leader peptide	0	0	0	0	0	0	38.82	60.31	43.95	61.52	51.15	5115	2.15602e-52
Solyc08g080490.2.1	2S albumin seed storage protein (Fragment) (AHRD V1 *-*- Q7Y1C2_JUGNI); contains Interpro domain(s) IPR003612 Plant lipid transfer protein/seed storage/trypsin-alpha amylase inhibitor	0	0	0	0	0	0	51.21	52.26	43.64	70.9	54.5025	5450.25	3.52915e-52
Solyc04g072250.2.1	class I heat shock protein 1 (AHRD V1 ***- B6TTC8_MAIZE); contains Interpro domain(s) IPR002068 Heat shock protein Hsp20	0	0	0	0	0.08	0.02	112.6	106.81	64	126.88	102.572	6410.78	3.04209e-51
Solyc01g090360.2.1	Non-specific lipid-transfer protein (AHRD V1 ***- B9RD07_RICCO); contains Interpro domain(s) IPR013770 Plant lipid transfer protein and hydrophobic protein, helical	0	0	0	0	0	0	246.79	240.3	163	329.95	245.01	24501	3.26583e-51
Solyc10g085890.1.1	Unknown Protein (AHRD V1)	789.13	710.31	959.27	590.02	601.01	729.95	1.16	4.97	1.84	5.9	3.4675	0	7.70083e-51
Solyc05g009240.2.1	Os05g0264200 protein (Fragment) (AHRD V1 *-*- Q0DJL6_ORYSJ); contains Interpro domain(s) IPR006927 Protein of unknown function DUF639	0.07	0	0.15	0	0	0.04	11.18	12.6	9.06	15.83	12.1675	276.53	1.04736e-48
Solyc04g072470.2.1	Defensin-like protein (AHRD V1 ***- Q948T4_PYRPY); contains Interpro domain(s) IPR008176 Gamma thionin	0	0	0	0	0	0	110.98	96.12	66.69	123.86	99.4125	9941.25	7.75277e-48
Solyc09g082100.2.1	Seed maturation protein (AHRD V1 **-- Q2Q4X9_MEDTR); contains Interpro domain(s) IPR007011 Seed maturation protein	0	0	0	0	0	0	72.92	61.73	42.33	85.5	65.62	6562	7.42013e-46
Solyc09g072560.2.1	Legumin 11S-globulin (AHRD V1 **-- Q39770_GINBI); contains Interpro domain(s) IPR014710 RmlC-like jelly roll fold	0	0	0.1	0	0	0.02	13.78	15.86	8.97	16.45	13.765	688.25	2.01866e-45
Solyc11g022450.1.1	Unknown Protein (AHRD V1)	187.84	242.51	227.85	224.64	242.11	224.99	0	0	0	0	0	0	5.94918e-44
Solyc01g111130.2.1	Transcription factor (Fragment) (AHRD V1 *--* D6MK24_9ASPA); contains Interpro domain(s) IPR011598 Helix-loop-helix DNA-binding	0	0	0	0	0	0	16.97	20.19	15.25	15.58	16.9975	1699.75	3.73341e-43
Solyc09g015070.2.1	Reductase 1 (AHRD V1 ***- Q6TY49_HYDMC); contains Interpro domain(s) IPR020471 Aldo/keto reductase subgroup	0	0	0	0	0	0	22.29	16.73	13.02	21.68	18.43	1843	7.70147e-43
Solyc09g014750.1.1	Late embryogenesis abundant protein (AHRD V1 ***- A4VBF1_9FABA); contains Interpro domain(s) IPR000389 Small hydrophilic plant seed protein	2.69	0.51	0.58	0	1.23	1	500.03	392.55	285.99	574.39	438.24	437.37	8.49542e-43
Solyc04g079190.2.1	Gibberellin receptor GID1L2 (AHRD V1 **-- B6TRC0_MAIZE); contains Interpro domain(s) IPR013094 Alpha/beta hydrolase fold-3	58.09	52.45	27.55	51.23	49.09	47.68	0	0.22	0	0.39	0.1525	0	1.11644e-42
Solyc02g072370.1.1	Subtilisin-like protease (AHRD V1 ***- Q9LWA3_SOLLC); contains Interpro domain(s) IPR015500 Peptidase S8, subtilisin-related	16.92	24.75	22	28.25	22.07	22.8	0.14	0.41	0.23	0.18	0.24	0.01	1.96474e-42
Solyc02g070370.2.1	Nbs-lrr, resistance protein	46.87	44.04	40.81	52.02	62.13	49.17	0	0.2	0.55	0.71	0.365	0.01	2.43039e-42
Solyc12g010920.1.1	Oleosin (AHRD V1 ***- Q8LGL8_OLEEU); contains Interpro domain(s) IPR000136 Oleosin	0	0.3	0	0	0.24	0.11	129.9	107.69	71.37	148.21	114.293	1058.26	7.05812e-41
Solyc02g077970.2.1	Late embryo abundance protein (Fragment) (AHRD V1 *-*- C6F8V9_PSEMZ)	0	0	0	0	0	0	38.1	27.35	22.85	41.14	32.36	3236	1.34514e-40
Solyc09g089820.1.1	1-aminocyclopropane-1-carboxylate oxidase-like protein (AHRD V1 **-* Q9LTH7_ARATH); contains Interpro domain(s) IPR005123 Oxoglutarate and iron-dependent oxygenase	0	0	0	0	0	0	12.92	15.89	11.48	18.77	14.765	1476.5	1.62948e-40
Solyc02g071760.2.1	DUF1264 domain protein (AHRD V1 **-- A1CBM4_ASPCL); contains Interpro domain(s) IPR010686 Protein of unknown function DUF1264	0	0.17	0.58	0	0.28	0.21	38.11	34.61	21.13	39.57	33.355	161.92	1.73501e-40
Solyc11g072380.1.1	Vicilin-like protein (Fragment) (AHRD V1 **-- Q9SEW4_9ROSI); contains Interpro domain(s) IPR011051 Cupin, RmlC-type	0.64	0.41	0.35	0.37	0.61	0.48	35.69	26.07	22.76	37.01	30.3825	63.83	2.21268e-40
Solyc03g025810.2.1	Low-temperature-induced 65 kDa protein (AHRD V1 *--- LTI65_ARATH); contains Interpro domain(s) IPR012418 CAP160	0	0	0	0	0.06	0.01	10.66	7.48	7.02	10.88	9.01	750.83	3.5715e-40
Solyc01g111050.2.1	Ch-cobra (AHRD V1 ***- B7S746_CUNLA); contains Interpro domain(s) IPR006918 Glycosyl-phosphatidyl inositol-anchored, plant	0	0	0	0	0	0	146.35	166.24	229.88	115.17	164.41	16441	1.03889e-39
Solyc01g044480.2.1	Elongation factor P (AHRD V1 ***- B6TAH3_MAIZE); contains Interpro domain(s) IPR008991 Translation protein SH3-like	0	0.03	0	0.01	0.09	0.03	37.91	49	44.7	50.09	45.425	1747.12	1.52833e-39
Solyc04g071590.1.1	Abscisic stress ripening (Fragment) (AHRD V1 *--- D1MEA2_MUSAC); contains Interpro domain(s) IPR003496 ABA/WDS induced protein	991.75	1409.84	1570.45	1000.94	897.45	1174.09	8.07	12.12	7.08	11.36	9.6575	0.01	9.52527e-39
Solyc07g062980.2.1	Squamosa promoter binding-like protein (AHRD V1 ***- Q52UU1_9ROSI); contains Interpro domain(s) IPR004333 Transcription factor, SBP-box	57.43	57.24	41.84	71.06	51.75	55.86	0.73	0.52	0	0	0.3125	0.01	1.16523e-38
Solyc07g048040.1.1	C2 domain-containing protein (AHRD V1 ***- D7MKI6_ARALY); contains Interpro domain(s) IPR000008 C2 calcium-dependent membrane targeting	2.97	1.67	1.89	2.91	1.65	2.22	48.13	47.77	30.79	44.85	42.885	19.33	1.64359e-38
Solyc06g052130.1.1	cDNA clone J033046E14 full insert sequence (AHRD V1 **-- B7EM90_ORYSJ); contains Interpro domain(s) IPR012677 Nucleotide-binding, alpha-beta plait	79.08	121.85	71.08	100.5	75.91	89.68	0	2.04	0	0.91	0.7375	0.01	1.8715e-38
Solyc03g096040.2.1	Mitochondrial peroxiredoxin (1-Cys Prx) with thioredoxin peroxidase activity (AHRD V1 **** C4QX37_PICPG); contains Interpro domain(s) IPR000866 Alkyl hydroperoxide reductase/ Thiol specific antioxidant/ Mal allergen	0	0	0	0	0	0	66.17	64.46	42.8	91.77	66.3	6630	6.24995e-38
Solyc01g009660.1.1	Low-temperature-induced 65 kDa protein (AHRD V1 *-*- LTI65_ARATH)	0	0	0	0	0	0	34.43	25.93	17.19	25.67	25.805	2580.5	2.45785e-37
Solyc07g053360.2.1	Seed biotin-containing protein SBP65 (AHRD V1 *--- SBP65_PEA); contains Interpro domain(s) IPR004238 Late embryogenesis abundant protein	0.1	0.28	0.11	0.26	0.42	0.23	50.23	38.47	28.09	53.91	42.675	182.37	3.76954e-37
Solyc02g089630.2.1	Proline dehydrogenase (AHRD V1 **** A1E289_ACTDE); contains Interpro domain(s) IPR015659 Proline oxidase	153.3	243.68	202.33	282.95	162.94	209.04	1.78	9.13	1.71	1.75	3.5925	0.02	5.333e-37
Solyc06g052120.2.1	U1 small nuclear ribonucleoprotein A (AHRD V1 *-*- Q16H40_AEDAE); contains Interpro domain(s) IPR012677 Nucleotide-binding, alpha-beta plait	200.74	262.81	160.15	235.62	197.04	211.27	11.63	12.69	3.67	13.76	10.4375	0.05	2.59555e-36
Solyc06g083010.1.1	Unknown Protein (AHRD V1)	189.01	167.91	179.02	190.92	129.78	171.33	0	1.29	0	0	0.3225	0	6.99884e-36
Solyc12g098130.1.1	Unknown Protein (AHRD V1)	0	0	0	0	0	0	33.77	37.31	21	40.98	33.265	3326.5	8.98548e-36
Solyc08g080480.2.1	Unknown Protein (AHRD V1); contains Interpro domain(s) IPR003612 Plant lipid transfer protein/seed storage/trypsin-alpha amylase inhibitor	0	0	0	0	0.09	0.02	137.04	86.67	66.65	119.84	102.55	5697.22	1.00582e-35
Solyc01g106820.2.1	Peptidase M50 family (AHRD V1 ***- B6UET0_MAIZE)	0	0	0	0	0	0	16.78	39.49	27.43	32.44	29.035	2903.5	1.14988e-35
Solyc01g008350.2.1	DNAJ heat shock N-terminal domain-containing protein-like (AHRD V1 ***- Q5QMD6_ORYSJ)	0.1	0.14	0.05	0.3	0.08	0.13	89.15	74.64	81.8	47.95	73.385	547.65	1.82933e-35
Solyc04g080250.2.1	Deoxyuridine 5&apos-triphosphate nucleotidohydrolase (AHRD V1 ***- C1E7B9_9CHLO); contains Interpro domain(s) IPR008181 DeoxyUTP pyrophosphatase subfamily 1	112.11	103.19	151.79	118.81	79.38	113.06	0.65	2.76	1.53	1.64	1.645	0.01	1.51183e-34
Solyc02g067170.1.1	Unknown Protein (AHRD V1)	0	0	0	0	0	0	56.42	74.41	55.43	43.61	57.4675	5746.75	1.70499e-34
Solyc08g065950.1.1	Unknown Protein (AHRD V1)	156.49	226.78	153.91	206.68	234.31	195.63	3.62	1.29	1.43	6.88	3.305	0.02	9.15881e-34
Solyc01g087300.2.1	tRNA-dihydrouridine synthase (AHRD V1 ***- D0HBH3_VIBMI); contains Interpro domain(s) IPR001269 tRNA-dihydrouridine synthase	0	0	0	0	0	0	8.38	16.77	14.48	13.28	13.2275	1322.75	1.19456e-33
Solyc11g067250.1.1	Poly (AHRD V1 ***- B9SCR8_RICCO); contains Interpro domain(s) IPR012317 Poly(ADP-ribose) polymerase, catalytic region	0	0	0	0	0	0	24.1	20.29	13.29	31	22.17	2217	3.70711e-33
Solyc04g011450.1.1	Heat shock cognate protein 2 (AHRD V1 ***- B6SZ69_MAIZE)	12.66	19.04	12.47	31.83	106.53	36.51	541.15	844.86	712.37	817.02	728.85	19.97	1.69399e-32
Solyc12g005270.1.1	Histone H2A (AHRD V1 ***- D7KGW6_ARALY); contains Interpro domain(s) IPR002119 Histone H2A	520.68	534.03	472.01	593.46	468.41	517.72	54.36	44.43	25.53	52.15	44.1175	0.09	9.36071e-32
Solyc09g025210.2.1	Legumin 11S-globulin (AHRD V1 **-- Q39770_GINBI); contains Interpro domain(s) IPR014710 RmlC-like jelly roll fold	0	0	0.1	0	0	0.02	22.63	21.07	13.49	30.25	21.86	1093	2.011e-31
Solyc09g082110.2.1	Seed maturation protein (AHRD V1 **-- Q2Q4X9_MEDTR); contains Interpro domain(s) IPR007011 Seed maturation protein	4.79	3.61	2.49	3.42	3.73	3.61	85.26	71.93	49.76	83.21	72.54	20.11	2.02841e-31
Solyc01g112230.2.1	PGPS/NH21 (AHRD V1 **-- Q9ZTM1_PETHY); contains Interpro domain(s) IPR000316 Plant EC metallothionein-like protein, family 15	0.72	0.34	0.78	0	0.55	0.48	74.16	77.89	45.56	92.52	72.5325	151.74	2.43726e-31
Solyc07g005820.2.1	heat shock protein (AHRD V1 ***- B2D2G5_CAPSN); contains Interpro domain(s) IPR013126 Heat shock protein 70	0	0	0.08	0.13	0	0.04	18.5	17.51	9.54	22.13	16.92	402.86	2.90077e-31
Solyc03g123850.2.1	Unknown Protein (AHRD V1)	50.01	50.14	42.04	55.95	35.99	46.83	0	3.72	0	0	0.93	0.02	7.69017e-31
Solyc01g111140.2.1	Protein FAM50 homolog (AHRD V1 *--- FAM50_DROPS); contains Interpro domain(s) IPR007005 XAP5 protein	0	0	0	0	0	0	54.51	39.4	22.44	49.99	41.585	4158.5	8.85139e-31
Solyc01g098770.1.1	Xylanase inhibitor (Fragment) (AHRD V1 **-- Q53IQ4_WHEAT); contains Interpro domain(s) IPR001461 Peptidase A1	0	0	0	0	0.05	0.01	26.25	20.63	11.72	25.76	21.09	2109	2.98619e-30
Solyc08g079160.2.1	Vacuolar-processing enzyme (AHRD V1 **-- B9RBP3_RICCO); contains Interpro domain(s) IPR001096 Peptidase C13, legumain	0	0	0	0	0	0	16.87	19.4	10.23	24.13	17.6575	1765.75	3.14006e-30
Solyc07g063320.2.1	LanC-like protein 2 (AHRD V1 ***- B6TCV9_MAIZE); contains Interpro domain(s) IPR020464 LanC-like protein, eukaryotic	0.36	0	0.26	0	0	0.12	11.02	10.73	7.94	14.57	11.065	89.23	6.19663e-30
Solyc07g053750.1.1	Zinc finger CCCH domain-containing protein 2 (AHRD V1 *-*- C3H2_ARATH); contains Interpro domain(s) IPR000571 Zinc finger, CCCH-type	0	0	0	0	0.05	0.01	7.71	10.81	6.09	11.56	9.0425	904.25	6.24769e-30
Solyc11g044890.1.1	Ulp1 protease family C-terminal catalytic domain containing protein (AHRD V1 ***- Q60D46_SOLDE)	0	0	0	0	0	0	6.75	6.36	8.94	5.79	6.96	696	9.95735e-30
Solyc05g051750.2.1	Prosystemin (AHRD V1 ***- Q5MBK9_BETVU); contains Interpro domain(s) IPR009966 Prosystemin	1.9	0.18	0.82	0.33	0.15	0.68	33.86	25.81	26.36	31.89	29.48	43.61	2.28417e-29
Solyc08g078870.1.1	Proline-rich protein (AHRD V1 **-- Q41125_PHAVU); contains Interpro domain(s) IPR013770 Plant lipid transfer protein and hydrophobic protein, helical	328.87	289.97	241.4	245.79	268.92	274.99	11.3	4.26	65.1	0.84	20.375	0.07	2.68775e-29
Solyc05g053160.2.1	Plasma membrane associated protein (AHRD V1 ***- B6SJ93_MAIZE); contains Interpro domain(s) IPR008390 AWPM-19-like	0	0	0	0	0	0	39.85	40	29.32	61.59	42.69	4269	3.47715e-29
Solyc01g110820.2.1	RNA-binding protein 40 (AHRD V1 *-*- RBM40_HUMAN); contains Interpro domain(s) IPR012677 Nucleotide-binding, alpha-beta plait	0	0	0	0	0	0	8.49	8.21	6.7	6.62	7.505	750.5	3.89024e-29
Solyc12g096930.1.1	Caleosin (AHRD V1 ***- Q9SQ57_SESIN); contains Interpro domain(s) IPR007736 Caleosin related	0	0	0	0	0	0	16.68	13.28	9.41	17.62	14.2475	1424.75	4.44963e-29
Solyc10g005570.1.1	Unknown Protein (AHRD V1)	0	0	0	0	0	0	28.23	43.25	38.59	34.41	36.12	3612	1.174e-28
Solyc10g081080.1.1	Unknown Protein (AHRD V1)	132.96	150.32	100.89	149.15	102.49	127.16	0	0	0	2.38	0.595	0	2.52255e-28
Solyc01g103730.2.1	Unknown Protein (AHRD V1)	39.75	43.61	29.42	42.59	37.38	38.55	0	3.02	0	21.54	6.14	0.16	3.00078e-28
Solyc01g099730.2.1	Unknown Protein (AHRD V1)	0.88	0.83	0.38	0.3	1.48	0.77	43.02	48.53	44.17	30.38	41.525	53.65	1.36737e-27
Solyc03g058330.2.1	Unknown Protein (AHRD V1)	0	0	0	0	0	0	27.79	28.06	21.95	42.05	29.9625	2996.25	2.10494e-27
Solyc01g107840.2.1	Immediate-early salicylate-induced glucosyltransferase (AHRD V1 *-*- P93364_TOBAC)	0.61	0.19	0	0.17	0.08	0.21	145.56	112.07	122.06	65.72	111.352	530.25	2.60158e-27
Solyc03g112440.1.1	Oleosin (AHRD V1 ***- O04925_SESIN); contains Interpro domain(s) IPR000136 Oleosin	7.13	2.71	11.87	1.84	6.13	5.94	157.35	143.54	104.74	197.06	150.673	25.38	3.08202e-27
Solyc02g090370.2.1	Reticulon-like protein B13 (AHRD V1 ***- RTNLM_ARATH); contains Interpro domain(s) IPR003388 Reticulon	0	0	0	0	0	0	24.95	15.16	14.37	25.04	19.88	1988	9.05095e-27
Solyc07g066000.2.1	Amino acid permease (AHRD V1 ***- B9N5L9_POPTR); contains Interpro domain(s) IPR013057 Amino acid transporter, transmembrane	0	0	0.12	0	0.09	0.04	30.9	27.92	32.98	28.58	30.095	716.55	1.59249e-26
Solyc04g077770.2.1	Unknown Protein (AHRD V1)	22.88	21.34	16.67	24.47	24.68	22.01	2.51	0	0	0	0.6275	0.03	1.95622e-26
Solyc11g010520.1.1	Unknown Protein (AHRD V1); contains Interpro domain(s) IPR010800 Glycine rich	1.54	0	1.65	1.77	1.57	1.31	159.8	176.71	107.47	240.78	171.19	131.08	3.75729e-26
Solyc09g005060.1.1	Phosphatidylethanolamine-binding protein PEBP (AHRD V1 **-* C4K241_RICPU); contains Interpro domain(s) IPR005247 YbhB and YbcL	0	0	0	0	0	0	38.47	36.49	20.26	49.55	36.1925	3619.25	6.54051e-26
Solyc04g081090.2.1	V-type proton ATPase 16 kDa proteolipid subunit c2 (AHRD V1 **** VATL2_ARATH); contains Interpro domain(s) IPR011555 ATPase, V0 complex, proteolipid subunit C, eukaryotic	338.74	308.72	307.66	353.28	355.96	332.87	83.58	71.61	53	101.48	77.4175	0.23	8.1236e-26
Solyc02g091450.2.1	Unknown Protein (AHRD V1)	29.07	28.73	32.29	32.17	29.9	30.43	0	2.74	0	13.04	3.945	0.13	9.37689e-26
Solyc03g046380.1.1	Seed maturation protein PM41 (AHRD V1 ***- Q9SWB2_SOYBN)	6.1	3.86	8	2.92	3.89	4.95	97.71	88.39	62.88	105.51	88.6225	17.89	2.46691e-25
Solyc08g021850.1.1	Ulp1 protease family C-terminal catalytic domain containing protein (AHRD V1 *-*- Q60D46_SOLDE)	0	0.29	0	0	0	0.06	36.03	22.91	19.83	19.38	24.5375	423.06	4.79818e-25
Solyc09g090970.2.1	Major allergen Mal d 1 (AHRD V1 ***- Q84LA7_MALDO); contains Interpro domain(s) IPR000916 Bet v I allergen	7.46	4.13	6.9	15.55	3.41	7.49	380.18	375.2	239.93	496.25	372.89	49.79	5.6818e-25
Solyc02g082530.1.1	Calcium-binding EF hand family protein (AHRD V1 ***- D7KK32_ARALY)	0	0	0	0	0	0	36.89	21.28	26.77	31.6	29.135	2913.5	1.07801e-24
Solyc04g049940.2.1	Unknown Protein (AHRD V1)	19.37	22.3	24.71	17.94	25.83	22.03	0	0	0	0	0	0	1.22053e-24
Solyc01g100830.1.1	Galactinol synthase (AHRD V1 ***- Q947G8_SOLLC); contains Interpro domain(s) IPR002495 Glycosyl transferase, family 8	0	0	0	0	0.13	0.03	11.03	9.37	7.74	11.26	9.85	378.85	2.01279e-24
Solyc06g061110.1.1	Unknown Protein (AHRD V1); contains Interpro domain(s) IPR005513 Late embryogenesis abundant (LEA) group 1	0	0	0	0	0	0	31.54	30.1	20.66	45.84	32.035	3203.5	3.60594e-24
Solyc01g099840.2.1	Auxin-repressed protein (AHRD V1 ***- B4FA62_MAIZE); contains Interpro domain(s) IPR008406 Dormancyauxin associated	176.53	165.87	198.02	204.72	234.16	195.86	31.81	91.07	10.77	79.7	53.3375	0.27	3.92986e-24
Solyc10g007800.2.1	Meiosis 5 (AHRD V1 *-*- B6T5X0_MAIZE)	0	0	0	0	0	0	6.11	7.85	4.45	7.74	6.5375	653.75	3.92986e-24
Solyc02g037500.1.1	Unknown Protein (AHRD V1)	374.22	282.76	284.1	320.97	163.05	285.02	9.61	9.12	5.06	0	5.9475	0.02	5.44125e-24
Solyc12g019970.1.1	Unknown Protein (AHRD V1)	86.23	100.08	119.76	109.6	58.95	94.92	0	0	0	1.97	0.4925	0.01	7.05789e-24
Solyc05g013920.2.1	Cathepsin B-like cysteine proteinase (AHRD V1 **-* CYSP_SCHMA); contains Interpro domain(s) IPR013128 Peptidase C1A, papain	0	0	0	0.12	0	0.02	8.16	7.75	5.59	11.04	8.135	338.96	1.12104e-23
Solyc06g052110.1.1	U1 small nuclear ribonucleoprotein A (AHRD V1 *--- SNRPA_DROME); contains Interpro domain(s) IPR012677 Nucleotide-binding, alpha-beta plait	94.19	123.09	73.33	104.64	74.84	94.02	6.15	6.57	3.04	6.83	5.6475	0.06	1.73427e-23
Solyc01g112040.2.1	Unknown Protein (AHRD V1)	19.67	29.26	33.76	29.53	20.08	26.46	4.31	2.04	0	0	1.5875	0.06	2.05042e-23
Solyc01g110750.2.1	Unknown Protein (AHRD V1)	0	0	0	0	0	0	27.18	29.27	13.35	33.53	25.8325	2583.25	4.81177e-23
Solyc09g098120.2.1	DUF1264 domain protein (AHRD V1 **-- B8NLT6_ASPFN); contains Interpro domain(s) IPR010686 Protein of unknown function DUF1264	1.71	0.72	4.28	2.13	2.18	2.2	96.07	100.63	65.87	137.86	100.108	45.42	6.82923e-23
Solyc09g008980.1.1	Unknown Protein (AHRD V1)	0	0	0	0	0	0	24.07	22.84	16.4	37.1	25.1025	2510.25	7.59128e-23
Solyc07g064790.2.1	Unknown Protein (AHRD V1)	0	0	0	0	0	0	13.49	13.24	6.98	15.34	12.2625	1226.25	1.1257e-22
Solyc01g098860.2.1	Uncharacterized GPI-anchored protein At3g06035 (AHRD V1 ***- UGPI4_ARATH)	0.21	0.2	0.44	0.53	0.08	0.29	31.73	29.38	13.53	27.45	25.5225	87.41	1.31385e-22
Solyc10g085870.1.1	UDP-glucosyltransferase family 1 protein (AHRD V1 ***- C6KI43_CITSI); contains Interpro domain(s) IPR002213 UDP-glucuronosyl/UDP-glucosyltransferase	13.3	19.15	23.24	11.26	3.32	14.05	706.02	577.09	689.8	342.34	578.812	41.18	5.19224e-22
Solyc02g031950.2.1	Pathogenesis-related protein-like protein (AHRD V1 ***- Q8L9B0_ARATH)	9.99	5.4	7.43	4.5	6.11	6.69	72.79	67.58	72.87	79.45	73.1725	10.94	7.41494e-22
Solyc01g112110.2.1	Unknown Protein (AHRD V1)	51.94	54.07	32.5	47.22	53.29	47.8	3.55	25.28	5.61	15.76	12.55	0.26	7.57554e-22
Solyc06g052100.1.1	U1 small nuclear ribonucleoprotein A (AHRD V1 *--- SNRPA_DROME); contains Interpro domain(s) IPR012677 Nucleotide-binding, alpha-beta plait	26.76	42.61	22.36	31.45	25.74	29.78	0	0.68	0	2.44	0.78	0.03	8.12466e-22
Solyc01g087160.2.1	Unknown Protein (AHRD V1)	66.4	71.35	49.22	69.37	28.3	56.93	6.44	7.64	1.7	20.42	9.05	0.16	8.51082e-22
Solyc12g094620.1.1	Catalase (AHRD V1 ***- Q2PYW5_SOLTU); contains Interpro domain(s) IPR018028 Catalase related subgroup	2140.41	2259.44	2740.21	2171.69	2626.4	2387.63	266.76	419.9	237.15	599.22	380.757	0.16	1.48235e-21
Solyc04g064710.2.1	Alcohol dehydrogenase 2 (AHRD V1 **** Q9FZ01_VITVI); contains Interpro domain(s) IPR002085 Alcohol dehydrogenase superfamily, zinc-containing	0	0	0	0	0	0	14.66	15.37	7.31	20.21	14.3875	1438.75	1.89685e-21
Solyc04g080290.2.1	CRAL/TRIO domain containing protein expressed (AHRD V1 **-- Q75GU9_ORYSJ); contains Interpro domain(s) IPR001251 Cellular retinaldehyde-binding/triple function, C-terminal	17.95	9.03	10.55	10.05	15.66	12.65	101.1	114.17	110.94	96.77	105.745	8.36	2.30981e-21
Solyc10g008350.2.1	Unknown Protein (AHRD V1)	4.08	2.98	5.74	8.93	2.76	4.9	97.71	87.32	116.7	134.44	109.042	22.26	3.16953e-21
Solyc07g056460.2.1	Glutathione S-transferase-like protein (AHRD V1 **** Q8GVD1_SOLLC); contains Interpro domain(s) IPR004046 Glutathione S-transferase, C-terminal	0.85	0	0.36	1.9	0.91	0.8	26.08	23.28	24.79	16.25	22.6	28.11	3.28096e-21
Solyc01g109180.2.1	Long-chain-fatty-acid-CoA ligase (AHRD V1 ***- B2WS80_ARAHA); contains Interpro domain(s) IPR000873 AMP-dependent synthetase and ligase	155.85	150.24	136.35	273.06	115.28	166.16	1.04	2.63	1.99	1.69	1.8375	0.01	8.55789e-21
Solyc10g086780.1.1	1-aminocyclopropane-1-carboxylate oxidase 1 (AHRD V1 **-- ACCO1_MALDO); contains Interpro domain(s) IPR005123 Oxoglutarate and iron-dependent oxygenase	41.29	54.79	30.33	44.71	33.73	40.97	2.2	6.48	1.24	1.99	2.9775	0.07	1.09642e-20
Solyc04g074570.1.1	Unknown Protein (AHRD V1)	114.56	125.25	106.52	87.95	82.83	103.42	3.43	1.22	0	8.69	3.335	0.03	1.40816e-20
Solyc01g096990.2.1	Guanine nucleotide exchange factor Vps9 (AHRD V1 **-* C5JGG6_AJEDS); contains Interpro domain(s) IPR013995 Vacuolar sorting protein 9, subgroup	2.1	3.08	2.46	2.72	7.67	3.61	39.61	37.47	38.43	32.11	36.905	10.23	2.52568e-20
Solyc05g055120.2.1	Unknown Protein (AHRD V1)	13.38	22.07	16.27	24.89	26.93	20.71	0	0	0.37	1.2	0.3925	0.02	2.54271e-20
Solyc02g087160.2.1	Unknown Protein (AHRD V1)	33.58	38.5	35.63	40.59	51.83	40.03	4.07	0	0	25.8	7.4675	0.19	3.18551e-20
Solyc09g098400.1.1	Unknown Protein (AHRD V1)	0	0	0	0	0	0	25.85	22.87	13.94	35.16	24.455	2445.5	3.89364e-20
Solyc09g090800.1.1	Plasma membrane associated protein (AHRD V1 ***- B6SJ93_MAIZE); contains Interpro domain(s) IPR008390 AWPM-19-like	0	0	0.31	0	0	0.06	22	22.2	12.12	31.13	21.8625	352.62	4.0526e-20
Solyc04g056380.2.1	Genomic DNA chromosome 5 P1 clone MQK4 (AHRD V1 **-- Q9FFD9_ARATH); contains Interpro domain(s) IPR009617 Adipose-regulatory protein, Seipin	0.11	0.05	0.12	0.1	0.2	0.12	6.62	10.77	8.6	9.3	8.8225	76.06	4.21927e-20
Solyc01g111080.2.1	Gibberellin-regulated protein 2 (AHRD V1 *--- B6UGG6_MAIZE); contains Interpro domain(s) IPR003854 Gibberellin regulated protein	0	0	0	0	0	0	42.8	76.8	41.16	92.01	63.1925	6319.25	4.72111e-20
Solyc01g109310.2.1	Multidrug resistance protein mdtK (AHRD V1 ***- MDTK_ERWAM); contains Interpro domain(s) IPR002528 Multi antimicrobial extrusion protein MatE	51.58	47.95	63.98	48.36	75.46	57.47	2.87	2.48	1.13	15.06	5.385	0.09	5.50929e-20
Solyc01g088020.2.1	Protein transport protein sec31 (AHRD V1 **-- C8V1I6_EMENI); contains Interpro domain(s) IPR017986 WD40 repeat, region	3.51	5.17	4.39	4.12	15.08	6.45	55.76	56.41	51.11	50.43	53.4275	8.28	6.49019e-20
Solyc12g010820.1.1	Group 3 late embryogenesis abundant protein (AHRD V1 *--- Q2N1E0_PHAVU); contains Interpro domain(s) IPR004238 Late embryogenesis abundant protein	0.64	0.85	0.96	0.66	0.54	0.73	28.92	25.28	14.39	32.91	25.375	34.76	1.11369e-19
Solyc11g013780.1.1	Photosystem Q(B) protein (AHRD V1 ***- Q5YGA1_9MARC); contains Interpro domain(s) IPR000484 Photosynthetic reaction centre, L/M	0.76	0	0.82	0	0.87	0.49	43.43	33.79	42.87	30.97	37.765	77.07	1.15125e-19
Solyc05g047670.1.1	Ycf2 (AHRD V1 *-*- A6YA57_9MAGN); contains Interpro domain(s) IPR008543 Chloroplast Ycf2	0	0	0	0	0	0	63.51	26.42	39.36	58.22	46.8775	4687.75	1.62061e-19
Solyc10g024400.1.1	Ulp1 protease family C-terminal catalytic domain containing protein (AHRD V1 *-*- Q60D46_SOLDE); contains Interpro domain(s) IPR015410 Region of unknown function DUF1985	0	0	0	0	0	0	5.57	2.54	4.06	3.44	3.9025	390.25	1.69018e-19
Solyc04g082360.1.1	F-box domain containing protein expressed (AHRD V1 ***- Q2R1T3_ORYSJ); contains Interpro domain(s) IPR005174 Protein of unknown function DUF295	24.55	30.36	23.49	25.07	19.33	24.56	0	1.05	2.03	0.47	0.8875	0.04	1.9352e-19
Solyc01g104620.2.1	Unknown Protein (AHRD V1)	55.47	62.19	39.21	64.77	62.13	56.75	17.54	16.04	5.94	25.41	16.2325	0.29	3.44771e-19
Solyc01g102570.2.1	Eukaryotic translation initiation factor 3 subunit 8-like protein (AHRD V1 ***- Q9LIL2_ARATH); contains Interpro domain(s) IPR008905 Eukaryotic translation initiation factor 3 subunit 8, N-terminal	21.96	28.94	22.02	26.38	55.42	30.94	214.35	228.85	206.81	215.37	216.345	6.99	4.94198e-19
Solyc01g081590.2.1	Non-specific lipid-transfer protein (AHRD V1 **** B9N6K5_POPTR); contains Interpro domain(s) IPR013770 Plant lipid transfer protein and hydrophobic protein, helical	0	0	0	0	0	0	28.26	18.96	13.39	30.71	22.83	2283	8.97406e-19
Solyc12g055860.1.1	Unknown Protein (AHRD V1)	270.15	308.65	319.67	303.76	545.56	349.56	0	2.67	0	0	0.6675	0	9.2562e-19
Solyc02g083400.2.1	RING finger protein 38 (AHRD V1 *-*- RNF38_HUMAN); contains Interpro domain(s) IPR001841 Zinc finger, RING-type	61.22	67.92	61.33	80.23	76.65	69.47	13.03	15.64	9.33	14.45	13.1125	0.19	9.82355e-19
Solyc09g015890.2.1	Unknown Protein (AHRD V1)	0	0	0.26	0	0.18	0.09	29.5	28.2	14.56	17.53	22.4475	255.09	9.82355e-19
Solyc09g009650.2.1	Unknown Protein (AHRD V1)	93.49	105.35	76.41	105.64	133.94	102.97	45.98	20.45	36.32	58.29	40.26	0.39	1.07092e-18
Solyc11g008160.1.1	Ulp1 protease family C-terminal catalytic domain containing protein (AHRD V1 ***- Q60D46_SOLDE); contains Interpro domain(s) IPR003653 Peptidase C48, SUMO/Sentrin/Ubl1	0	0.66	0	0.3	0.13	0.22	10.17	7.02	11.2	7.42	8.9525	41.07	1.27762e-18
Solyc12g096540.1.1	40S ribosomal protein S10-like (AHRD V1 ***- Q2XPV4_SOLTU); contains Interpro domain(s) IPR005326 Plectin/S10, N-terminal	258.91	240.69	212.34	216.86	252.84	236.33	36.71	36.1	30.27	40.38	35.865	0.15	1.43165e-18
Solyc03g019820.2.1	Aquaporin (AHRD V1 ***- D6BRE1_9ROSI); contains Interpro domain(s) IPR012269 Aquaporin	0.73	1.26	0.16	0.51	0.79	0.69	43.8	37.02	24.54	55.05	40.1025	58.12	1.65452e-18
Solyc09g072950.1.1	Pectinesterase inhibitor (AHRD V1 **** A2Q2X5_MEDTR); contains Interpro domain(s) IPR006501 Pectinesterase inhibitor	82.82	117.49	42.47	135.41	70.51	89.74	0	0	0	0	0	0	2.04663e-18
Solyc03g117290.1.1	Serine-rich protein (AHRD V1 ***- A1YMW6_BRACM)	7.37	10.84	9.1	23.8	11.27	12.48	101.64	89.11	65.78	106.41	90.735	7.27	2.67693e-18
Solyc12g089300.1.1	Gibberellin-regulated protein 2 (AHRD V1 *--- B6TLZ8_MAIZE); contains Interpro domain(s) IPR003854 Gibberellin regulated protein	340.9	518.8	323.94	349.46	249.75	356.57	18.16	29.53	28	42.75	29.61	0.08	2.71069e-18
Solyc05g010760.1.1	Unknown Protein (AHRD V1)	0	0.99	0	0	0.6	0.32	26.06	25.16	26.46	16.52	23.55	74.06	2.94585e-18
Solyc03g121460.1.1	Prenylated rab acceptor PRA1 (AHRD V1 ***- A2Q469_MEDTR); contains Interpro domain(s) IPR004895 Prenylated rab acceptor PRA1	112.75	138.39	150.75	134.64	150.66	137.44	14.95	19.37	16.45	26.4	19.2925	0.14	3.18639e-18
Solyc06g068270.2.1	1-aminocyclopropane-1-carboxylate oxidase 1 (AHRD V1 **-* ACCO1_MALDO); contains Interpro domain(s) IPR005123 Oxoglutarate and iron-dependent oxygenase	37.29	56.23	49.25	65.18	48.74	51.34	5.76	16.21	1.52	8.35	7.96	0.16	4.41811e-18
Solyc01g007940.2.1	Alanine aminotransferase 2 (AHRD V1 **** A8IKE5_SOYBN); contains Interpro domain(s) IPR004839 Aminotransferase, class I and II	0	0	0	0	0	0	4.12	3.81	4.23	4.18	4.085	408.5	4.52618e-18
Solyc04g080880.2.1	Cathepsin B-like cysteine proteinase (AHRD V1 *--- CYSP_SCHMA); contains Interpro domain(s) IPR013128 Peptidase C1A, papain	12.02	15.36	12.17	16.18	15.07	14.16	0.46	2.88	1.19	1.9	1.6075	0.11	4.7516e-18
Solyc01g007610.2.1	30S ribosomal protein S3 chloroplastic (AHRD V1 ***- D3WBD9_9BORA); contains Interpro domain(s) IPR005704 Ribosomal protein S3, bacterial	5.93	4.04	7.51	3.74	0.27	4.3	43.73	36.43	39.13	43.51	40.7	9.47	4.77679e-18
Solyc06g071030.2.1	Isochorismate synthase (AHRD V1 **** B0CN79_SOLLC); contains Interpro domain(s) IPR005801 ADC synthase IPR004561 Isochorismate synthase	0.29	0.22	0.74	0.49	0.37	0.42	9.08	9.45	6.24	12.37	9.285	22	5.60123e-18
Solyc09g007790.1.1	Arabidopsis thaliana genomic DNA chromosome 5 P1 clone MOK16 (AHRD V1 ***- Q9LYW2_ARATH); contains Interpro domain(s) IPR007608 Protein of unknown function DUF584	31.41	76.69	19.28	99.05	26.66	50.62	285.75	245.7	251.9	345.1	282.113	5.57	5.80833e-18
Solyc10g078770.1.1	Seed maturation protein LEA 4 (AHRD V1 ***- Q9FE69_GLYTO); contains Interpro domain(s) IPR005513 Late embryogenesis abundant (LEA) group 1	20.35	16.39	16.56	11.16	31.36	19.16	1740.06	1284.05	933.02	2217.01	1543.53	80.54	6.14067e-18
Solyc01g106620.2.1	Pathogenesis-related protein 1a (AHRD V1 **-- Q00MX6_MALDO); contains Interpro domain(s) IPR018244 Allergen V5/Tpx-1 related, conserved site	0	0	0	0	0	0	36.91	24.33	12.43	25.46	24.7825	2478.25	8.03309e-18
Solyc04g079470.2.1	Serpin (Serine protease inhibitor) (AHRD V1 **-* Q53P13_ORYSJ); contains Interpro domain(s) IPR015554 Protease inhibitor I4, serpin, plant	160.39	206.2	86.09	185.76	131.52	153.99	9	19.02	5.13	9.19	10.585	0.07	8.11015e-18
Solyc03g071650.1.1	Os06g0207500 protein (Fragment) (AHRD V1 *-*- Q0DDQ9_ORYSJ)	2.18	2.66	2.68	3.49	3.46	2.89	29.98	29.62	33.76	45.74	34.775	12.02	9.05809e-18
Solyc03g025730.2.1	Tubulin beta chain (AHRD V1 ***- B9HP96_POPTR); contains Interpro domain(s) IPR002453 Beta tubulin	6.77	7.1	7.22	7.63	8.02	7.35	0.88	1.4	1.56	1.11	1.2375	0.17	9.95213e-18
Solyc08g076490.2.1	Protein kinase-like protein (AHRD V1 ***- Q9SND6_ARATH); contains Interpro domain(s) IPR002290 Serine/threonine protein kinase	9.53	7.03	7.83	7.54	5.92	7.57	0	0	0	0.33	0.0825	0.01	9.95213e-18
Solyc05g013120.2.1	Unknown Protein (AHRD V1)	0	0	0	0	0	0	11.82	19.06	9.96	20.98	15.455	1545.5	1.01188e-17
Solyc06g035940.2.1	Homeobox-leucine zipper protein PROTODERMAL FACTOR 2 (AHRD V1 **** PDF2_ARATH); contains Interpro domain(s) IPR002913 Lipid-binding START	36.88	40.98	43.67	40.63	36.55	39.74	5.34	9.96	2.74	8.23	6.5675	0.17	1.11308e-17
Solyc06g064650.2.1	11-beta-hydroxysteroid dehydrogenase-like (AHRD V1 **** Q9LUF1_ARATH); contains Interpro domain(s) IPR002347 Glucose/ribitol dehydrogenase	0	0	0	0	0	0	5.75	4.95	5.26	8.05	6.0025	600.25	1.30605e-17
Solyc10g081800.1.1	Phosphatidylglycerol/phosphatidylinositol transfer protein (AHRD V1 ***- C5M4G5_CANTT); contains Interpro domain(s) IPR003172 MD-2-related lipid-recognition	0	0	0	0	0	0	11.75	11.44	9.28	16.46	12.2325	1223.25	1.34587e-17
Solyc09g008830.2.1	Os01g0318400 protein (Fragment) (AHRD V1 *-*- Q7XXQ7_ORYSJ)	22.15	195.41	11.37	293.21	77.64	119.96	1414.48	961.75	1261.8	1064.07	1175.52	9.8	1.36722e-17
Solyc01g009470.1.1	Poly (AHRD V1 ***- B9SCR8_RICCO); contains Interpro domain(s) IPR012317 Poly(ADP-ribose) polymerase, catalytic region	0	0	0	0	0	0	9.81	7.23	4.35	12.74	8.5325	853.25	1.42933e-17
Solyc04g079980.2.1	BES1/BZR1 homolog protein 2 (AHRD V1 **-- BEH2_ARATH); contains Interpro domain(s) IPR008540 BZR1, transcriptional repressor	32.95	27.02	33.91	28.2	35.51	31.52	5.66	6.99	3.76	4.91	5.33	0.17	1.55336e-17
Solyc03g079870.1.1	Unknown Protein (AHRD V1)	0	0	0.91	1.46	0.65	0.6	31.57	48.12	28.49	40.02	37.05	61.34	1.59578e-17
Solyc09g008770.2.1	Group 3 late embryogenesis abundant protein (AHRD V1 **-- Q2N1E0_PHAVU); contains Interpro domain(s) IPR004238 Late embryogenesis abundant protein	2.67	8.92	2.62	9.09	5.94	5.85	69.02	60.59	38.59	72.16	60.09	10.28	1.8772e-17
Solyc04g076250.2.1	Unknown Protein (AHRD V1)	4.39	7.77	7.72	7.05	3.89	6.16	64.22	45.36	51.09	50.59	52.815	8.57	2.09434e-17
Solyc12g042650.1.1	40S ribosomal protein S12 (AHRD V1 ***- Q8H2J8_ORYSJ); contains Interpro domain(s) IPR000530 Ribosomal protein S12e	304.51	324.4	251.97	296.41	288.44	293.15	55.05	48.95	39.13	41.87	46.25	0.16	2.10116e-17
Solyc06g069030.2.1	PAP fibrillin domain containing protein expressed (AHRD V1 **-- D8L9T8_WHEAT)	10.53	6.3	13.33	4.85	6.68	8.34	63.96	70.91	73.14	80.09	72.025	8.64	2.33142e-17
Solyc01g109880.2.1	BZIP transcription factor (AHRD V1 ***- C0KYN1_SOLLC); contains Interpro domain(s) IPR011700 Basic leucine zipper	149	112.56	142.95	110.6	91.82	121.39	1146.27	1239.38	1054.07	1199.36	1159.77	9.55	2.70223e-17
Solyc02g062770.1.1	Late embryogenesis abundant protein (AHRD V1 *-*- Q3I3Y9_PICGL)	0	0	0	0	0	0	50.01	60.76	29.78	89.73	57.57	5757	3.80269e-17
Solyc02g077530.1.1	O-methyltransferase (AHRD V1 ***- A5HK00_VITVI); contains Interpro domain(s) IPR016461 O-methyltransferase, COMT, eukaryota	0	0	0	0	0	0	5.41	6.35	3.21	5.15	5.03	503	3.92309e-17
Solyc01g087890.2.1	Choline transporter-like protein 5-A (Fragment) (AHRD V1 *--- CTL5A_DANRE); contains Interpro domain(s) IPR007603 Protein of unknown function DUF580	44.63	36.5	32.71	36.97	34.54	37.07	6.97	6.73	6.29	9.46	7.3625	0.2	4.20265e-17
Solyc02g089510.2.1	Unknown Protein (AHRD V1)	6.98	12.67	2.89	10.86	12.54	9.19	2584.79	1510.34	2367.81	2494.16	2239.28	243.72	5.09115e-17
Solyc07g064690.1.1	Unknown Protein (AHRD V1); contains Interpro domain(s) IPR011719 Conserved hypothetical protein CHP02058	185.3	177.17	196.79	205.17	210.15	194.92	19.54	26.74	35.62	33.35	28.8125	0.15	5.19234e-17
Solyc06g005160.2.1	Ascorbate peroxidase (AHRD V1 ***- Q9SMD3_SOLLC); contains Interpro domain(s) IPR019793 Peroxidases heam-ligand binding site IPR019794 Peroxidase, active site IPR002016 Haem peroxidase, plant/fungal/bacterial	325.63	316.09	332.48	304	362.43	328.13	67.73	105.79	66.1	107.09	86.6775	0.26	5.6168e-17
Solyc02g085590.2.1	Vicilin (Fragment) (AHRD V1 *--- B4X640_PISVE); contains Interpro domain(s) IPR011051 Cupin, RmlC-type	0.07	0	1.19	0	0.2	0.29	20.37	12.26	8.89	17.69	14.8025	50.69	9.231e-17
Solyc06g074780.1.1	Histone H2B (AHRD V1 ***- Q2XTD8_SOLTU); contains Interpro domain(s) IPR000558 Histone H2B	256.08	203.37	182.98	213.14	248.15	220.74	47.5	29.45	35.37	29.25	35.3925	0.16	1.0628e-16
Solyc08g045830.1.1	Ulp1 protease family C-terminal catalytic domain containing protein (AHRD V1 *-*- Q60D46_SOLDE); contains Interpro domain(s) IPR003653 Peptidase C48, SUMO/Sentrin/Ubl1	0	0	0	0	0	0	2.09	2.79	2.79	1.33	2.25	225	1.147e-16
Solyc02g083550.1.1	Metal ion binding protein (AHRD V1 **-* D7MN12_ARALY); contains Interpro domain(s) IPR006121 Heavy metal transport/detoxification protein	0	0	0	0	0	0	9.77	13.03	7.72	13.93	11.1125	1111.25	1.29434e-16
Solyc01g110910.2.1	Unknown Protein (AHRD V1)	0	0	0	0	0	0	48.85	75.56	38.59	29.62	48.155	4815.5	1.4096e-16
Solyc12g010340.1.1	Pre-mRNA-splicing factor ini1 (AHRD V1 **-- B9T1J2_RICCO); contains Interpro domain(s) IPR005345 PHF5-like	63.77	87.32	66.38	83.93	107.94	81.87	9.68	8.77	6.95	5.58	7.745	0.09	1.6885e-16
Solyc07g066400.1.1	Seed maturation protein (AHRD V1 *-*- Q2XSI1_9FABA)	0	0	0	0	0	0	8.69	14.42	10.86	18.35	13.08	1308	1.897e-16
Solyc07g064130.1.1	Ubiquitin (AHRD V1 ***- Q39257_PEA); contains Interpro domain(s) IPR019956 Ubiquitin subgroup	4765.5	5093.25	3467.9	4871.59	5214.45	4682.54	1019.09	932.97	778.81	981.98	928.212	0.2	2.05573e-16
Solyc04g079820.2.1	Inositol 5-phosphatase 4 (AHRD V1 ***- Q8I7P3_DICDI); contains Interpro domain(s) IPR000300 Inositol polyphosphate related phosphatase	0.43	0	0	0.12	0.05	0.12	16.14	8.41	12.07	8.04	11.165	93.04	2.13783e-16
Solyc12g042080.1.1	40S ribosomal protein S11 (AHRD V1 ***- Q1H8R1_CHERU); contains Interpro domain(s) IPR000266 Ribosomal protein S17	444.13	534.78	383.15	432.72	509.23	460.8	110.53	92.97	49.2	87.48	85.045	0.18	2.36704e-16
Solyc09g082350.1.1	Vicilin-like protein (Fragment) (AHRD V1 **-- Q9SEW4_9ROSI); contains Interpro domain(s) IPR011051 Cupin, RmlC-type	0	0	0	0	0	0	17.91	12.74	10.93	17.55	14.7825	1478.25	2.66985e-16
Solyc12g008700.1.1	40S ribosomal protein S30-like (AHRD V1 ***- Q6K853_ORYSJ); contains Interpro domain(s) IPR006846 Ribosomal protein S30	583.58	472.3	494.02	519.46	415	496.87	120.97	62.89	79.62	51.12	78.65	0.16	2.70325e-16
Solyc01g080370.2.1	Glycosyltransferase (AHRD V1 *-*- B9HK74_POPTR); contains Interpro domain(s) IPR002495 Glycosyl transferase, family 8	6.5	8.02	5.21	7.11	3.38	6.04	0	0	0.2	0	0.05	0.01	2.98989e-16
Solyc01g088030.2.1	Structure-specific endonuclease subunit slx1 (AHRD V1 *-*- D3PJZ8_9MAXI); contains Interpro domain(s) IPR000305 Excinuclease ABC, C subunit, N-terminal	0	0	0	0	0	0	7.29	8.65	8.83	9.24	8.5025	850.25	3.12227e-16
Solyc01g108510.2.1	Nodulation protein H (AHRD V1 ***- NOH4_RHIME)	0.54	1.84	1.74	1.77	1.32	1.44	19.54	20.55	16.55	16.52	18.29	12.68	3.66987e-16
Solyc11g067100.1.1	60s acidic ribosomal protein-like protein (AHRD V1 ***- Q3HVP0_SOLTU); contains Interpro domain(s) IPR001813 Ribosomal protein 60S	708.54	615.27	523.27	636.78	723.54	641.48	143.13	105.49	87.33	159.72	123.917	0.19	3.81508e-16
Solyc04g080860.1.1	Unknown Protein (AHRD V1)	48.68	55.47	68.45	46.53	46.7	53.17	1.58	0	0	0	0.395	0.01	4.0988e-16
Solyc01g088200.2.1	Aldehyde oxidase (AHRD V1 ***- Q9FV24_SOLLC); contains Interpro domain(s) IPR002346 Molybdopterin dehydrogenase, FAD-binding	0	0	0	0	0	0	3.27	3.42	2.58	4.39	3.415	341.5	4.24105e-16
Solyc01g088210.2.1	Xanthine dehydrogenase (Fragment) (AHRD V1 ***- Q9N602_DROLE); contains Interpro domain(s) IPR008274 Aldehyde oxidase and xanthine dehydrogenase, molybdopterin binding	0	0	0	0	0	0	9.49	9.93	7.5	12.74	9.915	991.5	4.24105e-16
Solyc04g081240.2.1	Auxin response factor 5 (AHRD V1 ***- D9IVB5_SOLLC); contains Interpro domain(s) IPR010525 Auxin response factor	45.78	34.31	32.68	29.83	27.63	34.05	9.76	6.35	4.06	7.98	7.0375	0.21	4.24105e-16
Solyc04g079720.2.1	Transferase family protein (AHRD V1 **-- D7KCY6_ARALY); contains Interpro domain(s) IPR003480 Transferase	17.58	15.41	13.91	15.82	18.29	16.2	2.65	1.88	1.74	2.24	2.1275	0.13	4.7043e-16
Solyc08g077130.2.1	Unknown Protein (AHRD V1)	27.03	16.8	16.89	15.25	13.62	17.92	2.64	3.76	0	0	1.6	0.09	5.34393e-16
Solyc07g041130.1.1	Ulp1 protease family C-terminal catalytic domain containing protein (AHRD V1 ***- Q60D46_SOLDE); contains Interpro domain(s) IPR003653 Peptidase C48, SUMO/Sentrin/Ubl1	0.43	2.06	0.7	2.24	0.66	1.22	16.22	12.91	19.22	14.69	15.76	12.94	5.36868e-16
Solyc06g060190.2.1	Cytochrome P450	0	0	0	0	0	0	3.88	4	1.53	4.42	3.4575	345.75	6.2453e-16
Solyc01g102270.2.1	Anaphase promoting complex subunit 11 (AHRD V1 ***- D7MN37_ARALY)	8.72	8.69	7.59	8.04	6.4	7.89	3.83	2.73	3.03	9.71	4.825	0.61	6.52884e-16
Solyc11g043110.1.1	GDSL esterase/lipase At1g71250 (AHRD V1 ***- GDL28_ARATH); contains Interpro domain(s) IPR001087 Lipase, GDSL	0	0	0	0	0	0	4.61	5.79	3.64	4.13	4.5425	454.25	8.38518e-16
Solyc08g016410.1.1	Unknown Protein (AHRD V1)	20.3	20.34	20.99	23.97	29.46	23.01	0	0	1.06	0	0.265	0.01	9.55871e-16
Solyc08g068550.1.1	Ulp1 protease family C-terminal catalytic domain containing protein (AHRD V1 *-*- Q60D46_SOLDE); contains Interpro domain(s) IPR003653 Peptidase C48, SUMO/Sentrin/Ubl1	0.84	1.84	0.76	1.62	0.57	1.13	9.22	7.3	11.47	11.54	9.8825	8.78	9.61897e-16
Solyc01g110110.2.1	Cysteine proteinase cathepsin F (AHRD V1 **-* D3TN89_GLOMM); contains Interpro domain(s) IPR013128 Peptidase C1A, papain	18.99	21.12	21.36	24.91	21.17	21.51	3.43	6.95	4.59	5.36	5.0825	0.24	1.11195e-15
Solyc04g079530.2.1	Solute carrier family 15 member 4 (AHRD V1 **-- S15A4_BOVIN); contains Interpro domain(s) IPR000109 TGF-beta receptor, type I/II extracellular region	9.1	5.68	11.31	6.88	7.35	8.06	0	0	0.53	0.21	0.185	0.02	1.11195e-15
Solyc11g062220.1.1	Novel protein containing a PHD-finger domain (Fragment) (AHRD V1 *--- Q07G27_XENTR); contains Interpro domain(s) IPR018144 Plus-3 domain, subgroup	5.79	6.44	7.09	5.99	15.17	8.1	48.7	45.38	37.23	44.59	43.975	5.43	1.24835e-15
Solyc03g013420.1.1	Unknown Protein (AHRD V1)	28.93	25.58	27.87	24.51	46.54	30.69	0	0	0	0	0	0	1.29649e-15
Solyc08g078160.2.1	Oleosin (AHRD V1 ***- Q2TM28_COFCA); contains Interpro domain(s) IPR000136 Oleosin	0.23	0.43	1.22	0.39	0.87	0.63	33.26	29.09	17.51	40.41	30.0675	47.88	1.30188e-15
Solyc04g080570.2.1	2,3,4,5-tetrahydropyridine-2,6-dicarboxylate N-acetyltransferase (AHRD V1 *--- DAPH_CLOB6); contains Interpro domain(s) IPR011004 Trimeric LpxA-like	42.32	45.23	38.27	42.46	41.31	41.92	11.05	7.86	7.04	16.27	10.555	0.25	1.68267e-15
Solyc01g111180.2.1	Unknown Protein (AHRD V1)	7.56	7.78	6.86	7.34	6.67	7.24	1765.7	1992.31	1678.52	1981.81	1854.59	256.09	1.88696e-15
Solyc04g024390.1.1	Ulp1 protease family C-terminal catalytic domain containing protein (AHRD V1 *-*- Q60D46_SOLDE); contains Interpro domain(s) IPR003653 Peptidase C48, SUMO/Sentrin/Ubl1	0	0	0	0	0	0	2.6	2.96	3.43	2.2	2.7975	279.75	1.99417e-15
Solyc11g069800.1.1	cytochrome P450	71.73	40.69	70.14	37.2	28.66	49.68	181.65	197.79	210.38	153.44	185.815	3.74	2.24194e-15
Solyc12g099770.1.1	Mitochondria fission 1 protein (AHRD V1 ***- B6T224_MAIZE); contains Interpro domain(s) IPR016543 Tetratricopeptide repeat 11 Fission 1 protein	776.07	777.31	564.9	928.95	1028.04	815.05	123.88	158.06	89.58	115.75	121.817	0.15	2.4668e-15
Solyc05g006040.2.1	Unknown Protein (AHRD V1)	25.04	29.06	29.64	36.57	18.88	27.84	3	4.69	2.37	0.76	2.705	0.1	2.66187e-15
Solyc02g084710.2.1	Thioredoxin h1 (AHRD V1 ***- A8HTK0_SOYBN); contains Interpro domain(s) IPR015467 Thioredoxin, core	184.56	213.13	161.19	193.43	263.13	203.09	68.97	88.21	57.72	44.76	64.915	0.32	2.75272e-15
Solyc05g018770.1.1	Esterase/lipase/thioesterase (Fragment) (AHRD V1 *-*- B3VW40_POPTN)	0	0	0	0.34	0	0.07	15.58	13.6	8.39	21.54	14.7775	217.32	3.27282e-15
Solyc07g007710.2.1	Defensin protein (AHRD V1 ***- B1N684_SOLPI); contains Interpro domain(s) IPR008177 Gamma Purothionin	0	0	0	0	0	0	16.5	18.96	18.04	32.17	21.4175	2141.75	3.4138e-15
Solyc10g054560.1.1	V-type proton ATPase 16 kDa proteolipid subunit (AHRD V1 **** VATL_SOLLC); contains Interpro domain(s) IPR011555 ATPase, V0 complex, proteolipid subunit C, eukaryotic	355.18	300.34	275.44	321.87	411.9	332.95	79.94	67.41	53.79	51.05	63.0475	0.19	3.50911e-15
Solyc01g006820.2.1	Unknown Protein (AHRD V1)	12	17.51	24.18	14.41	15.49	16.72	1.92	0	1.51	2.43	1.465	0.09	4.19314e-15
Solyc11g062190.1.1	Mitochondrial ADP/ATP carrier proteins (AHRD V1 ***- Q2UU95_ASPOR); contains Interpro domain(s) IPR002113 Adenine nucleotide translocator 1	847.25	793.05	704.13	807.91	682.49	766.97	181.93	144.64	140.48	171.92	159.742	0.21	6.01057e-15
Solyc02g031920.2.1	Pathogen-related protein related (AHRD V1 ***- Q2HSD5_MEDTR)	1.54	2.19	1.1	1.33	1.27	1.49	33.79	38.33	54.81	37.04	40.9925	27.59	7.45861e-15
Solyc01g066170.1.1	Ulp1 protease family C-terminal catalytic domain containing protein (AHRD V1 *-*- Q60D46_SOLDE)	0	0	0	0.13	0.06	0.04	6.37	3.54	7.21	4.56	5.42	142.63	9.74951e-15
Solyc06g051780.2.1	Poly(A) RNA polymerase (AHRD V1 **-- B6K2B5_SCHJY); contains Interpro domain(s) IPR002934 Nucleotidyltransferase	2.71	2.04	1.43	1.85	1.81	1.97	60.81	55.96	66.93	42.66	56.59	28.76	9.77436e-15
Solyc02g077980.1.1	Unknown Protein (AHRD V1)	0.38	0	0.81	0.33	0.29	0.36	20.89	20.61	9.05	24.77	18.83	52.02	1.03563e-14
Solyc09g018040.1.1	Unknown Protein (AHRD V1)	24.24	32.13	22.6	29.56	11.54	24.01	0	0	0	0	0	0	1.25157e-14
Solyc10g054590.1.1	V-type proton ATPase 16 kDa proteolipid subunit (AHRD V1 **** VATL_SOLLC); contains Interpro domain(s) IPR011555 ATPase, V0 complex, proteolipid subunit C, eukaryotic	256.08	232.44	221.14	250.22	365.48	265.07	33.75	39.6	30.87	35.28	34.875	0.13	1.30432e-14
Solyc07g054070.2.1	DTW domain-containing protein-like (AHRD V1 *-*- Q5Z9X7_ORYSJ); contains Interpro domain(s) IPR005636 DTW	25.78	23.71	18.92	28.36	17.62	22.88	4.03	2.48	2.54	7.15	4.05	0.18	1.71037e-14
Solyc10g047030.1.1	Beta-xylosidase 4 (AHRD V1 **** D7MRV5_ARALY); contains Interpro domain(s) IPR001764 Glycoside hydrolase, family 3, N-terminal	26.97	43.46	34.1	39.87	38.05	36.49	4.69	9.2	6.91	2.89	5.9225	0.16	1.82793e-14
Solyc04g080460.2.1	Glucose transporter 8 (AHRD V1 ***- Q2KKJ3_SOLIN); contains Interpro domain(s) IPR003663 Sugar/inositol transporter	8.44	12.2	10.94	10.36	11.61	10.71	1.4	1.14	0.63	1.53	1.175	0.11	1.92721e-14
Solyc05g014480.2.1	Glyceraldehyde-3-phosphate dehydrogenase (AHRD V1 ***- G3P_ATRNU); contains Interpro domain(s) IPR000173 Glyceraldehyde 3-phosphate dehydrogenase	15.52	18.2	16.34	16	14.54	16.12	0	0	0	3.18	0.795	0.05	2.00524e-14
Solyc01g058190.2.1	30S ribosomal protein S6 (AHRD V1 *-*- B4WXW0_9GAMM); contains Interpro domain(s) IPR000529 Ribosomal protein S6	29.54	28.19	33.58	23.73	16.12	26.23	135.07	121.54	147.79	106.05	127.612	4.86	2.00802e-14
Solyc01g106790.2.1	Tubulin alpha-6 chain (AHRD V1 **-- B6SR73_MAIZE)	0	0	0	0	0	0	8.1	7.69	3.56	9.13	7.12	712	2.25941e-14
Solyc04g049340.2.1	Tyrosine-specific transport protein (AHRD V1 *-*- D6YUH8_WADCW); contains Interpro domain(s) IPR018227 Tryptophan/tyrosine permease	86.25	46.77	63.96	66.1	32.84	59.18	1.54	1.79	1.37	5.39	2.5225	0.04	2.27074e-14
Solyc11g069940.1.1	Glutaredoxin (AHRD V1 ***- B9H2P7_POPTR); contains Interpro domain(s) IPR011905 Glutaredoxin-like, plant II	108.98	268.57	144.69	239.44	258.84	204.1	1.37	12.64	2.7	6.06	5.6925	0.03	2.34707e-14
Solyc02g014670.1.1	Genomic DNA chromosome 3 P1 clone MPN9 (AHRD V1 ***- Q9LT16_ARATH)	0	0	0	0	0	0	9.59	11.04	6.85	19.1	11.645	1164.5	2.42603e-14
Solyc05g041870.1.1	Auxin-induced protein-like (AHRD V1 **-- Q6YUI4_ORYSJ); contains Interpro domain(s) IPR007613 Protein of unknown function DUF568, DOMON-like	15.68	15.72	14.97	15.51	8.88	14.15	0	0	0	0	0	0	2.58814e-14
Solyc09g092000.2.1	Unknown Protein (AHRD V1)	8.92	5.68	5.05	4.81	6.41	6.17	2.64	1.88	2.09	3.35	2.49	0.4	2.83817e-14
Solyc11g066410.1.1	50S ribosomal protein L9 (AHRD V1 ***- B4FU53_MAIZE); contains Interpro domain(s) IPR000244 Ribosomal protein L9	19.05	9.45	21.68	9.31	10	13.9	63.28	66.99	78.37	57.12	66.44	4.78	2.89146e-14
Solyc05g050850.2.1	Unknown Protein (AHRD V1)	30.82	31.32	26.69	32.99	36.55	31.67	53.04	58.59	60.64	63.7	58.9925	1.86	4.15452e-14
Solyc03g063190.2.1	Unknown Protein (AHRD V1)	21.95	28.03	17.89	30.33	25.61	24.76	0	1.18	5.23	0	1.6025	0.06	4.20405e-14
Solyc08g076110.2.1	Unknown Protein (AHRD V1)	27.04	15.86	26.48	23.99	23.72	23.42	1.38	1.96	0	0	0.835	0.04	4.22206e-14
Solyc02g092630.1.1	Unknown Protein (AHRD V1)	47.39	45	44.21	49.44	214.12	80.03	490.75	540.31	536.7	686.88	563.66	7.04	4.81329e-14
Solyc07g052230.2.1	Laccase-22 (AHRD V1 **-- LAC22_ORYSJ); contains Interpro domain(s) IPR001117 Multicopper oxidase, type 1	9.31	12.41	5.88	11.6	7.96	9.43	0.18	2.07	0.14	0.92	0.8275	0.09	4.92969e-14
Solyc06g052090.1.1	U1 small nuclear ribonucleoprotein A (AHRD V1 *--- SNRPA_DROME); contains Interpro domain(s) IPR012677 Nucleotide-binding, alpha-beta plait	70.12	71.29	20.06	58.79	55.81	55.21	2.04	0.48	0.54	0	0.765	0.01	5.66791e-14
Solyc12g098700.1.1	ATP dependent RNA helicase (AHRD V1 *-*- B3LNW9_YEAS1); contains Interpro domain(s) IPR011545 DNA/RNA helicase, DEAD/DEAH box type, N-terminal	28.2	33.64	26.39	31.68	31.8	30.34	118.73	120.8	118.31	119.12	119.24	3.93	5.82134e-14
Solyc06g072670.2.1	Short-chain dehydrogenase/reductase SDR (AHRD V1 ***- Q08PN0_STIAU); contains Interpro domain(s) IPR002347 Glucose/ribitol dehydrogenase	0.55	0.26	1.62	0.47	0.63	0.71	19.26	19.86	13.45	30.43	20.75	29.39	7.49517e-14
Solyc11g013550.1.1	Transmembrane protein 50A (AHRD V1 ***- B6SZ92_MAIZE); contains Interpro domain(s) IPR007919 Uncharacterised protein family UPF0220	118.56	112.97	120.47	127.03	124.67	120.74	21.4	16.74	24.22	14.47	19.2075	0.16	7.57688e-14
Solyc06g075990.2.1	Glyoxalase/bleomycin resistance protein/dioxygenase (AHRD V1 ***- A1WPN3_VEREI); contains Interpro domain(s) IPR004360 Glyoxalase/bleomycin resistance protein/dioxygenase	0.31	0	0.67	0	0.24	0.24	34.69	24.68	11.74	29.62	25.1825	103.21	7.61238e-14
Solyc10g017540.2.1	Remorin 2 (AHRD V1 ***- Q9XEX9_SOLLC); contains Interpro domain(s) IPR005516 Remorin, C-terminal region	0	0	0	0	0	0	17.48	12.44	6.09	18.91	13.73	1373	8.50051e-14
Solyc09g090150.2.1	Legumin 11S-globulin (AHRD V1 **-- Q39770_GINBI); contains Interpro domain(s) IPR014710 RmlC-like jelly roll fold	0	0	0	0	0.04	0.01	4.21	3	2.72	6.07	4	500	9.08772e-14
Solyc12g009870.1.1	Leucine-rich repeat-like protein (AHRD V1 ***- Q6K620_ORYSJ); contains Interpro domain(s) IPR006553 Leucine-rich repeat, cysteine-containing subtype	0	0	0	0	0	0	2.64	2.88	1.81	3.12	2.6125	261.25	9.25899e-14
Solyc01g102290.2.1	Stress-induced hydrophobic peptide (AHRD V1 **-- B9N409_POPTR); contains Interpro domain(s) IPR000612 Uncharacterised protein family UPF0057	1940.04	1939.02	1250.64	2156.04	1916.82	1840.51	1779.29	1373.2	1276.74	1282.09	1427.83	0.78	1.03428e-13
Solyc02g020900.1.1	Unknown Protein (AHRD V1)	46.95	53.27	37.33	43.09	80.2	52.17	0	1.54	0.86	0	0.6	0.01	1.03428e-13
Solyc03g025800.2.1	Os03g0111400 protein (Fragment) (AHRD V1 *-*- Q0DVV0_ORYSJ); contains Interpro domain(s) IPR006121 Heavy metal transport/detoxification protein	67.84	71.01	85.5	49.37	34.13	61.57	420.37	436.48	514.49	319.74	422.77	6.87	1.08752e-13
Solyc02g092530.2.1	Formamidase (AHRD V1 **** B9VXW6_LUPAL); contains Interpro domain(s) IPR004304 Acetamidase/Formamidase	3.49	4.33	3.89	3.82	2.77	3.66	0	0.17	0	0.29	0.115	0.03	1.09942e-13
Solyc04g080380.2.1	Unknown Protein (AHRD V1)	27.53	38.39	32.1	35.85	14.45	29.66	9.31	0	3.67	29.49	10.6175	0.36	1.11003e-13
Solyc01g099080.2.1	GDSL esterase/lipase At5g45910 (AHRD V1 ***- GDL83_ARATH); contains Interpro domain(s) IPR001087 Lipase, GDSL	0.41	0.9	0.15	0.58	0.16	0.44	21.53	32.6	41.86	23.79	29.945	68.06	1.18301e-13
Solyc10g078630.1.1	40S ribosomal protein S28 (AHRD V1 ***- B6T1V2_MAIZE); contains Interpro domain(s) IPR000289 Ribosomal protein S28e	1532.3	1163.79	1331.64	1237.47	1779.1	1408.86	378.98	289.64	301.68	219.58	297.47	0.21	1.26853e-13
Solyc04g015520.2.1	DNA binding protein (AHRD V1 **** B6TND2_MAIZE); contains Interpro domain(s) IPR005516 Remorin, C-terminal region	48.24	44.34	28.52	42.18	16.36	35.93	217.27	217.92	252.08	165.83	213.275	5.94	1.9146e-13
Solyc03g115500.2.1	Heparanase (AHRD V1 **** C9E7B7_ORYSI); contains Interpro domain(s) IPR005199 Glycoside hydrolase family 79, N-terminal	6.45	5.81	9.06	8.13	7.02	7.29	0.18	1.03	0.29	0.92	0.605	0.08	1.97219e-13
Solyc12g039120.1.1	40S ribosomal protein S19-like (AHRD V1 ***- Q2VCJ6_SOLTU); contains Interpro domain(s) IPR001266 Ribosomal protein S19e	298.38	331.48	262.39	312.65	336.31	308.24	79.39	71.93	43.95	57.63	63.225	0.21	2.1827e-13
Solyc02g021400.1.1	40S ribosomal protein S28 (AHRD V1 ***- B6T1V2_MAIZE); contains Interpro domain(s) IPR000289 Ribosomal protein S28e	638.53	625.32	455.49	567.5	796.4	616.65	137.68	133.76	104.07	142.63	129.535	0.21	2.40614e-13
Solyc01g007590.2.1	50S ribosomal protein L14 chloroplastic (AHRD V1 ***- D3WBB8_9BORA); contains Interpro domain(s) IPR005745 Ribosomal protein L14, bacterial-type	1.38	0.44	1.48	0.4	0.59	0.86	23.83	24.87	25.72	39.27	28.4225	33.13	2.55858e-13
Solyc07g007600.2.1	Pyrophosphate-energized proton pump (AHRD V1 ***- B0SRX3_LEPBP); contains Interpro domain(s) IPR004131 Inorganic H+ pyrophosphatase	60.88	77	49.74	66.95	77.5	66.41	16.45	19.15	17.03	16.17	17.2	0.26	2.86366e-13
Solyc01g113620.1.1	NBS-LRR resistance protein (Fragment) (AHRD V1 *-*- C1K2I0_ROSHC); contains Interpro domain(s) IPR002182 NB-ARC	17.66	12.16	8.37	15.43	11.53	13.03	1.37	2.17	0.89	1.63	1.515	0.12	3.14867e-13
Solyc04g050750.1.1	Ethylene-responsive transcription factor 1 (AHRD V1 *-*- ERF1_ORYSJ); contains Interpro domain(s) IPR001471 Pathogenesis-related transcriptional factor and ERF, DNA-binding	0	0	0	0	0	0	9.65	8.15	5.72	11.47	8.7475	874.75	3.23357e-13
Solyc10g083570.1.1	Fructose-bisphosphate aldolase (AHRD V1 ***- Q308A5_SOLTU); contains Interpro domain(s) IPR000741 Fructose-bisphosphate aldolase, class-I	235.85	385.53	216.08	253.72	275.35	273.31	64.77	47.44	56.97	40.37	52.3875	0.19	3.43274e-13
Solyc10g019270.1.1	ABC transporter C family member 9 (AHRD V1 ***- AB9C_ARATH); contains Interpro domain(s) IPR001140 ABC transporter, transmembrane region	0	0	0	0.04	0.07	0.02	1.36	1.65	1.58	1.32	1.4775	67.16	3.50763e-13
Solyc02g086460.2.1	Unknown Protein (AHRD V1)	17.49	27.67	11.07	26.55	31.98	22.95	99.08	180.77	143.7	135.93	139.87	6.09	3.53024e-13
Solyc06g072130.2.1	Aquaporin (AHRD V1 ***- D6BRE1_9ROSI); contains Interpro domain(s) IPR012269 Aquaporin	0	0	0	0	0.13	0.03	16.16	6.15	10.98	17.15	12.61	485	3.68653e-13
Solyc10g084360.1.1	Unknown Protein (AHRD V1)	94.78	116.54	99.67	79.97	193.42	116.88	0	0	1.4	0	0.35	0	4.49181e-13
Solyc06g065050.1.1	Transmembrane protein 205 (AHRD V1 *-*- TM205_MOUSE)	0	0.12	0	0.21	0.19	0.1	4.8	5.59	2.93	7.46	5.195	49.95	4.49371e-13
Solyc11g062130.1.1	Mitochondrial ADP/ATP carrier proteins (AHRD V1 ***- Q2UU95_ASPOR); contains Interpro domain(s) IPR002113 Adenine nucleotide translocator 1	850.19	793.23	739.18	828.53	499.8	742.19	185.57	152.68	153.55	178.27	167.518	0.23	4.92152e-13
Solyc04g082810.2.1	AT-hook DNA-binding protein (Fragment) (AHRD V1 **-* A1DR81_CATRO); contains Interpro domain(s) IPR014476 Predicted AT-hook DNA-binding	18.12	16.34	14.4	21.66	21.08	18.32	1.99	3.39	2.51	3.52	2.8525	0.16	5.01103e-13
Solyc05g005620.2.1	RNA-binding protein 25 (AHRD V1 *--- RBM25_HUMAN); contains Interpro domain(s) IPR002483 Splicing factor PWI	32.01	31.55	25.42	27.72	23.85	28.11	105.96	128.37	79.99	133.42	111.935	3.98	5.0338e-13
Solyc05g010080.2.1	Unknown Protein (AHRD V1)	12.39	12.75	9.03	16.02	18.67	13.77	1.26	0.3	0.67	4.27	1.625	0.12	5.18455e-13
Solyc04g078540.2.1	Cathepsin B-like cysteine proteinase (AHRD V1 **-* CYSP_SCHMA); contains Interpro domain(s) IPR013128 Peptidase C1A, papain	55.21	98.64	34.12	49.41	68.88	61.25	3.1	3.09	0.82	2.09	2.275	0.04	5.19171e-13
Solyc01g096980.1.1	Restricted tev movement 2 (AHRD V1 *--- D5K219_ARATH); contains Interpro domain(s) IPR008978 HSP20-like chaperone	12.11	10.3	8.44	7.32	9.26	9.49	0	0	0.44	1.06	0.375	0.04	5.24018e-13
Solyc09g009940.2.1	Signal recognition particle protein (AHRD V1 ***- B0CBK0_ACAM1); contains Interpro domain(s) IPR004780 Signal recognition particle, SRP	11.09	9.38	13.55	8.93	8.97	10.38	42.66	59.48	38.99	56.7	49.4575	4.76	5.82668e-13
Solyc03g007470.2.1	Ubiquitin-conjugating enzyme E2 10 (AHRD V1 **** UBC10_ARATH); contains Interpro domain(s) IPR000608 Ubiquitin-conjugating enzyme, E2	118.07	113.74	105.09	92.3	100.65	105.97	31.48	39.66	48.69	41.56	40.3475	0.38	5.96095e-13
Solyc03g007740.2.1	Reticulon family protein (AHRD V1 ***- B2WS91_9BRAS); contains Interpro domain(s) IPR003388 Reticulon	267.8	302.08	199.47	287.03	327.79	276.83	94.65	110.79	90.44	98.7	98.645	0.36	6.51478e-13
Solyc11g072190.1.1	Elongation factor beta-1 (AHRD V1 ***- A2YPM1_ORYSI); contains Interpro domain(s) IPR014038 Translation elongation factor EF1B, beta and delta chains, guanine nucleotide exchange	380.99	423.74	305.07	376.47	338.67	364.99	86.99	89.94	57.54	90.18	81.1625	0.22	6.81984e-13
Solyc10g055680.1.1	Ubiquinone/menaquinone biosynthesis methyltransferase ubiE (AHRD V1 *-*- UBIE_BRUME); contains Interpro domain(s) IPR013705 Sterol methyltransferase C-terminal	12.72	20.09	13.67	14.93	13.01	14.88	0.27	2.91	0.22	1.04	1.11	0.07	8.14459e-13
Solyc08g082390.2.1	Unknown Protein (AHRD V1)	35.37	27.62	29.83	27.63	35.52	31.19	323.8	468.01	229.72	374.47	349	11.19	8.33319e-13
Solyc09g083350.2.1	Group II intron splicing factor CRS1-like (AHRD V1 *--- Q5JK62_ORYSJ); contains Interpro domain(s) IPR001890 RNA-binding, CRM domain	7.57	6.89	9.16	7.3	6.66	7.52	35.59	38.22	29.94	32.23	33.995	4.52	9.11699e-13
Solyc01g087950.2.1	Serine carboxypeptidase 1 (AHRD V1 **** B6SW38_MAIZE); contains Interpro domain(s) IPR001563 Peptidase S10, serine carboxypeptidase	117.8	130.59	170.48	139.33	160.24	143.69	22.2	49.35	39.29	26.38	34.305	0.24	1.08765e-12
Solyc09g007930.2.1	Unknown Protein (AHRD V1)	104.65	42.42	68.42	77.35	40.17	66.6	4.07	5.79	3.22	0	3.27	0.05	1.13796e-12
Solyc06g010170.2.1	Lysine ketoglutarate reductase trans-splicing related 1 (AHRD V1 ***- B6TPP1_MAIZE); contains Interpro domain(s) IPR007877 Protein of unknown function DUF707	0.56	0.4	0.45	0.84	0.8	0.61	11.49	9.74	6.92	6.59	8.685	14.24	1.17904e-12
Solyc07g056470.2.1	Glutathione S-transferase-like protein (AHRD V1 **** Q8GVD1_SOLLC); contains Interpro domain(s) IPR004046 Glutathione S-transferase, C-terminal	0.73	0.34	0.26	0.83	0.56	0.54	99.48	59.13	93.93	47.08	74.905	137.69	1.23514e-12
Solyc05g053810.2.1	Serine hydroxymethyltransferase (AHRD V1 **** D2D306_GOSHI); contains Interpro domain(s) IPR001085 Serine hydroxymethyltransferase	49.3	55.12	46.02	52.6	50.63	50.73	19.25	22.83	22.73	20.47	21.32	0.42	1.30101e-12
Solyc09g074380.2.1	N-rich protein (Fragment) (AHRD V1 *--- A6N0R0_ORYSI); contains Interpro domain(s) IPR013989 Development and cell death domain	0.68	1.09	1.6	1.75	0.96	1.22	16.35	10.84	11.15	19.31	14.4125	11.85	1.30101e-12
Solyc12g062990.1.1	Unknown Protein (AHRD V1); contains Interpro domain(s) IPR000515 Binding-protein-dependent transport systems inner membrane component	0.06	0	0	0	0	0.01	2.25	2.66	1.69	0.81	1.8525	154.38	1.30154e-12
Solyc05g005690.1.1	30S ribosomal protein S9 (AHRD V1 ***- C5JX04_AJEDS); contains Interpro domain(s) IPR000754 Ribosomal protein S9	118.27	74.29	76.87	97.46	123.63	98.1	15.84	14.09	10.95	17.58	14.615	0.15	1.4976e-12
Solyc01g008270.2.1	Prefoldin subunit 5 (AHRD V1 ***- B6TVU2_MAIZE); contains Interpro domain(s) IPR011599 Prefoldin alpha subunit	28.14	28.24	24.24	29.52	24.57	26.94	168.35	158.28	139.22	141.44	151.822	5.64	1.62106e-12
Solyc04g045500.1.1	Ulp1 protease family C-terminal catalytic domain containing protein (AHRD V1 ***- Q60D46_SOLDE); contains Interpro domain(s) IPR003653 Peptidase C48, SUMO/Sentrin/Ubl1	0	0	0	0	0	0	2.56	3.09	4.85	2.59	3.2725	327.25	1.65011e-12
Solyc03g044030.1.1	Pre-mRNA-splicing factor SYF1 (AHRD V1 ***- C0HB68_SALSA)	0	0	0.16	0	0	0.03	2.43	4.61	3.41	5.13	3.895	121.72	1.83463e-12
Solyc02g082450.2.1	Auxin efflux carrier family protein (AHRD V1 **** D7L9F0_ARALY); contains Interpro domain(s) IPR004776 Auxin efflux carrier	30.67	44.43	20.56	44.05	33.33	34.61	3.37	6.85	0.57	2.14	3.2325	0.09	1.93624e-12
Solyc06g075530.1.1	Unknown Protein (AHRD V1)	37.12	35.25	32.07	41.03	35.79	36.25	0	1.02	0	0	0.255	0.01	1.97053e-12
Solyc04g049560.1.1	Ulp1 protease family C-terminal catalytic domain containing protein (AHRD V1 *-*- Q60D46_SOLDE); contains Interpro domain(s) IPR015410 Region of unknown function DUF1985	0.07	0.25	0	0.28	0.05	0.13	3.5	2.57	4.7	2.66	3.3575	25.83	2.24845e-12
Solyc04g082060.2.1	F-box family protein (AHRD V1 ***- B9H1M6_POPTR); contains Interpro domain(s) IPR005174 Protein of unknown function DUF295	10.48	15.98	8.07	13.96	15.63	12.82	2.18	1.89	1.53	1.53	1.7825	0.14	2.3494e-12
Solyc04g051730.1.1	Cytochrome P450	0	0	0	0	0.04	0.01	7.46	5.03	2.11	6.06	5.165	645.62	2.60287e-12
Solyc08g076400.2.1	Myb family transcription factor-like protein (AHRD V1 *--- Q84UP8_ORYSJ); contains Interpro domain(s) IPR006447 Myb-like DNA-binding region, SHAQKYF class	2.49	2.37	1.67	3.49	0.72	2.15	13.69	22.64	19	14.54	17.4675	8.13	2.81106e-12
Solyc02g082510.1.1	Amino acid transporter family protein (AHRD V1 **** D7LI10_ARALY); contains Interpro domain(s) IPR013057 Amino acid transporter, transmembrane	74.2	62.87	81.78	67.05	77.58	72.7	13.76	16.15	17.21	12.21	14.8325	0.2	2.90325e-12
Solyc12g019980.1.1	Cig3 (AHRD V1 ***- Q8W417_TOBAC)	94.07	94.54	93.47	94.58	58.45	87.02	4.19	9.93	11.02	8.85	8.4975	0.1	2.97909e-12
Solyc01g007560.2.1	DNA-directed RNA polymerase subunit alpha (AHRD V1 ***- D3WBC7_9BORA); contains Interpro domain(s) IPR011773 DNA-directed RNA polymerase, alpha subunit	0.94	0.53	1.01	0.65	0.07	0.64	12.08	6.77	8.09	11.13	9.5175	14.87	3.32857e-12
Solyc04g080590.2.1	Proteasome subunit alpha type (AHRD V1 ***- Q8H1Y2_NICBE); contains Interpro domain(s) IPR001353 Proteasome, subunit alpha/beta	125.66	206.53	111.6	156.8	163.12	152.74	50.99	48.45	39.76	32.11	42.8275	0.28	3.42461e-12
Solyc10g081090.1.1	Splicing factor 3B subunit 1 (AHRD V1 **-- B3RQX5_TRIAD); contains Interpro domain(s) IPR016024 Armadillo-type fold	117.89	151.45	136.77	134.49	75.24	123.17	18.32	24.44	15.07	24.19	20.505	0.17	3.42461e-12
Solyc04g081250.1.1	Auxin-induced SAUR-like protein (AHRD V1 *-*- Q8S349_CAPAN); contains Interpro domain(s) IPR003676 Auxin responsive SAUR protein	0.37	0	0	0	0	0.07	8.47	27.81	14.41	23.12	18.4525	249.36	3.72374e-12
Solyc12g095810.1.1	Solute carrier family 15 member 4 (AHRD V1 **-- S15A4_BOVIN); contains Interpro domain(s) IPR000109 TGF-beta receptor, type I/II extracellular region	0.83	0.48	1.34	1.22	1.21	1.02	5.49	8.56	8.33	6.78	7.29	7.18	4.11848e-12
Solyc03g121350.2.1	Anoctamin-like protein (AHRD V1 ***- D0MXY8_PHYIN); contains Interpro domain(s) IPR007632 Protein of unknown function DUF590	0.07	0	0	0.06	0	0.03	6.79	7.44	3.76	12.4	7.5975	292.21	4.24402e-12
Solyc01g087920.1.1	Serine carboxypeptidase 1 (AHRD V1 **** B6SW38_MAIZE); contains Interpro domain(s) IPR001563 Peptidase S10, serine carboxypeptidase	15.72	9.52	20.86	16.73	22.84	17.13	0.94	1.07	0.74	0	0.6875	0.04	4.97408e-12
Solyc01g107500.2.1	Unknown Protein (AHRD V1)	0	0	0	0	0	0	16.53	16.04	20.18	24.77	19.38	1938	5.24562e-12
Solyc01g007720.2.1	ORF42f (AHRD V1 *-*- Q32989_PINTH)	25.64	19.23	27.94	17.77	10.37	20.19	340.25	232.26	288.72	386.16	311.848	15.45	5.47358e-12
Solyc08g083310.2.1	Glucan endo-1 3-beta-glucosidase 7 (AHRD V1 ***- B6T478_MAIZE); contains Interpro domain(s) IPR000490 Glycoside hydrolase, family 17	4.71	6.9	4.75	5.67	6.49	5.7	0.46	0.49	0.18	0	0.2825	0.05	5.47392e-12
Solyc08g077980.2.1	Bax inhibitor (AHRD V1 ***- Q6U1L7_SOLLC); contains Interpro domain(s) IPR006214 Uncharacterised protein family UPF0005	253.24	325.47	266.42	395.5	305.15	309.16	107.48	117.06	95.39	131.3	112.808	0.36	5.48686e-12
Solyc08g005300.1.1	Chaperone DnaJ (AHRD V1 *-*- A8URH8_9AQUI); contains Interpro domain(s) IPR003095 Heat shock protein DnaJ	8.11	8.9	7.75	8.39	6.32	7.89	36.71	33.2	20.62	26.86	29.3475	3.72	5.48718e-12
Solyc05g012580.1.1	Unknown Protein (AHRD V1)	752	512.29	439.19	430.96	169.34	460.76	12.39	1.96	2.17	8.72	6.31	0.01	5.58755e-12
Solyc02g077930.1.1	Unknown Protein (AHRD V1)	60.25	59.26	36.99	71.4	55.95	56.77	1.92	1.36	0	4.86	2.035	0.04	5.61916e-12
Solyc04g082910.1.1	Unknown Protein (AHRD V1); contains Interpro domain(s) IPR003823 Protein of unknown function CP12	29.93	26.65	26.79	23.65	37.44	28.89	209.85	145.35	175.39	123.86	163.612	5.66	5.88862e-12
Solyc06g054620.2.1	Zinc finger CCCH domain-containing protein 34 (AHRD V1 ***- C3H34_ARATH); contains Interpro domain(s) IPR000571 Zinc finger, CCCH-type	4.43	4.34	3.68	1.6	2.46	3.3	20.77	16.97	14.99	20.81	18.385	5.57	5.98254e-12
Solyc02g062490.2.1	2-oxoglutarate-dependent dioxygenase (Fragment) (AHRD V1 ***- Q944Y0_ARATH); contains Interpro domain(s) IPR005123 Oxoglutarate and iron-dependent oxygenase	1.29	3.28	2.09	3.35	2.15	2.43	123.62	187.42	164.15	62.96	134.537	55.32	6.23073e-12
Solyc03g096120.1.1	Yippee-like protein (AHRD V1 ***- A9QXI3_SOLTU); contains Interpro domain(s) IPR004910 Yippee-like protein	18.29	32.86	21.77	22.15	13.61	21.74	0	0	0	1.12	0.28	0.01	6.67073e-12
Solyc04g080580.2.1	Kinase PfkB family (AHRD V1 **** D4WID3_BACOV); contains Interpro domain(s) IPR011611 Carbohydrate/purine kinase	17.58	24.52	16.93	23.92	29.67	22.52	3.11	4.06	2.25	6.9	4.08	0.18	7.20773e-12
Solyc10g083880.1.1	Aquaporin (AHRD V1 ***- D6BRE1_9ROSI); contains Interpro domain(s) IPR012269 Aquaporin	931.75	1570.21	1260.83	1600.14	1228.81	1318.35	177.76	472.92	112.82	220.37	245.968	0.19	7.68432e-12
Solyc12g063000.1.1	Unknown Protein (AHRD V1); contains Interpro domain(s) IPR001463 Sodium:alanine symporter	0	0.03	0.03	0	0.02	0.02	1.3	0.89	0.6	0.76	0.8875	55.47	9.10207e-12
Solyc11g012780.1.1	C2 domain containing protein (AHRD V1 ***- Q2A9R2_BRAOL)	92.72	92.24	97.57	108.17	64.15	90.97	17.97	10.39	10.64	9.97	12.2425	0.13	9.23237e-12
Solyc12g099240.1.1	Huntingtin interacting protein K (AHRD V1 ***- B6THW6_MAIZE)	221.97	148.82	171.53	184.06	204.91	186.26	36.97	41.96	36.15	33.48	37.14	0.2	9.45149e-12
Solyc01g099410.2.1	Histone H2A (AHRD V1 ***- Q8H0G7_TOBAC); contains Interpro domain(s) IPR002119 Histone H2A	37.1	37.02	36.58	51.81	54.24	43.35	9.31	10.4	10.5	16.85	11.765	0.27	9.45408e-12
Solyc06g053180.2.1	Cytochrome b5 (AHRD V1 **** A5Z1Y7_MALDO)	164.93	127.43	118.98	121.68	106.12	127.83	836.19	943.29	969.15	753.26	875.473	6.85	9.55799e-12
Solyc06g082670.2.1	Ribosomal protein L10 (AHRD V1 ***- A8IZK3_CHLRE); contains Interpro domain(s) IPR001197 Ribosomal protein L10e	236.62	249.92	212.24	231.93	323.11	250.76	100.82	109.96	84.19	92.9	96.9675	0.39	9.82816e-12
Solyc06g071050.2.1	Spfh domain / band 7 family protein (AHRD V1 **-- B4AS86_FRANO); contains Interpro domain(s) IPR001107 Band 7 protein	58.08	78.17	51.59	58.46	62.33	61.73	16.17	23.01	12.51	9.4	15.2725	0.25	9.91337e-12
Solyc05g055280.1.1	Ferredoxin-6 (AHRD V1 ***- B6T626_MAIZE); contains Interpro domain(s) IPR010241 Ferredoxin [2Fe-2S], plant	80.37	75.27	84.55	64.49	71	75.14	7.9	11.23	7.02	15.01	10.29	0.14	1.02433e-11
Solyc11g068900.1.1	Harpin-induced protein 1 containing protein expressed (AHRD V1 *-*- Q2RAC3_ORYSJ); contains Interpro domain(s) IPR010847 Harpin-induced 1	111.67	108.28	97.02	99	106.71	104.54	24.71	22.18	20.72	21.69	22.325	0.21	1.12868e-11
Solyc01g068530.2.1	30S ribosomal protein S9 (AHRD V1 ***- C5JX04_AJEDS); contains Interpro domain(s) IPR000754 Ribosomal protein S9	263.85	251.65	197.96	281.78	271.03	253.25	75.06	105.42	69.51	144.37	98.59	0.39	1.26063e-11
Solyc08g080780.2.1	SKIP interacting protein 24 (Fragment) (AHRD V1 *--- B8Q8B0_ORYSI)	1.34	0.88	0.63	0.94	0.67	0.89	8.5	5.85	8.85	5.73	7.2325	8.11	1.29456e-11
Solyc10g084070.1.1	Unknown Protein (AHRD V1)	208.66	239.32	168.83	266.24	87.82	194.17	6.03	14.59	3.81	12.23	9.165	0.05	1.33193e-11
Solyc06g069860.2.1	60S ribosomal protein L34 (AHRD V1 ***- B6UH15_MAIZE); contains Interpro domain(s) IPR008195 Ribosomal protein L34e	226.08	236.49	134.42	196.75	238.02	206.35	94.48	99.39	69.52	90.08	88.3675	0.43	1.50609e-11
Solyc01g068590.2.1	Unknown Protein (AHRD V1)	0	0	0	0	0	0	29.01	26.07	21.7	54.19	32.7425	3274.25	1.58564e-11
Solyc08g062310.1.1	Ulp1 protease family C-terminal catalytic domain containing protein (AHRD V1 *-*- Q60D46_SOLDE); contains Interpro domain(s) IPR003653 Peptidase C48, SUMO/Sentrin/Ubl1	0.65	2.11	0.99	2.05	1.51	1.46	13.12	9.95	16.61	18.22	14.475	9.9	1.66481e-11
Solyc12g056520.1.1	Exocyst complex component 2 (AHRD V1 ***- Q5SUZ6_MOUSE)	2.13	1.97	1.15	1.55	2.25	1.81	8.59	9.67	10.49	6.46	8.8025	4.86	1.7451e-11
Solyc01g015050.1.1	Unknown Protein (AHRD V1)	0	0	0	0	1.99	0.4	19.54	23.42	20.31	11.73	18.75	47.11	1.80724e-11
Solyc03g005740.1.1	Signal peptidase complex subunit 1 (AHRD V1 ***- B6SJA3_MAIZE); contains Interpro domain(s) IPR009542 Microsomal signal peptidase 12 kDa subunit	533.83	493.44	424.26	458.32	731.04	528.18	102.53	106.42	63.83	87.16	89.985	0.17	2.0551e-11
Solyc02g069420.2.1	Phospholipid-translocating P-type ATPase flippase family protein (AHRD V1 **** A2DBI9_TRIVA); contains Interpro domain(s) IPR006539 ATPase, P-type, phospholipid-translocating, flippase	19.91	36.06	19.53	32.67	49.3	31.49	132.71	128.05	130.64	128.33	129.933	4.13	2.06782e-11
Solyc12g014520.1.1	Ulp1 protease family C-terminal catalytic domain containing protein (AHRD V1 *-*- Q60D46_SOLDE); contains Interpro domain(s) IPR015410 Region of unknown function DUF1985	0.41	0.82	0.38	1.09	0.66	0.67	5.97	4.76	8.36	7.8	6.7225	10	2.24353e-11
Solyc01g110810.2.1	Unknown Protein (AHRD V1)	0	0	0	0	0	0	13.96	14.19	7.09	12.64	11.97	1197	2.40682e-11
Solyc02g063420.2.1	Hydroxyproline-rich glycoprotein (AHRD V1 **-- A9YWR1_MEDTR)	49.73	57	32.95	65.19	75.19	56.01	9.63	17.13	5.98	10.47	10.8025	0.19	2.48266e-11
Solyc03g007780.1.1	Unknown Protein (AHRD V1)	3.56	16.24	0	4.91	9.54	6.85	64.71	58.68	56.13	33.78	53.325	7.78	2.49242e-11
Solyc07g053760.2.1	Serine/threonine phosphatase family protein (AHRD V1 **** C1E0J1_9CHLO); contains Interpro domain(s) IPR015655 Protein phosphatase 2C	14.69	22.92	8.6	18.31	13.04	15.51	0.68	1.7	0	3.02	1.35	0.09	2.66452e-11
Solyc02g089490.2.1	Unknown Protein (AHRD V1)	9.35	16.17	6.82	8.63	9.45	10.08	96.45	94.47	110.81	122.28	106.002	10.51	3.02346e-11
Solyc12g096080.1.1	UDP-glucosyltransferase family 1 protein (AHRD V1 ***- C6KI43_CITSI); contains Interpro domain(s) IPR002213 UDP-glucuronosyl/UDP-glucosyltransferase	0	0	0	0	0	0	2.01	2.57	1.43	3.82	2.4575	245.75	3.24583e-11
Solyc03g115140.2.1	Chaperone protein dnaJ (AHRD V1 *-*- A8BQ93_GIALA); contains Interpro domain(s) IPR015609 Molecular chaperone, heat shock protein, Hsp40, DnaJ	16.48	14.3	9.92	12.06	17.9	14.13	70.89	66.28	54.38	72.37	65.98	4.67	3.32951e-11
Solyc12g082720.1.1	Unknown Protein (AHRD V1)	0.61	1.16	0.44	0.7	0.08	0.6	7.6	8.75	6.29	10.09	8.1825	13.68	3.32951e-11
Solyc03g113510.1.1	Contig An16c0080 complete genome (AHRD V1 ***- A2R766_ASPNC)	0.51	0.8	0.73	0	0.45	0.5	8.42	6.63	6.65	6.86	7.14	14.34	3.60751e-11
Solyc12g089340.1.1	Vacuolar protein sorting 35 (AHRD V1 ***- B6U2K5_MAIZE); contains Interpro domain(s) IPR005378 Vacuolar protein sorting-associated protein 35	15.03	16.91	14.07	18.27	12.45	15.35	47.37	55.56	57.2	37.85	49.495	3.23	3.63501e-11
Solyc09g009490.2.1	Bzip transcription factor (AHRD V1 *-** Q00M78_SOYBN); contains Interpro domain(s) IPR011700 Basic leucine zipper	0	0	0	0	0	0	3.43	2.77	1.99	2.61	2.7	270	3.73677e-11
Solyc09g007450.2.1	Dolichyldiphosphatase 1 (AHRD V1 **-* B6UB05_MAIZE); contains Interpro domain(s) IPR000326 Phosphatidic acid phosphatase type 2/haloperoxidase	50.72	48.95	46.26	51.45	42.79	48.03	13.96	18.31	11.02	9.4	13.1725	0.27	3.88844e-11
Solyc10g079000.1.1	Transmembrane and coiled-coil domain-containing protein 1 (AHRD V1 ***- B0WCQ4_CULQU); contains Interpro domain(s) IPR008559 Protein of unknown function DUF841, eukaryotic	63.88	62.26	50.18	57.48	59.4	58.64	8.52	12.83	9.5	9.53	10.095	0.17	3.96833e-11
Solyc04g077230.1.1	Unknown Protein (AHRD V1)	52.68	47.94	62.09	58.01	64.07	56.96	9.12	2.78	7.2	0	4.775	0.08	4.01156e-11
Solyc02g069450.2.1	Photosystem I reaction center subunit III (AHRD V1 ***- Q9XQB4_PHAAU); contains Interpro domain(s) IPR003666 Photosystem I reaction centre protein PsaF, subunit III	0.07	0.28	0.16	0.06	0.29	0.17	9.1	18.86	17.5	25.07	17.6325	102.51	4.16168e-11
Solyc07g063870.2.1	AT5g54540/MRB17_4 (AHRD V1 *-*- Q9FIV0_ARATH)	266.65	318.83	256.88	312.66	289.59	288.92	74.53	139.44	71.84	114.19	100	0.35	4.16168e-11
Solyc08g076770.2.1	Os02g0225300 protein (Fragment) (AHRD V1 *-*- Q0E2N4_ORYSJ)	38.83	42.18	36.7	49.52	37.53	40.95	7.28	4.32	8.15	5.39	6.285	0.15	4.26887e-11
Solyc12g096150.1.1	60S ribosomal protein L13 (AHRD V1 ***- Q3HRY7_SOLTU); contains Interpro domain(s) IPR001380 Ribosomal protein L13e	228.77	189.81	167.44	183.68	154.79	184.9	42.95	44.33	39.89	41.29	42.115	0.23	4.31105e-11
Solyc10g050100.1.1	Unknown Protein (AHRD V1)	4.57	5.43	7.37	2.96	3.06	4.68	63.1	43.45	56.27	51.61	53.6075	11.46	4.36709e-11
Solyc09g063110.1.1	Ulp1 protease family C-terminal catalytic domain containing protein (AHRD V1 ***- Q60D46_SOLDE); contains Interpro domain(s) IPR003653 Peptidase C48, SUMO/Sentrin/Ubl1	0.08	0.16	0	0.28	0	0.1	3.49	2.69	5.05	2.58	3.4525	33.2	4.63215e-11
Solyc05g018110.1.1	Ulp1 protease family C-terminal catalytic domain containing protein (AHRD V1 *-*- Q60D46_SOLDE); contains Interpro domain(s) IPR003653 Peptidase C48, SUMO/Sentrin/Ubl1	0.61	1.88	1.2	1.84	0.87	1.28	10.29	7.52	13.41	13.28	11.125	8.69	4.79184e-11
Solyc05g025840.1.1	Ulp1 protease family C-terminal catalytic domain containing protein (AHRD V1 ***- Q60D46_SOLDE); contains Interpro domain(s) IPR003653 Peptidase C48, SUMO/Sentrin/Ubl1	0	0.29	0	0	0	0.06	4.39	8.98	7.8	5.57	6.685	115.26	4.93457e-11
Solyc03g118520.2.1	Unknown Protein (AHRD V1)	47.42	47.15	47.09	48.19	75.09	52.99	5.05	6.59	9.98	7.47	7.2725	0.14	5.21814e-11
Solyc07g042050.1.1	Ulp1 protease family C-terminal catalytic domain containing protein (AHRD V1 *-*- Q60D46_SOLDE)	0	1.52	0.34	1.11	0.06	0.61	8.86	6.1	11.96	7.97	8.7225	14.39	5.46136e-11
Solyc04g078380.1.1	MFP1 attachment factor 1 (AHRD V1 **-- Q9M7N4_SOYBN)	149.2	165.53	132.15	161.35	180.76	157.8	39.59	33.62	33.79	34.81	35.4525	0.22	5.90307e-11
Solyc05g013400.2.1	Pentatricopeptide repeat-containing protein (AHRD V1 ***- D7MDP3_ARALY); contains Interpro domain(s) IPR002885 Pentatricopeptide repeat	2.62	4.2	3.68	3.31	4.42	3.65	18.71	18.23	16.19	16.62	17.4375	4.78	6.35062e-11
Solyc03g044910.1.1	GNS1/SUR4 membrane family protein (AHRD V1 ***- D7MBD4_ARALY); contains Interpro domain(s) IPR002076 GNS1/SUR4 membrane protein	416.51	447.64	306.6	533.84	593.35	459.59	31.89	130.1	27.6	79.13	67.18	0.15	6.40181e-11
Solyc06g066210.1.1	Unknown Protein (AHRD V1)	17.81	22.86	11.38	18.67	22.27	18.6	0.86	0	0	0	0.215	0.01	6.51705e-11
Solyc09g090080.1.1	Inorganic phosphate transporter (AHRD V1 **** Q9LLS5_TOBAC); contains Interpro domain(s) IPR004738 Phosphate permease	14.46	11.49	6.83	7.78	10.75	10.26	0.55	1.04	0.72	1.62	0.9825	0.1	6.814e-11
Solyc02g036350.2.1	1-aminocyclopropane-1-carboxylate oxidase (AHRD V1 ***- A4ZYQ6_SOLLC); contains Interpro domain(s) IPR005123 Oxoglutarate and iron-dependent oxygenase	56.78	44.65	54.21	54.17	33.96	48.75	1.53	24.55	6.27	14.32	11.6675	0.24	7.04096e-11
Solyc01g058010.2.1	Neutral invertase (AHRD V1 ***- A7LH71_VITVI); contains Interpro domain(s) IPR006937 Plant neutral invertase	0.99	1.41	3.64	1.92	1.2	1.83	16.57	10.42	13.7	10.75	12.86	7.02	7.24756e-11
Solyc03g032040.2.1	MFS family major facilitator transporter D-xylose cation symporter (AHRD V1 *-** D4E1S5_SEROD); contains Interpro domain(s) IPR016196 Major facilitator superfamily, general substrate transporter	4.17	6.94	6.13	6.47	5.54	5.85	0.54	1.63	0.21	0.17	0.6375	0.11	8.16386e-11
Solyc06g005490.2.1	Triosephosphate isomerase (AHRD V1 **** Q3HRV9_SOLTU); contains Interpro domain(s) IPR000652 Triosephosphate isomerase	144.04	146.48	186.54	169.7	157.05	160.76	42.04	50.11	61.62	40.33	48.525	0.3	8.77614e-11
Solyc03g112360.1.1	60S ribosomal protein L27A (AHRD V1 ***- B6VC54_VERFO); contains Interpro domain(s) IPR001196 Ribosomal protein L15	379.33	367.22	252.4	354.85	372.06	345.17	88.53	101.24	56.97	96.43	85.7925	0.25	9.05095e-11
Solyc10g086020.1.1	30S ribosomal protein S12 (AHRD V1 ***- RS12_MYCPU); contains Interpro domain(s) IPR005680 Ribosomal protein S23, eukaryotic/archaeal	339.22	295.53	303.39	310.54	250.47	299.83	88.82	71.94	55.05	72.76	72.1425	0.24	9.15997e-11
Solyc10g039320.1.1	Ulp1 protease family C-terminal catalytic domain containing protein (AHRD V1 *-*- Q60D46_SOLDE)	0	0.11	0.12	0.2	0.09	0.1	2.64	3.32	3.2	4.11	3.3175	31.9	9.32814e-11
Solyc04g078970.1.1	Genomic DNA chromosome 5 P1 clone MBD2 (AHRD V1 *-*- Q9FMN1_ARATH); contains Interpro domain(s) IPR008545 Protein of unknown function DUF827, plant	0.31	0.73	0.5	0.66	1.06	0.65	6.86	8.98	5.85	10.09	7.945	12.19	9.61841e-11
Solyc04g078400.2.1	Chromatin modification-related protein EAF3 (AHRD V1 **-- B6TDE5_MAIZE); contains Interpro domain(s) IPR008676 MRG	45.12	49.15	41.87	46.83	35.54	43.7	18.3	12.55	9.55	16.98	14.345	0.33	9.91869e-11
Solyc12g008720.1.1	60S ribosomal protein L31 (AHRD V1 ***- B6VC52_VERFO); contains Interpro domain(s) IPR000054 Ribosomal protein L31e	657.12	546.08	422.85	578.45	535.5	548	167.96	137.3	109.7	140.24	138.8	0.25	1.03415e-10
Solyc12g013550.1.1	Unknown Protein (AHRD V1)	283.89	270.65	267.06	272.17	376.19	293.99	71.78	69.51	71.66	63.2	69.0375	0.23	1.05218e-10
Solyc10g009430.2.1	Diacylglycerol O-acyltransferase (AHRD V1 ***- Q124V7_POLSJ); contains Interpro domain(s) IPR009721 Protein of unknown function DUF1298	12	13.46	9.75	12.95	10.08	11.65	1.51	3.23	1.05	0.72	1.6275	0.14	1.07245e-10
Solyc01g108410.1.1	Pentatricopeptide repeat-containing protein (AHRD V1 ***- D7M761_ARALY); contains Interpro domain(s) IPR002885 Pentatricopeptide repeat	5.43	5.36	6.68	4.37	5.82	5.53	16.28	30.77	22.91	21.93	22.9725	4.15	1.10457e-10
Solyc12g099030.1.1	Ubiquitin (AHRD V1 ***- D3PHG3_9MAXI); contains Interpro domain(s) IPR019956 Ubiquitin subgroup	446.17	398.6	340.71	390.22	504.47	416.03	128.4	115.73	78.39	112.84	108.84	0.26	1.12211e-10
Solyc10g048060.1.1	Uncharacterized mitochondrial protein AtMg00030 (AHRD V1 *-*- M030_ARATH)	36.71	21.13	30.67	19.17	17.15	24.97	0	1.41	0.52	0.84	0.6925	0.03	1.12463e-10
Solyc11g013620.1.1	Myb family transcription factor (AHRD V1 *-*- D7LKT0_ARALY); contains Interpro domain(s) IPR006447 Myb-like DNA-binding region, SHAQKYF class	13.83	13.13	10.91	13.41	10.66	12.39	0.77	0.27	0.61	1.46	0.7775	0.06	1.18821e-10
Solyc07g064610.2.1	Calcium-dependent protein kinase 2 (AHRD V1 **** Q944W9_SOLTU); contains Interpro domain(s) IPR002290 Serine/threonine protein kinase	39.72	20.68	31.59	35.67	31.23	31.78	9.17	14.65	10.2	12.1	11.53	0.36	1.19208e-10
Solyc11g044230.1.1	UPF0727 protein C6orf115 homolog (AHRD V1 *-*- CF115_XENLA)	237.6	226.17	204.18	238.41	218.7	225.01	27.2	77.4	44.55	33.2	45.5875	0.2	1.20453e-10
Solyc06g048440.2.1	GJ14616 (Fragment) (AHRD V1 ***- B4MH79_DROVI); contains Interpro domain(s) IPR010800 Glycine rich	0	0	0	0	0	0	3.71	5.94	4.64	10.19	6.12	612	1.25029e-10
Solyc05g012020.2.1	MADS-box transcription factor MADS-RIN (AHRD V1 *-** Q8S4L5_SOLLC); contains Interpro domain(s) IPR002487 Transcription factor, K-box	692.01	687.96	622.39	645.93	339.7	597.6	3419.74	2646.1	2724.56	2691.86	2870.57	4.8	1.30148e-10
Solyc06g074290.1.1	Unknown Protein (AHRD V1)	582.57	528.92	621.88	472.13	773.92	595.88	138.42	139.03	136.34	150.7	141.123	0.24	1.35277e-10
Solyc11g007560.1.1	Seed maturation protein PM36 (AHRD V1 ***- B6TPF2_MAIZE); contains Interpro domain(s) IPR004305 TENA/THI-4 protein/Coenzyme PQQ biosynthesis protein C	0	0	0	0	0	0	3.34	5.35	4.29	5.29	4.5675	456.75	1.59468e-10
Solyc10g045480.1.1	Calmodulin-binding protein (Fragment) (AHRD V1 *--* Q4U0E6_FRAAN); contains Interpro domain(s) IPR012442 Protein of unknown function DUF1645	2.59	3.77	1.85	2.68	1.52	2.48	27.65	13.99	16.99	23.76	20.5975	8.3	1.82648e-10
Solyc06g007940.1.1	BZIP domain class transcription factor (AHRD V1 **-- D9ZIQ5_MALDO); contains Interpro domain(s) IPR011333 BTB/POZ fold	35.44	27.14	18.01	31.86	10.64	24.62	0	0	0	0.86	0.215	0.01	1.84981e-10
Solyc01g100950.2.1	Glucose-6-phosphate 1-dehydrogenase (AHRD V1 ***- B9RFN8_RICCO); contains Interpro domain(s) IPR001282 Glucose-6-phosphate dehydrogenase	6.04	5.39	5.19	6.04	1.8	4.89	54.38	39.59	49.32	31.24	43.6325	8.92	1.89557e-10
Solyc02g062270.2.1	Unknown Protein (AHRD V1)	3.25	6.17	5.23	5.99	28.55	9.84	62.64	59.2	56.86	68.75	61.8625	6.29	1.96738e-10
Solyc06g016750.2.1	Transcription factor (Fragment) (AHRD V1 *-*- D6MK76_9ASPA); contains Interpro domain(s) IPR003958 Transcription factor CBF/NF-Y/archaeal histone	41.25	44.18	31.59	37.43	15.32	33.95	153.66	149.14	95.99	141.87	135.165	3.98	2.06508e-10
Solyc05g007200.2.1	RNA recognition motif containing protein (AHRD V1 **-- B6T581_MAIZE); contains Interpro domain(s) IPR001395 Aldo/keto reductase	25.48	24.45	18.2	25.06	28.87	24.41	7.34	3.63	6.05	8.91	6.4825	0.27	2.07466e-10
Solyc02g043950.1.1	Unknown Protein (AHRD V1)	2.89	1.37	0	1.24	1.1	1.32	77.14	73.17	154.35	91.27	98.9825	74.99	2.17561e-10
Solyc06g051700.1.1	Ulp1 protease family C-terminal catalytic domain containing protein (AHRD V1 ***- Q60D46_SOLDE); contains Interpro domain(s) IPR003653 Peptidase C48, SUMO/Sentrin/Ubl1	1.52	7	3.96	5.23	1.16	3.77	19.31	14.84	23.18	21.05	19.595	5.19	2.23583e-10
Solyc06g009040.2.1	Glutathione S-transferase (AHRD V1 **** A5YWI9_SOLTU); contains Interpro domain(s) IPR004046 Glutathione S-transferase, C-terminal	13.96	13.99	13.54	9.86	3.48	10.97	0	0	0	0	0	0	2.24944e-10
Solyc10g079990.1.1	Transcription initiation factor IIB-2 (AHRD V1 ***- D7L8X6_ARALY); contains Interpro domain(s) IPR000812 Transcription factor TFIIB related	15.07	11.34	5.8	11.27	10.22	10.74	56.19	36.74	47.98	53.27	48.545	4.52	2.35533e-10
Solyc11g013660.1.1	Transmembrane protein 50A (AHRD V1 *--- B6T7W1_MAIZE); contains Interpro domain(s) IPR007919 Uncharacterised protein family UPF0220	29.05	29.97	26.58	30.91	21.53	27.61	3.19	1.82	2.52	3.24	2.6925	0.1	2.37865e-10
Solyc07g064620.1.1	Translation initiation factor SUI1 (AHRD V1 **** A4QR10_MAGGR); contains Interpro domain(s) IPR005874 Eukaryotic translation initiation factor SUI1	1166.43	555.23	1066.24	822.8	857.52	893.64	117.59	112.58	146.83	96.46	118.365	0.13	2.53355e-10
Solyc10g083370.1.1	Unknown Protein (AHRD V1)	16.19	23.49	14.49	18.22	12.56	16.99	62.47	74.64	62.62	92.39	73.03	4.3	2.58731e-10
Solyc11g068950.1.1	BEL1-like homeodomain protein 1 (AHRD V1 **-- BLH1_ARATH); contains Interpro domain(s) IPR006563 POX	145.97	136.26	117.62	127.23	84.95	122.41	366.47	354.5	376.54	306.66	351.043	2.87	2.6171e-10
Solyc01g100390.2.1	Pyrophosphate-energized proton pump (AHRD V1 ***- B0SRX3_LEPBP); contains Interpro domain(s) IPR004131 Inorganic H+ pyrophosphatase	2.44	4.06	1.77	2.32	3.32	2.78	0	0.36	0	0	0.09	0.03	2.64901e-10
Solyc01g103310.2.1	Unknown Protein (AHRD V1)	0	0	0	0	0	0	25.59	26.48	25.72	20.64	24.6075	2460.75	2.65677e-10
Solyc02g085540.1.1	NADH ubiquinone oxidoreductase kD subunit (AHRD V1 **-- C5FGY8_NANOT)	342.1	299.52	388.19	314	438.56	356.47	88.02	89.55	93.16	88.15	89.72	0.25	2.78388e-10
Solyc01g106660.1.1	Ulp1 protease family C-terminal catalytic domain containing protein (AHRD V1 *-*- Q60D46_SOLDE); contains Interpro domain(s) IPR015410 Region of unknown function DUF1985	0.33	1.05	0.77	1.1	0.57	0.76	5.82	3.79	7.09	6	5.675	7.43	2.7987e-10
Solyc05g010560.1.1	Unknown Protein (AHRD V1)	32.82	29.12	17.34	37.09	21.6	27.59	0.96	1.36	0.76	2.43	1.3775	0.05	2.81487e-10
Solyc10g018250.1.1	40S ribosomal protein S13 (AHRD V1 ***- D7LRU2_ARALY); contains Interpro domain(s) IPR000589 Ribosomal protein S15	140.79	166.27	133.79	150.9	134.59	145.27	34.07	35.67	28.94	32.6	32.82	0.23	2.95326e-10
Solyc01g095070.2.1	Heavy metal-associated domain containing protein expressed (AHRD V1 *-*- Q8S5W0_ORYSJ); contains Interpro domain(s) IPR006121 Heavy metal transport/detoxification protein	26.98	22.85	12.69	17.59	23.86	20.79	154.74	109.43	142.53	125.05	132.938	6.39	3.44425e-10
Solyc06g050760.1.1	Wound-induced protein 1 (AHRD V1 ***- WUN1_SOLTU); contains Interpro domain(s) IPR016533 Wound-induced protein, Wun1, subgroup	147.59	119.94	131.1	98.66	73.62	114.18	16.85	22.77	12.64	22.42	18.67	0.16	3.55201e-10
Solyc06g050410.1.1	Ulp1 protease family C-terminal catalytic domain containing protein (AHRD V1 *-*- Q60D46_SOLDE); contains Interpro domain(s) IPR015410 Region of unknown function DUF1985	1.29	3.42	1.5	2.55	1.6	2.07	12.26	8.18	12.41	15.18	12.0075	5.8	3.59087e-10
Solyc09g089620.1.1	AT-hook DNA-binding protein (Fragment) (AHRD V1 **-- A1DR81_CATRO); contains Interpro domain(s) IPR014476 Predicted AT-hook DNA-binding	21.22	43.39	14.99	40.37	35.68	31.13	0.34	2.42	0.54	0.43	0.9325	0.03	3.59087e-10
Solyc12g098720.1.1	ATP synthase subunit H family protein (AHRD V1 ***- D7MKG2_ARALY); contains Interpro domain(s) IPR008389 ATPase, V0 complex, subunit E	94.29	93.95	127.85	101.24	136.24	110.71	23.39	17.62	13.04	24.42	19.6175	0.18	3.65212e-10
Solyc02g005290.2.1	Peptidyl-prolyl cis-trans isomerase (AHRD V1 *-*- A2BY00_PROM5); contains Interpro domain(s) IPR001179 Peptidyl-prolyl cis-trans isomerase, FKBP-type	13.82	12.93	13.51	12.72	8.5	12.3	36.71	47.15	36.13	43.2	40.7975	3.32	3.90711e-10
Solyc12g005330.1.1	50S ribosomal protein L2 (AHRD V1 ***- RL2_EDWI9); contains Interpro domain(s) IPR002171 Ribosomal protein L2	298.97	300.28	287.73	319.63	472.8	335.88	57.65	69.51	53.22	76.88	64.315	0.19	3.91376e-10
Solyc01g104030.2.1	Inward rectifier potassium channel-like protein (Fragment) (AHRD V1 *-** Q1W7D1_SOLLC); contains Interpro domain(s) IPR000595 Cyclic nucleotide-binding	10.84	7.87	8.22	5.44	4.81	7.44	27.87	24.39	27.08	32.07	27.8525	3.75	3.93494e-10
Solyc06g071860.2.1	Zinc finger CCCH domain-containing protein 67 (AHRD V1 *-*- C3H67_ARATH); contains Interpro domain(s) IPR000571 Zinc finger, CCCH-type	23.55	25.54	20.22	19.92	24.73	22.79	117.22	93.72	79.08	74.4	91.105	4	4.00068e-10
Solyc03g044260.2.1	Ubiquitin-conjugating enzyme E2 I (AHRD V1 ***- B6U359_MAIZE); contains Interpro domain(s) IPR000608 Ubiquitin-conjugating enzyme, E2	85.73	102.84	79.06	103.79	76.69	89.62	46.73	60.45	36.43	40.01	45.905	0.51	4.06153e-10
Solyc05g005700.2.1	Aldehyde dehydrogenase 1 (AHRD V1 **** Q84V96_LOTCO); contains Interpro domain(s) IPR015590 Aldehyde dehydrogenase	12.52	12.49	8.71	11.56	15.87	12.23	1.11	3.93	1.31	2.57	2.23	0.18	4.11335e-10
Solyc09g055420.1.1	Nucleoside diphosphate kinase (AHRD V1 **** Q3Y5A4_SOLCH); contains Interpro domain(s) IPR001564 Nucleoside diphosphate kinase, core	0	0	0	0.8	2.31	0.62	43.89	18.85	26.81	24.14	28.4225	45.7	4.23416e-10
Solyc11g005000.1.1	Keratinocytes-associated protein 2 (AHRD V1 ***- B6SJ34_MAIZE); contains Interpro domain(s) IPR018614 Protein of unknown function KRTCAP2	97.82	88.36	78.94	121.73	125.17	102.4	22.09	20.55	18.79	22.62	21.0125	0.21	4.35003e-10
Solyc10g080370.1.1	Unknown Protein (AHRD V1)	1498.22	1126.68	2049.71	1519.08	602.78	1359.29	42.93	46.34	58.46	16.89	41.155	0.03	4.67007e-10
Solyc03g121020.2.1	RNA polymerase II-associated factor 1 homolog (AHRD V1 *-*- C0HAQ1_SALSA); contains Interpro domain(s) IPR007133 RNA polymerase II-associated, Paf1	14.39	15.47	13.34	15.18	13.61	14.4	46.69	64.54	39.53	40.76	47.88	3.33	4.81622e-10
Solyc11g007310.1.1	Genomic DNA chromosome 3 P1 clone MCB17 (AHRD V1 *-*- Q9LUV5_ARATH)	2.47	3.3	2.53	2.47	2.62	2.68	11.39	12.23	8.52	10.64	10.695	3.99	5.22552e-10
Solyc02g091880.2.1	Cytochrome c oxidase subunit VIa family protein expressed (AHRD V1 **** Q7XZW4_ORYSJ); contains Interpro domain(s) IPR001349 Cytochrome c oxidase, subunit VIa	238.94	174.47	189.52	238.85	243.69	217.09	79.33	71.58	97.04	100.56	87.1275	0.4	5.26386e-10
Solyc07g065980.2.1	Alkaline alpha galactosidase I (AHRD V1 **-- Q3Y5A3_CUCSA); contains Interpro domain(s) IPR008811 Raffinose synthase	61.62	64.64	88.36	80.26	72.4	73.46	16.91	24.98	27.42	26.34	23.9125	0.33	5.41423e-10
Solyc11g005680.1.1	40S ribosomal protein S18 (AHRD V1 ***- B4G286_MAIZE); contains Interpro domain(s) IPR001892 Ribosomal protein S13	480.23	695.48	500.46	578.01	378.1	526.46	138.58	144.03	80.7	203.2	141.627	0.27	6.05112e-10
Solyc01g044340.2.1	Os09g0513800 protein (Fragment) (AHRD V1 *-*- Q0J0E7_ORYSJ)	14.63	18.24	15.96	14.58	19.76	16.63	119.66	107.8	102.9	112.2	110.64	6.65	6.32772e-10
Solyc02g092610.2.1	Transposon protein Mutator sub-class (AHRD V1 ***- B6UC07_MAIZE); contains Interpro domain(s) IPR004249 NPH3	18.21	22.12	20.69	24.75	7.23	18.6	185.93	160.62	182.07	194.81	180.858	9.72	6.35499e-10
Solyc07g045340.2.1	RPM1 interacting protein 4 transcript 2 (AHRD V1 *-*- D2J0U4_9ASTR); contains Interpro domain(s) IPR008700 Defence response, Rin4	387.97	427.38	368.71	416.71	308.11	381.78	4275.3	4462.25	3315.48	6367.85	4605.22	12.06	6.68958e-10
Solyc01g009100.2.1	Ribosomal protein L30 (AHRD V1 ***- B3TLP4_ELAGV); contains Interpro domain(s) IPR000231 Ribosomal protein L30e	97.62	82.35	74.44	84.63	89.45	85.7	54.47	49.21	49.17	60.29	53.285	0.62	6.91132e-10
Solyc06g062910.2.1	Unknown Protein (AHRD V1)	17.22	16.08	7.21	17.11	20.54	15.63	9.53	1.7	0	6.04	4.3175	0.28	7.82651e-10
Solyc02g082500.1.1	50S ribosomal protein L11 (AHRD V1 ***- B4FC48_MAIZE); contains Interpro domain(s) IPR006519 Ribosomal protein L11, bacterial-type	59.45	61.13	53.28	53.66	65.24	58.55	16.91	9.8	8.9	8.73	11.085	0.19	9.65579e-10
Solyc06g007430.1.1	CBL-interacting protein kinase 11 (AHRD V1 **** C4P7W0_VITVI); contains Interpro domain(s) IPR002290 Serine/threonine protein kinase	22	42.86	29.29	34.06	29.26	31.49	96.89	122.05	65.9	102.66	96.875	3.08	1.04413e-09
Solyc10g084600.1.1	Plant-specific domain TIGR01589 family protein (AHRD V1 *-*- B4FFL2_MAIZE); contains Interpro domain(s) IPR006476 Conserved hypothetical protein CHP01589, plant	332.23	250.13	309.2	190.46	165	249.4	1778.26	1526.14	1767.27	898.57	1492.56	5.98	1.06159e-09
Solyc01g095130.2.1	Transcription factor (AHRD V1 ***- O04238_VICFA)	8.32	5.79	3.43	4.3	4.72	5.31	0	0.45	0	0	0.1125	0.02	1.08287e-09
Solyc02g062390.2.1	Unknown Protein (AHRD V1); contains Interpro domain(s) IPR000167 Dehydrin	584.61	528.01	524.99	579.21	361.72	515.71	4337.02	2817.9	2965.98	2867.34	3247.06	6.3	1.09253e-09
Solyc07g041690.1.1	Ulp1 protease family C-terminal catalytic domain containing protein (AHRD V1 *-*- Q60D46_SOLDE); contains Interpro domain(s) IPR003653 Peptidase C48, SUMO/Sentrin/Ubl1	0.79	2.45	1.38	2.95	1.35	1.78	10.94	7.85	13.73	13.43	11.4875	6.44	1.13966e-09
Solyc08g081740.2.1	Katanin p60 ATPase-containing subunit (AHRD V1 *--* KTNA1_ARATH); contains Interpro domain(s) IPR003959 ATPase, AAA-type, core	0.06	0.11	0	0.1	0.11	0.08	2.33	2.33	1.01	2.37	2.01	26.45	1.19599e-09
Solyc04g014490.1.1	Erwinia induced protein 2 (AHRD V1 ***- Q84XG6_SOLTU)	698.39	631.24	599.73	580.04	524.26	606.73	143.6	186.95	185.33	99.47	153.838	0.25	1.2353e-09
Solyc05g053070.2.1	Unknown Protein (AHRD V1)	0	0	0	0	0	0	7441.15	1302.47	6673.45	1421.17	4209.56	420956	1.2356e-09
Solyc11g068430.1.1	Ferredoxin (AHRD V1 ***- Q9AUE1_IMPBA); contains Interpro domain(s) IPR010241 Ferredoxin [2Fe-2S], plant	592.2	847.1	578.61	834.23	635.2	697.47	206.36	169.61	204.35	176.38	189.175	0.27	1.26469e-09
Solyc04g078140.2.1	Cytochrome B5 (AHRD V1 **** Q9ZSP7_PETHY); contains Interpro domain(s) IPR001199 Cytochrome b5	1.15	0.82	0.77	1.24	0.82	0.96	19.02	23.79	16.06	18.29	19.29	20.09	1.2932e-09
Solyc03g025200.2.1	Multidrug resistance protein mdtK (AHRD V1 **-- MDTK_PHOLL); contains Interpro domain(s) IPR002528 Multi antimicrobial extrusion protein MatE	6.43	8.63	6.36	8.71	10.19	8.06	1.64	1.61	0.49	0.26	1	0.12	1.33673e-09
Solyc02g077940.1.1	Unknown Protein (AHRD V1)	120.72	189.49	114.68	222.7	97.67	149.05	2133.56	1183	994.83	1673.28	1496.17	10.04	1.3731e-09
Solyc03g117770.2.1	Serine incorporator 1 (AHRD V1 **-* B5X3W1_SALSA); contains Interpro domain(s) IPR005016 TMS membrane protein/tumour differentially expressed protein	342.74	333.9	332.46	349.91	332.89	338.38	152.93	109.98	113.34	134.63	127.72	0.38	1.40013e-09
Solyc10g081570.1.1	KED (AHRD V1 *-*- Q9LW95_TOBAC)	546.14	407.81	327.72	463.74	101.16	369.31	1850.84	1067.26	1576.68	1802.8	1574.39	4.26	1.40416e-09
Solyc03g118050.2.1	Unknown Protein (AHRD V1)	0.35	0.33	0	0.6	1.19	0.49	13.32	14.44	8.52	8.85	11.2825	22.84	1.42869e-09
Solyc06g082650.2.1	60S ribosomal protein L10 (AHRD V1 ***- Q3SC85_SOLLC); contains Interpro domain(s) IPR001197 Ribosomal protein L10e	348.15	342.22	298.7	331.98	425.67	349.34	139.72	163.88	107.74	125.66	134.25	0.38	1.42869e-09
Solyc12g087820.1.1	MADS-box transcription factor 13 (AHRD V1 **** D3U2H3_ORYSA); contains Interpro domain(s) IPR002100 Transcription factor, MADS-box	34.87	45.78	33.05	34.03	53.54	40.25	172.58	272.21	236.57	150.49	207.962	5.17	1.48218e-09
Solyc11g045150.1.1	Uncharacterized mitochondrial protein AtMg00030 (AHRD V1 ***- M030_ARATH)	41.89	22.41	32.96	15.76	31.81	28.97	0	2.24	0	0	0.56	0.02	1.51691e-09
Solyc12g010930.1.1	50S ribosomal protein L5 (AHRD V1 ***- RL5_XANP2); contains Interpro domain(s) IPR002132 Ribosomal protein L5	136.88	116.25	96.84	132	92.35	114.86	37.04	22.15	25.02	25.86	27.5175	0.24	1.51691e-09
Solyc01g099680.2.1	REF-like stress related protein 1 (AHRD V1 *--- Q6XNP4_HEVBR); contains Interpro domain(s) IPR008802 Rubber elongation factor	1284.66	1053.1	1024.75	1192.1	1436.84	1198.29	466.25	653.37	435.62	418.31	493.387	0.41	1.53132e-09
Solyc06g076640.2.1	Tubulin beta chain (AHRD V1 ***- B9GKJ5_POPTR); contains Interpro domain(s) IPR002453 Beta tubulin	23.01	19.35	13.07	15.64	22.37	18.69	3.88	4.91	5.62	2.46	4.2175	0.23	1.60701e-09
Solyc10g054630.1.1	Ulp1 protease family C-terminal catalytic domain containing protein (AHRD V1 ***- Q60D46_SOLDE)	0	3.07	0.43	1.39	0.15	1.01	21.55	13.29	23.83	11.84	17.6275	17.49	1.62049e-09
Solyc03g112370.1.1	Unknown Protein (AHRD V1)	23.22	28.73	31.74	24.25	23.4	26.27	1.25	0.89	0	0	0.535	0.02	1.63292e-09
Solyc06g043080.2.1	Disease resistance-responsive family protein (AHRD V1 ***- D7L4A6_ARALY)	15.43	24.43	23.31	28.72	21.64	22.71	6.69	8.57	1.59	4.24	5.2725	0.23	1.67547e-09
Solyc04g076890.2.1	Ubiquitin-fold modifier-conjugating enzyme 1 (AHRD V1 ***- UFC1_ARATH); contains Interpro domain(s) IPR014806 Ubiquitin-fold modifier-conjugating enzyme 1	116.39	125.8	118.35	111.58	120.16	118.46	47.46	42.5	44.1	42.47	44.1325	0.37	1.73423e-09
Solyc03g025970.2.1	Methyl binding domain protein (AHRD V1 *-*- B9I4C0_POPTR); contains Interpro domain(s) IPR001739 Methyl-CpG DNA binding	65.87	85.85	93.26	78.71	62.85	77.31	248.09	264.1	215.9	260.79	247.22	3.2	1.74851e-09
Solyc02g081700.1.1	Proteasome subunit alpha type (AHRD V1 ***- Q38HT0_SOLTU); contains Interpro domain(s) IPR001353 Proteasome, subunit alpha/beta	263.79	374.4	241.47	298.38	251.12	285.83	92.61	82.08	47.11	98	79.95	0.28	1.7625e-09
Solyc10g081680.1.1	Unknown Protein (AHRD V1)	30.64	62.94	32.92	35.01	25.89	37.48	2.54	0	0	3.22	1.44	0.04	1.81272e-09
Solyc06g082630.2.1	26S protease regulatory subunit 6B (AHRD V1 ***- B6TRH7_MAIZE); contains Interpro domain(s) IPR005937 26S proteasome subunit P45	166.23	242.33	183.05	184.05	144.79	184.09	85.93	67.5	66.2	59.39	69.755	0.38	1.84693e-09
Solyc01g106110.2.1	Unknown Protein (AHRD V1)	0	0	0	0	0	0	51.73	32.71	18.16	19.43	30.5075	3050.75	2.10405e-09
Solyc06g051500.2.1	Unknown Protein (AHRD V1)	0.18	0	0.2	0	0	0.08	11.58	8.24	8	5.51	8.3325	109.64	2.2405e-09
Solyc01g106800.2.1	Amino acid permease 6 (AHRD V1 **** Q7Y076_BRANA); contains Interpro domain(s) IPR013057 Amino acid transporter, transmembrane	0	0	0	0	0	0	1.47	1.64	2.15	3.19	2.1125	211.25	2.26006e-09
Solyc12g011030.1.1	Xyloglucan endotransglucosylase/hydrolase 7 (AHRD V1 ***- C0IRG6_ACTDE); contains Interpro domain(s) IPR016455 Xyloglucan endotransglucosylase/hydrolase	59.81	55.11	68.49	29.94	38.42	50.35	1.76	5.25	6.11	3.56	4.17	0.08	2.38469e-09
Solyc10g007650.2.1	DNA-directed RNA polymerases I II and III subunit RPABC4 (AHRD V1 **** C1BTA1_9MAXI); contains Interpro domain(s) IPR006591 RNA polymerase Rbp10	216.12	176.74	190.34	226.44	227.14	207.36	136.42	145.59	141.24	107.5	132.688	0.64	2.40765e-09
Solyc11g042500.1.1	Tubulin folding cofactor (AHRD V1 ***- B9IQ98_POPTR)	4	3.45	1.17	2.19	7.5	3.66	22.65	29	24.53	31.17	26.8375	7.33	2.45236e-09
Solyc09g015320.1.1	Photosystem I P700 chlorophyll a apoprotein A1 (AHRD V1 ***- D3WBH6_9AQUA); contains Interpro domain(s) IPR001280 Photosystem I psaA and psaB	0.48	0	0.51	0.2	0.09	0.26	7.61	3.61	6.01	8.04	6.3175	24.68	2.55374e-09
Solyc02g085150.2.1	LEA-like protein (AHRD V1 *-*- Q8L5P5_LILLO); contains Interpro domain(s) IPR004238 Late embryogenesis abundant protein	0	0.11	0	0	0	0.02	2.39	2.89	2.64	2.12	2.51	114.09	2.57439e-09
Solyc03g095370.2.1	Unknown Protein (AHRD V1)	0	0	0.54	1.3	0	0.37	36.97	35.7	35.46	26.78	33.7275	91.65	2.60083e-09
Solyc11g017070.1.1	Eukaryotic translation initiation factor 3 subunit 2 (AHRD V1 ***- B6SSB6_MAIZE); contains Interpro domain(s) IPR020472 G-protein beta WD-40 repeat, region	126.7	139.76	113.75	127.12	160.42	133.55	41.83	35.5	31.15	39.77	37.0625	0.28	2.60083e-09
Solyc12g017440.1.1	Clathrin assembly protein (AHRD V1 ***- B6TW95_MAIZE); contains Interpro domain(s) IPR011417 ANTH	8.41	10.42	7.47	13.4	5.74	9.09	0.65	0.7	0	0.83	0.545	0.06	2.62713e-09
Solyc07g008520.2.1	Peptide transporter (AHRD V1 **-* O48542_HORVU); contains Interpro domain(s) IPR000109 TGF-beta receptor, type I/II extracellular region	10	17.79	7.65	12.42	9.59	11.49	0.84	2.14	0.92	0.85	1.1875	0.1	2.67547e-09
Solyc07g063070.1.1	DNA-binding WRKY VQ (AHRD V1 ***- Q2HTS9_MEDTR); contains Interpro domain(s) IPR008889 VQ	16.65	10.91	10.33	9.3	6.64	10.77	27.56	51.39	33.97	36.52	37.36	3.47	2.71512e-09
Solyc12g043160.1.1	Unknown Protein (AHRD V1); contains Interpro domain(s) IPR015157 Translation machinery associated TMA7	2511.33	2834.3	2391.91	2187.26	1728.8	2330.72	999.97	523.53	523.33	634.8	670.408	0.29	3.09314e-09
Solyc06g053170.2.1	Cytochrome b5 (AHRD V1 ***- A5Z1Y7_MALDO); contains Interpro domain(s) IPR001199 Cytochrome b5	107	96.14	85.77	104.99	145.73	107.93	61.07	17.38	32.8	24.77	34.005	0.32	3.10741e-09
Solyc06g075960.1.1	Histone H4 (AHRD V1 ***- B6T0P4_MAIZE); contains Interpro domain(s) IPR001951 Histone H4	269.09	213.45	156.43	245.1	332.1	243.23	46.97	41.44	31.91	40.49	40.2025	0.17	3.1125e-09
Solyc12g042530.1.1	Glycosylphosphatidylinositol anchor biosynthesis protein 11 (AHRD V1 ***- B6SI00_MAIZE); contains Interpro domain(s) IPR009580 GPI biosynthesis protein Pig-F	16.51	15.22	13.04	15.48	14.86	15.02	0.43	1.23	1.71	2.19	1.39	0.09	3.1125e-09
Solyc02g050290.1.1	Cytochrome c biogenesis FN (AHRD V1 ***- B9U3M0_CARPA); contains Interpro domain(s) IPR003569 Cytochrome c-type biogenesis protein CcbS	1	0.47	0.54	0	0.19	0.44	21.32	25.91	9.12	11.26	16.9025	38.41	3.12437e-09
Solyc10g083280.1.1	30S ribosomal protein S11 (AHRD V1 ***- RS11_CAUSK); contains Interpro domain(s) IPR018102 Ribosomal S11, conserved site	272.19	292.99	237.74	286.57	330.17	283.93	81.53	89.31	62.86	73.83	76.8825	0.27	3.22598e-09
Solyc01g067260.2.1	Cullin 1-like protein C (AHRD V1 ***- A0ELU7_PETIN); contains Interpro domain(s) IPR001373 Cullin, N-terminal	0.45	0.21	0.73	0.39	0.78	0.51	4.65	11.59	8.45	10.62	8.8275	17.24	3.25772e-09
Solyc11g006970.1.1	Unknown protein DS12 from 2D-PAGE of leaf, chloroplastic (AHRD V1 **-- UP12_ORYSJ)	199.76	286.61	259	278.89	253.88	255.63	74.95	70.23	72.42	66.6	71.05	0.28	3.29178e-09
Solyc03g119040.2.1	Guanine nucleotide-binding protein beta subunit-like protein (AHRD V1 **-* B4FKM1_MAIZE); contains Interpro domain(s) IPR020472 G-protein beta WD-40 repeat, region	77.33	85.62	67.62	84.84	94.9	82.06	29.88	29.76	35.4	27.27	30.5775	0.37	3.36025e-09
Solyc11g005660.1.1	Serine/threonine-protein kinase-like protein (AHRD V1 **** Q9M269_ARATH); contains Interpro domain(s) IPR002290 Serine/threonine protein kinase	2.93	4.08	6.08	4.21	8.21	5.1	18.78	30.18	24.99	35.26	27.3025	5.35	3.52634e-09
Solyc05g014260.2.1	Response regulator 11 (AHRD V1 *-*- Q0WRT0_ARATH); contains Interpro domain(s) IPR017053 Response regulator, plant B-type	0.27	0	0.1	0	0.03	0.08	3.36	2.75	1.33	4.26	2.925	36.56	3.56175e-09
Solyc06g075800.1.1	Histone H2B (AHRD V1 ***- Q2XPW1_SOLTU); contains Interpro domain(s) IPR000558 Histone H2B	115.35	69.48	90.22	93.3	71.94	88.06	25.26	16.08	19.95	15.17	19.115	0.22	3.56192e-09
Solyc01g057680.2.1	Hcr2-p4.1 (AHRD V1 ***- Q4G2V7_SOLPI); contains Interpro domain(s) IPR013210 Leucine-rich repeat, N-terminal	4.19	4.98	8.64	3.01	3.21	4.81	66.69	70.62	55.12	58.98	62.8525	13.08	3.67262e-09
Solyc03g116510.1.1	Unknown Protein (AHRD V1)	151.78	136.37	98.45	189.17	94.65	134.08	18.71	16.27	27.91	6.59	17.37	0.13	3.76906e-09
Solyc02g031940.1.1	Pathogenesis-related protein-like protein (AHRD V1 ***- Q8L9B0_ARATH)	5.19	3.52	4.38	3.2	0.71	3.4	29.05	17.85	14.08	24.27	21.3125	6.27	3.77178e-09
Solyc05g010420.1.1	S-adenosylmethionine decarboxylase proenzyme (AHRD V1 **** Q7XZQ9_VITVI); contains Interpro domain(s) IPR018167 S-adenosylmethionine decarboxylase subgroup IPR001985 S-adenosylmethionine decarboxylase	2002.66	2086.28	2585.45	2075.48	1859.69	2121.91	731.31	509.9	707.39	503	612.9	0.29	3.77178e-09
Solyc12g006290.1.1	Reticulon family protein (AHRD V1 ***- D7L8W9_ARALY); contains Interpro domain(s) IPR003388 Reticulon	50.42	49.88	66.5	52.95	63.4	56.63	10.86	15.74	9.89	14.82	12.8275	0.23	3.96871e-09
Solyc06g051810.2.1	X1 (Fragment) (AHRD V1 **-- Q3T7E6_ZEAMM); contains Interpro domain(s) IPR005380 Region of unknown function XS	57.02	47.97	53.73	42.2	35.85	47.35	173.7	146.97	177.53	129.29	156.872	3.31	3.97002e-09
Solyc10g037900.1.1	Unknown Protein (AHRD V1)	6.73	6.39	8.5	6.53	12.94	8.22	32.67	41.58	28.17	25.46	31.97	3.89	4.28868e-09
Solyc04g081150.2.1	Histone H3 (AHRD V1 ***- A8MRL0_ARATH); contains Interpro domain(s) IPR000164 Histone H3	34.85	23.76	25.91	34.27	29.64	29.69	7.85	13.19	7.89	7.23	9.04	0.3	4.35787e-09
Solyc11g005330.1.1	Actin (AHRD V1 ***- Q7XZK0_GOSHI); contains Interpro domain(s) IPR004000 Actin/actin-like	685.63	753.94	651.37	687.24	843.87	724.41	222.3	218.47	194.16	231.01	216.485	0.3	4.5088e-09
Solyc12g011020.1.1	Had superfamily (Subfamily iiia) phosphatase (AHRD V1 *-*- B5YDI1_DICT6); contains Interpro domain(s) IPR010021 HAD-superfamily phosphatase, subfamily IIIA	2.45	0.83	2.64	0.6	1.34	1.57	6.87	12.88	9.12	11.08	9.9875	6.35	4.74077e-09
Solyc01g094040.2.1	Plastocyanin-like domain containing protein expressed (AHRD V1 **-- Q2QRP3_ORYSJ); contains Interpro domain(s) IPR003245 Plastocyanin-like	76.41	73.01	58.44	67.08	84.41	71.87	32.12	28.64	34.66	23.51	29.7325	0.41	4.94241e-09
Solyc02g089540.2.1	Tomato CONSTANS-like 1	21.36	24.65	9.66	27.83	14.85	19.67	1	1.77	0.98	4.42	2.0425	0.1	4.98164e-09
Solyc01g110740.2.1	Unknown Protein (AHRD V1)	0	0	0	0	0	0	13.53	19.25	10.69	11.43	13.725	1372.5	5.02375e-09
Solyc02g092600.2.1	Phototropic-responsive NPH3 family protein (AHRD V1 **-- D7KCA4_ARALY); contains Interpro domain(s) IPR004249 NPH3	30.8	29.83	28.03	29.03	10.39	25.62	113.49	106.55	118.29	116.83	113.79	4.44	5.02375e-09
Solyc06g017860.1.1	Serine carboxypeptidase (AHRD V1 **** Q2Z1Y2_PRUMU); contains Interpro domain(s) IPR001563 Peptidase S10, serine carboxypeptidase	0	0.21	0	0	0.04	0.05	1.74	2.06	2.14	3.68	2.405	48.1	5.02375e-09
Solyc03g118720.2.1	C2 domain-containing protein (AHRD V1 **-- D7L7Y3_ARALY); contains Interpro domain(s) IPR018029 C2 membrane targeting protein	68.57	62.69	66.57	84.06	56.52	67.68	22.96	24.71	26.03	26.12	24.955	0.37	5.09332e-09
Solyc04g008210.1.1	Xyloglucan endotransglucosylase/hydrolase 13 (AHRD V1 **** C0IRH2_ACTDE); contains Interpro domain(s) IPR016455 Xyloglucan endotransglucosylase/hydrolase	26.69	41.09	25.29	28.29	21.43	28.56	2.07	9.03	1.87	7.48	5.1125	0.18	5.26596e-09
Solyc08g022060.1.1	Unknown Protein (AHRD V1)	17	12.48	5.81	12.66	17.44	13.08	72.94	58.74	92.39	61.06	71.2825	5.45	5.27851e-09
Solyc06g076230.1.1	Unknown Protein (AHRD V1)	1.1	1.39	0.79	1.89	1.68	1.37	10.42	20.85	13.38	11.56	14.0525	10.26	5.3022e-09
Solyc04g011640.2.1	Unknown Protein (AHRD V1)	20.16	19.67	9.62	20.75	30.83	20.21	0	1.78	0	0	0.445	0.02	5.51011e-09
Solyc08g065280.1.1	Ulp1 protease family C-terminal catalytic domain containing protein (AHRD V1 ***- Q60D46_SOLDE); contains Interpro domain(s) IPR003653 Peptidase C48, SUMO/Sentrin/Ubl1	1.23	4.06	2.39	3.33	1.48	2.5	12.01	9.07	14.69	15.97	12.935	5.18	5.60725e-09
Solyc04g076010.2.1	Zinc ion binding protein (AHRD V1 *-*- D7LRR6_ARALY)	39.58	31.79	25.59	23.25	17.69	27.58	226.62	121.56	164.85	173.15	171.545	6.22	5.81741e-09
Solyc01g086940.2.1	Zinc finger CCCH domain-containing protein 44 (AHRD V1 **-- C3H44_ARATH); contains Interpro domain(s) IPR018144 Plus-3 domain, subgroup	6.18	8.15	7.6	7.92	3.28	6.63	29.45	26.9	30.66	30.54	29.3875	4.44	5.89216e-09
Solyc02g089520.1.1	Tomato CONSTANS-like 3	25.83	46.77	13.23	41.76	22.67	30.05	0.95	0.51	0	2.72	1.045	0.03	5.91419e-09
Solyc04g079810.1.1	F-box/LRR-repeat protein 13 (AHRD V1 ***- FBL13_ARATH); contains Interpro domain(s) IPR001810 Cyclin-like F-box	2.92	2.78	1.21	2.33	2.41	2.33	15.22	13.39	12.97	18.78	15.09	6.48	5.91631e-09
Solyc04g016460.2.1	Unknown Protein (AHRD V1)	14.38	3.08	0	11.59	4.26	6.66	137.51	195.67	140.06	105.51	144.688	21.72	6.24667e-09
Solyc11g064790.1.1	Signal peptide peptidase family protein (AHRD V1 ***- D7LQE4_ARALY); contains Interpro domain(s) IPR007369 Peptidase A22B, signal peptide peptidase	55.2	57.63	53.22	53.83	49.19	53.81	17.53	15.13	10.44	7.65	12.6875	0.24	6.317e-09
Solyc01g096010.2.1	Unknown Protein (AHRD V1)	8.43	9.11	8.96	6.92	7.08	8.1	27.32	21.54	26.69	20.76	24.0775	2.97	6.65989e-09
Solyc10g045390.1.1	Histone acetyltransferase GCN5 (AHRD V1 ***- GCN5_ARATH); contains Interpro domain(s) IPR001487 Bromodomain	74.47	64.52	60.35	79.95	45.96	65.05	6.98	3.31	5.51	0	3.95	0.06	6.65989e-09
Solyc10g005110.2.1	Coproporphyrinogen III oxidase aerobic (AHRD V1 ***- A9DTF4_9FLAO); contains Interpro domain(s) IPR001260 Coproporphyrinogen III oxidase	74.85	61.39	88.89	62.05	73.69	72.17	284.57	283.79	220.14	223.26	252.94	3.5	6.70551e-09
Solyc04g072840.2.1	tRNA-splicing endonuclease positive effector-related protein (AHRD V1 *-*- B2Y4N3_ARAHA)	1.23	1.49	1.56	1.25	5.87	2.28	12.27	12.57	14.29	16.34	13.8675	6.08	6.78766e-09
Solyc01g106680.2.1	Unknown Protein (AHRD V1)	28.17	28.16	26.13	28.94	18.01	25.88	95.47	95.33	80.41	103.34	93.6375	3.62	6.84063e-09
Solyc04g039640.2.1	Unknown Protein (AHRD V1)	0.02	0	0	0.01	0.02	0.01	3.95	3.28	6.76	7.09	5.27	527	7.00378e-09
Solyc01g110010.2.1	Pentatricopeptide repeat protein (AHRD V1 ***- Q6PRD0_ORYSJ); contains Interpro domain(s) IPR002885 Pentatricopeptide repeat	0	0	0	0	0	0	1	1.1	0.96	0.98	1.01	101	7.1635e-09
Solyc04g081680.2.1	Unknown Protein (AHRD V1)	0	0.3	0.51	0.27	1.33	0.48	11.56	13.83	10.79	11.99	12.0425	24.98	7.16568e-09
Solyc06g050970.1.1	Ulp1 protease family C-terminal catalytic domain containing protein (AHRD V1 *-*- Q60D46_SOLDE); contains Interpro domain(s) IPR003653 Peptidase C48, SUMO/Sentrin/Ubl1	1.39	3.76	2.23	2.99	1.63	2.4	13.83	9.78	16.98	18.43	14.755	6.15	7.16568e-09
Solyc04g079270.2.1	Sorting and assembly machinery component 50 homolog (AHRD V1 **-- B5X2H0_SALSA); contains Interpro domain(s) IPR000184 Bacterial surface antigen (D15)	34.91	47.89	37.03	42.93	46.68	41.89	13.59	14.7	11.02	13.68	13.2475	0.32	7.52747e-09
Solyc11g021350.1.1	Ulp1 protease family C-terminal catalytic domain containing protein (AHRD V1 ***- Q60D46_SOLDE); contains Interpro domain(s) IPR003653 Peptidase C48, SUMO/Sentrin/Ubl1	0	0	0	0	0	0	1.37	1.07	1.73	0.7	1.2175	121.75	7.58173e-09
Solyc02g092000.2.1	Unknown Protein (AHRD V1)	21.56	22.86	15.62	20.53	26.75	21.46	6.04	7.78	10.73	4.3	7.2125	0.34	7.93938e-09
Solyc01g088010.1.1	Lactoylglutathione lyase family protein (AHRD V1 **** D7LHM5_ARALY); contains Interpro domain(s) IPR004360 Glyoxalase/bleomycin resistance protein/dioxygenase	0	0	0	0.2	0	0.04	2.9	5.01	2.62	6.82	4.3375	108.44	8.23507e-09
Solyc02g090120.1.1	Unknown Protein (AHRD V1)	134.35	409.69	41.33	515.86	137.47	247.74	1143.28	979.58	828.5	808.67	940.008	3.79	8.32061e-09
Solyc10g081040.1.1	Unknown Protein (AHRD V1)	218.09	278.36	621.04	178.79	385.19	336.29	3.99	1.42	0.79	6.32	3.13	0.01	8.40816e-09
Solyc07g055140.2.1	Unknown Protein (AHRD V1); contains Interpro domain(s) IPR007789 Protein of unknown function DUF688	23.17	23.3	27.02	18.8	11.82	20.82	1.66	2.36	1.31	10.88	4.0525	0.19	8.81358e-09
Solyc06g008120.1.1	Mitochondrial import receptor subunit TOM22 (AHRD V1 *-*- B6U2X6_MAIZE); contains Interpro domain(s) IPR017411 Mitochondrial import receptor, TOM9-2 subunit, plant	89.93	81.54	72.59	81.89	50.13	75.22	13.57	12.87	16.44	12.62	13.875	0.18	8.83503e-09
Solyc04g079640.2.1	Cytochrome P450	63.22	62.33	51.97	49.17	42.5	53.84	19.35	16.04	13.51	20.72	17.405	0.32	9.0134e-09
Solyc02g064610.2.1	Integrator complex subunit 7 (AHRD V1 *--- INT7_CHICK)	0.39	0.34	0.27	0.45	0.82	0.45	13.76	20.81	14.95	21.81	17.8325	39.28	9.18806e-09
Solyc05g010110.1.1	Unknown Protein (AHRD V1)	4.66	6.35	5.82	5.77	12.86	7.09	23.97	29.61	25.49	24.08	25.7875	3.64	9.41672e-09
Solyc12g009590.1.1	Methyl binding domain protein (Fragment) (AHRD V1 *--- B9HAA5_POPTR); contains Interpro domain(s) IPR001739 Methyl-CpG DNA binding	19.43	18.81	16.13	20.77	9.94	17.02	46.05	49.7	50.03	52.39	49.5425	2.91	9.54489e-09
Solyc10g047410.1.1	Photosystem II CP43 chlorophyll apoprotein (AHRD V1 *-*- B7T461_9ROSI); contains Interpro domain(s) IPR000932 Photosystem antenna protein-like	0.37	0.87	0.59	0.47	0.21	0.5	4.9	17.44	14.97	12.43	12.435	24.77	9.69734e-09
Solyc12g098470.1.1	At5g43490-like protein (Fragment) (AHRD V1 *-*- Q6XWB0_ARATH)	15.29	17.57	14.35	13.73	6.37	13.46	45.42	34.94	30.85	41.29	38.125	2.83	9.87704e-09
Solyc05g011990.2.1	Nucleolar protein 14 (AHRD V1 *--- A8NZ00_COPC7); contains Interpro domain(s) IPR007276 Nop14-like protein	12.97	12.58	9.31	10.3	13.81	11.79	44.13	41.29	31.74	40.67	39.4575	3.35	9.94719e-09
Solyc05g053800.2.1	DNA repair protein Rad50 (AHRD V1 ***- A8IE27_TRITU); contains Interpro domain(s) IPR004584 Recombination/repair protein Rad50	11.94	15.56	12.87	13.69	16.82	14.18	42.21	51.25	37.97	50.97	45.6	3.22	1.00658e-08
Solyc01g106810.2.1	Unknown Protein (AHRD V1)	0	0	0	0	0	0	12.64	8.3	8.06	2.46	7.865	786.5	1.01344e-08
Solyc05g005730.2.1	RRP15-like protein (AHRD V1 *-*- C1C024_9MAXI); contains Interpro domain(s) IPR012459 Protein of unknown function DUF1665	25.96	31.2	21.06	23.4	19.98	24.32	114.37	113.31	83.86	98.45	102.498	4.21	1.01901e-08
Solyc03g045140.2.1	Cyclopropane-fatty-acyl-phospholipid synthase (AHRD V1 *-*- C7LRK7_DESBD); contains Interpro domain(s) IPR003333 Cyclopropane-fatty-acyl-phospholipid synthase	0	0	0.06	0	0	0.01	4.43	7.84	4.35	14.12	7.685	640.42	1.02611e-08
Solyc02g072130.2.1	Protein transport protein SEC61 alpha subunit (AHRD V1 ***- D3B1K5_POLPA); contains Interpro domain(s) IPR002208 SecY protein	228.36	253.23	204.48	273.17	327.5	257.35	93.6	97.84	84.47	97.58	93.3725	0.36	1.02832e-08
Solyc09g030440.1.1	Ulp1 protease family C-terminal catalytic domain containing protein (AHRD V1 ***- Q60D46_SOLDE)	0	0	0	0	0	0	4.97	22.39	18.97	11.55	14.47	1447	1.03233e-08
Solyc06g033980.2.1	Ribonuclease H (AHRD V1 ***- Q2HUA4_MEDTR); contains Interpro domain(s) IPR002156 Ribonuclease H	5.91	4.55	2.4	3.44	5.31	4.32	0	0	0	0	0	0	1.05119e-08
Solyc02g081430.2.1	Microsomal glutathione S-transferase 3 (AHRD V1 **** B4FLH3_MAIZE); contains Interpro domain(s) IPR001129 Membrane-associated, eicosanoid and glutathione metabolism (MAPEG)	88.49	82.53	52.94	72.16	73.96	74.02	65.58	31.42	39.12	30.54	41.665	0.56	1.11983e-08
Solyc07g005730.2.1	Plasma membrane protein 3 (AHRD V1 **-- Q6BDB3_LEYCH); contains Interpro domain(s) IPR000612 Uncharacterised protein family UPF0057	131.99	78.17	92.14	104.54	79.4	97.25	57	65.65	63.24	67.09	63.245	0.65	1.14456e-08
Solyc06g011530.2.1	Hydroxymethylglutaryl-CoA lyase (AHRD V1 *-*- B6U7B9_MAIZE); contains Interpro domain(s) IPR000891 Pyruvate carboxyltransferase	4.1	7.94	3.22	7.75	3.38	5.28	50.36	59.35	46.3	60.98	54.2475	10.28	1.1814e-08
Solyc01g104160.2.1	Uncharacterised protein At1g10890 (AHRD V1 *--- Y1089_ARATH)	88.16	86.09	69.96	95.73	49.19	77.83	348.51	312.32	285.05	362.43	327.077	4.2	1.21726e-08
Solyc07g053250.2.1	Unknown Protein (AHRD V1); contains Interpro domain(s) IPR001810 Cyclin-like F-box	9.27	9.32	10.54	10.34	12.3	10.35	90.73	119.17	119.43	168.1	124.358	12.01	1.2926e-08
Solyc06g069090.2.1	40S ribosomal protein S7-like protein (AHRD V1 ***- Q3HRX6_SOLTU); contains Interpro domain(s) IPR000554 Ribosomal protein S7e	260.96	278.91	217.63	252.8	170.75	236.21	91.09	116.58	87.22	111.61	101.625	0.43	1.29303e-08
Solyc03g034030.2.1	Ce-LEA (AHRD V1 ***- O16527_CAEEL)	0	0	0	0	0	0	4.22	4.25	1.11	5.35	3.7325	373.25	1.32351e-08
Solyc08g067030.2.1	Os01g0611000 protein (Fragment) (AHRD V1 ***- Q0JLB5_ORYSJ); contains Interpro domain(s) IPR006946 Protein of unknown function DUF642	0.23	0	0	0	0.04	0.05	2.63	3.74	2.28	3.33	2.995	55.46	1.34109e-08
Solyc04g079060.2.1	Serine carboxypeptidase 1 (AHRD V1 ***- B6TC80_MAIZE); contains Interpro domain(s) IPR001563 Peptidase S10, serine carboxypeptidase	4.1	3.24	3.67	3.78	2.01	3.36	0.21	0	0.16	0	0.0925	0.03	1.3807e-08
Solyc06g065950.2.1	Vesicle-associated membrane protein 7C (AHRD V1 **-- D7MAR2_ARALY); contains Interpro domain(s) IPR001388 Synaptobrevin	23.43	26.03	14.97	20.98	25.24	22.13	6.19	11.01	3.49	7.29	6.995	0.32	1.40969e-08
Solyc11g044340.1.1	Pre-mRNA-processing factor 40 homolog A (AHRD V1 **-- PR40A_HUMAN); contains Interpro domain(s) IPR002713 FF domain	4.12	4.51	3.45	3.8	4.49	4.07	14.69	16.47	10.91	15.94	14.5025	3.56	1.51468e-08
Solyc03g078290.2.1	40S ribosomal protein S18 (AHRD V1 ***- B4G286_MAIZE); contains Interpro domain(s) IPR001892 Ribosomal protein S13	95.06	107.23	77.96	102.71	116.59	99.91	45.98	46.34	36.32	35.62	41.065	0.41	1.53517e-08
Solyc02g091240.1.1	Auxin efflux carrier protein-like (AHRD V1 **** Q6YZX7_ORYSJ); contains Interpro domain(s) IPR004776 Auxin efflux carrier	32.34	30.14	41.51	38	33.21	35.04	7.55	10.43	6.64	9.84	8.615	0.25	1.54881e-08
Solyc05g053620.2.1	F-box protein PP2-B1 (AHRD V1 **-- PP2B1_ARATH)	153.73	199.24	109.87	195.95	139.09	159.58	38.26	109.3	12.55	44.02	51.0325	0.32	1.63007e-08
Solyc06g082660.2.1	26S protease regulatory subunit 6B (AHRD V1 ***- B6TRH7_MAIZE); contains Interpro domain(s) IPR005937 26S proteasome subunit P45	169.83	241.69	191.42	188.07	149.85	188.17	89.47	70.02	71.97	62.68	73.535	0.39	1.64662e-08
Solyc08g044410.1.1	SAC domain protein 9 (AHRD V1 ***- Q7XZU0_ARATH)	50.95	50.25	44.21	62.49	35.97	48.77	6.98	4.34	13.09	5.53	7.485	0.15	1.64871e-08
Solyc12g056470.1.1	Unknown Protein (AHRD V1)	0	0.69	0	0	0	0.14	19.54	11.12	33.96	21.47	21.5225	155.96	1.76879e-08
Solyc02g089380.1.1	Unknown Protein (AHRD V1)	23.1	28.34	21.72	44.8	26.87	28.97	0	0	0	2.17	0.5425	0.02	1.79008e-08
Solyc04g050560.2.1	Glutathione S-transferase (AHRD V1 ***- Q9M558_EUPES); contains Interpro domain(s) IPR010987 Glutathione S-transferase, C-terminal-like	14.93	19.35	14.74	18.43	11.34	15.76	127.31	140.43	119.27	172.66	139.917	8.88	1.79008e-08
Solyc07g056700.1.1	Unknown Protein (AHRD V1)	62.39	74.24	51.68	149.65	170.45	101.68	1.34	0	0	0	0.335	0	1.79218e-08
Solyc02g092430.1.1	Ribosomal protein L26 (AHRD V1 ***- A8HMG7_CHLRE); contains Interpro domain(s) IPR005756 Ribosomal protein L26, eukaryotic/archaeal	170.22	126.55	124.31	113.57	120.19	130.97	32.57	35.94	30.97	33.7	33.295	0.25	1.80462e-08
Solyc01g016560.1.1	Unknown Protein (AHRD V1)	8.78	12.51	9.9	10.22	15.61	11.4	0	0	0	0	0	0	1.82657e-08
Solyc05g006490.2.1	F3I6.9 protein (AHRD V1 *-*- O48683_ARATH)	12.87	11.87	16.46	11.86	8.53	12.32	42.62	47.5	42.49	29.37	40.495	3.29	1.83168e-08
Solyc01g110040.2.1	Transducin family protein (AHRD V1 ***- D7L1V6_ARALY)	4.6	5.87	4.25	5.33	5.03	5.02	74.2	59.06	65.57	73.57	68.1	13.58	1.83317e-08
Solyc06g072120.2.1	40S ribosomal protein SA (AHRD V1 ***- B4G194_MAIZE); contains Interpro domain(s) IPR005707 Ribosomal protein S2, eukaryotic/archaeal	151.96	157.16	121.85	162.87	183.25	155.42	115.8	115.62	88.87	125.11	111.35	0.72	1.86499e-08
Solyc07g009270.1.1	Unknown Protein (AHRD V1)	20.64	19.6	10.82	16.92	6.16	14.83	0	0	0	0	0	0	1.87625e-08
Solyc06g076240.1.1	Unknown Protein (AHRD V1)	0	0.38	0.43	0.35	0.15	0.26	11.49	10.22	5.11	7.29	8.5275	32.55	1.90434e-08
Solyc08g006890.2.1	Tubulin alpha-3 chain (AHRD V1 ***- B6SPX4_MAIZE); contains Interpro domain(s) IPR002452 Alpha tubulin	305.75	346.31	208.16	346.58	338.09	308.98	94.9	137.8	110.98	91.8	108.87	0.35	1.96089e-08
Solyc05g049950.2.1	Small nuclear ribonucleoprotein-associated protein B (AHRD V1 *-*- B6T3Z9_MAIZE); contains Interpro domain(s) IPR017131 Small ribonucleoprotein associated, SmB/SmN	57.6	55.34	50.75	62.08	95.49	64.25	13.86	15.78	10.67	17.13	14.36	0.22	1.97152e-08
Solyc12g021360.1.1	ApaG (AHRD V1 *-*- A6GAQ0_9DELT); contains Interpro domain(s) IPR007474 ApaG	9.37	7.99	10.68	6.26	9.21	8.7	30.98	38.51	20.44	38.84	32.1925	3.7	1.98442e-08
Solyc01g010160.2.1	Beta-glucosidase (AHRD V1 ***- D3YJ59_VITVI); contains Interpro domain(s) IPR001360 Glycoside hydrolase, family 1	11.81	13.32	8.33	14.95	3.81	10.44	134.09	110.19	136.28	61.93	110.623	10.59	2.00379e-08
Solyc06g076630.2.1	Peroxidase (AHRD V1 **** C0KKH9_9CARY); contains Interpro domain(s) IPR002016 Haem peroxidase, plant/fungal/bacterial	0.08	0	0.09	0	0	0.03	3.99	3.28	3.88	1.17	3.08	90.59	2.10073e-08
Solyc06g009360.1.1	Unknown Protein (AHRD V1)	30.87	34.2	23.95	27.34	34.43	30.16	0	2.17	1.21	0	0.845	0.03	2.14445e-08
Solyc07g053480.2.1	Ras-related protein Rab-25 (AHRD V1 ***- RAB25_BOVIN); contains Interpro domain(s) IPR015595 Rab11-related	12.7	14.09	8.05	11.87	9.24	11.19	3.59	2.87	0.35	2.84	2.4125	0.22	2.17489e-08
Solyc01g006040.2.1	E3 ubiquitin-protein ligase BRE1-like 2 (AHRD V1 ***- BRE1B_ARATH)	3.86	6.68	5.35	5.4	6.04	5.47	22.49	24	16.38	24.51	21.845	4	2.38413e-08
Solyc07g062900.2.1	Yippee family protein (AHRD V1 ***- D7MTM3_ARALY); contains Interpro domain(s) IPR004910 Yippee-like protein	1.86	3.24	2	2.14	1.9	2.23	38.17	49.96	28.94	56.13	43.3	19.43	2.39733e-08
Solyc12g041870.1.1	Glutamine synthetase (AHRD V1 ***- A8WCU7_GOSRA); contains Interpro domain(s) IPR008146 Glutamine synthetase, catalytic region	0	0	0	0	0	0	3.26	0.97	3	2.41	2.41	241	2.4517e-08
Solyc06g048640.1.1	Unknown Protein (AHRD V1)	0	0	0	0	0.32	0.06	7.4	15.8	23.39	24.4	17.7475	277.3	2.46796e-08
Solyc06g065770.1.1	Ulp1 protease family C-terminal catalytic domain containing protein (AHRD V1 *-*- Q60D46_SOLDE); contains Interpro domain(s) IPR003653 Peptidase C48, SUMO/Sentrin/Ubl1	1.39	3.4	1.84	2.86	1.47	2.19	12.48	7.93	14.37	15.33	12.5275	5.72	2.58381e-08
Solyc10g085020.1.1	Tubulin beta chain (AHRD V1 ***- B9HP96_POPTR); contains Interpro domain(s) IPR002453 Beta tubulin	43.9	45.7	33.94	42.41	39.38	41.07	8.59	13.14	11.19	7.35	10.0675	0.25	2.60909e-08
Solyc06g036540.1.1	Unknown Protein (AHRD V1)	631.05	612.29	489.41	639.69	619.55	598.4	218.55	135.37	171.61	193.94	179.868	0.3	2.62189e-08
Solyc07g052380.2.1	Multidrug resistance protein mdtK (AHRD V1 **-- MDTK_YERP3); contains Interpro domain(s) IPR002528 Multi antimicrobial extrusion protein MatE	5.32	5.9	4.77	7.14	6.6	5.95	0.58	1.79	0	0	0.5925	0.1	2.64297e-08
Solyc07g025210.1.1	Protein NUCLEAR FUSION DEFECTIVE 5, mitochondrial (AHRD V1 ***- NFD5_ARATH)	5.98	10.95	9.56	7.42	11.55	9.09	54.83	42.34	33.66	28.99	39.955	4.39	2.65355e-08
Solyc02g080570.2.1	Glycogen synthase (AHRD V1 *-** D4ZXV2_SPIPL); contains Interpro domain(s) IPR011835 Glycogen/starch synthases, ADP-glucose type	9.34	8.87	14.55	10.32	9.34	10.48	29.13	31.68	38.56	31.39	32.69	3.12	2.65775e-08
Solyc02g085320.1.1	Unknown Protein (AHRD V1)	97.32	97.34	63.39	150.8	188.45	119.46	5.53	5.25	2.91	0	3.4225	0.03	2.66725e-08
Solyc04g025930.1.1	ARID/BRIGHT DNA-binding domain-containing protein (AHRD V1 *-*- D7L9D8_ARALY); contains Interpro domain(s) IPR001606 AT-rich interaction region	0	0	0	0	0	0	6.65	5.67	4.2	6.74	5.815	581.5	2.70253e-08
Solyc12g007060.1.1	Unknown Protein (AHRD V1)	133.82	124.96	102.25	119.2	95.71	115.19	35.89	19.86	29.14	20.22	26.2775	0.23	2.70253e-08
Solyc01g112380.2.1	Unknown Protein (AHRD V1)	11.53	17.85	8.34	8.85	7.19	10.75	3.55	1.26	1.4	0	1.5525	0.14	2.74259e-08
Solyc11g006690.1.1	40S ribosomal protein S17-like protein (AHRD V1 ***- Q3HRX4_SOLTU); contains Interpro domain(s) IPR001210 Ribosomal protein S17e	334.54	338.18	258.55	321.26	226.47	295.8	78.17	97.8	70.79	82.86	82.405	0.28	2.75095e-08
Solyc01g103320.2.1	Zinc finger CCCH domain-containing protein 44 (AHRD V1 *--- C3H44_ARATH); contains Interpro domain(s) IPR018144 Plus-3 domain, subgroup	4.77	8.72	7.94	5.35	6.61	6.68	33.77	36.16	35.74	34.08	34.9375	5.23	2.84772e-08
Solyc03g006490.2.1	Aluminum-induced protein-like (AHRD V1 ***- Q9FG81_ARATH)	52.11	58.68	43.43	69.41	37.15	52.16	22.31	23.54	11.24	14.63	17.93	0.34	2.88479e-08
Solyc03g034140.2.1	Flavoprotein wrbA (AHRD V1 ***- B6SPB2_MAIZE); contains Interpro domain(s) IPR010089 Flavoprotein WrbA	77.55	108.77	45.56	87.28	64.09	76.65	8.66	28.45	6.19	9.93	13.3075	0.17	2.89182e-08
Solyc06g050270.1.1	CBL-interacting protein kinase 13 (AHRD V1 **** C4P7W2_VITVI); contains Interpro domain(s) IPR002290 Serine/threonine protein kinase	1.52	1.68	1.63	0.87	0.58	1.26	16.02	12.36	14.61	6.01	12.25	9.75	2.92159e-08
Solyc01g104720.2.1	Unknown Protein (AHRD V1)	1790.6	1812.04	2037.38	2077.34	2675.19	2078.51	12834.5	11911.7	15057.6	11901.5	12926.3	6.22	2.94103e-08
Solyc05g014050.2.1	Inner membrane protein oxaA (AHRD V1 *-*- B9L0L4_THERP); contains Interpro domain(s) IPR001708 Membrane insertion protein, OxaA/YidC	23.31	25.68	27.71	24.68	14.37	23.15	88.16	67.82	58.02	83.82	74.455	3.22	2.94128e-08
Solyc08g083110.2.1	Cystathionine gamma-lyase (AHRD V1 ***- D2LF58_RHOVA); contains Interpro domain(s) IPR000277 Cys/Met metabolism, pyridoxal phosphate-dependent enzyme	31.03	28.43	37.93	31.89	33.17	32.49	8.12	11.25	10.75	11.69	10.4525	0.32	2.98029e-08
Solyc04g010250.2.1	Lipase-like protein (AHRD V1 **-- Q9M3D1_ARATH); contains Interpro domain(s) IPR000073 Alpha/beta hydrolase fold-1	11.81	10.82	9.29	13.12	5.28	10.06	2.14	4.56	1.45	2.71	2.715	0.27	3.13546e-08
Solyc07g005100.2.1	Chitinase-like protein (AHRD V1 ***- O81861_ARATH); contains Interpro domain(s) IPR011583 Chitinase II	22.19	28.17	18.17	29.79	21	23.86	513.16	257.22	279.83	556.56	401.692	16.83	3.23883e-08
Solyc02g071860.2.1	Receptor like kinase, RLK	4.75	5.57	4.84	5.39	2.35	4.58	12.16	18.56	12.86	14.8	14.595	3.19	3.375e-08
Solyc08g077460.2.1	S-ribonuclease binding protein SBP1 (Fragment) (AHRD V1 *--- Q9M5Q3_PETHY); contains Interpro domain(s) IPR017066 S-ribonuclease binding protein, SBP1, pollen	73.69	99.21	67.07	95.95	89.08	85	349.39	481.82	378.79	404.6	403.65	4.75	3.375e-08
Solyc09g059650.2.1	Unknown Protein (AHRD V1)	13.28	28.1	14.26	33.34	19	21.6	111.66	111.72	140.57	148.93	128.22	5.94	3.375e-08
Solyc02g065280.2.1	Methyl jasmonate esterase (AHRD V1 **-* Q56SE1_SOLTU); contains Interpro domain(s) IPR000073 Alpha/beta hydrolase fold-1	56.09	42.86	62.13	57.79	28.19	49.41	125.26	189.2	175.82	148.54	159.705	3.23	3.39885e-08
Solyc12g062980.1.1	Unknown Protein (AHRD V1); contains Interpro domain(s) IPR017452 GPCR, rhodopsin-like superfamily	0	0	0	0	0	0	0.84	0.7	0.24	1.06	0.71	71	3.41282e-08
Solyc01g108560.2.1	Acetyl esterase (AHRD V1 *--- AES_SHIFL); contains Interpro domain(s) IPR013094 Alpha/beta hydrolase fold-3	0.81	2	0.87	1.82	5.15	2.13	47.88	74.12	51.36	22.97	49.0825	23.04	3.47664e-08
Solyc04g078300.2.1	MADS-box transcription factor 1 (AHRD V1 *-*- D1MFS6_HEVBR); contains Interpro domain(s) IPR002100 Transcription factor, MADS-box	0	0	0	0	0	0	4.08	4.15	2.3	8.13	4.665	466.5	3.62016e-08
Solyc12g099330.1.1	Unknown Protein (AHRD V1)	486.38	480.83	359.03	477.22	584.66	477.62	151	116.91	87.7	95.71	112.83	0.24	3.78614e-08
Solyc06g082900.2.1	Genomic DNA chromosome 5 P1 clone MXC9 (AHRD V1 *-*- Q9FMP0_ARATH)	29.79	30.44	23.39	24.77	20.32	25.74	104.78	101.28	110.7	96.96	103.43	4.02	3.97871e-08
Solyc02g087300.1.1	Protein transport SEC13-like protein (AHRD V1 **-- Q2PYY1_SOLTU); contains Interpro domain(s) IPR020472 G-protein beta WD-40 repeat, region	134.2	133.97	109.72	140.63	125.69	128.84	43.53	36.71	35.15	34.34	37.4325	0.29	4.33339e-08
Solyc10g084310.1.1	30S ribosomal protein S12 (AHRD V1 ***- RS12_MYCPU); contains Interpro domain(s) IPR005680 Ribosomal protein S23, eukaryotic/archaeal	251.34	236.5	214.35	244.73	101.1	209.6	34.85	46.67	22.13	30.32	33.4925	0.16	4.40141e-08
Solyc12g098330.1.1	60S ribosomal protein L13a-like protein (AHRD V1 ***- Q3HRW1_SOLTU); contains Interpro domain(s) IPR005755 Ribosomal protein L13, eukaryotic/archaeal	199.35	167.66	148.08	189.63	142.83	169.51	56.64	46.34	42.13	50.86	48.9925	0.29	4.63411e-08
Solyc03g025990.1.1	Hexulose-6-phosphate isomerase (AHRD V1 **-- Q2RUM7_RHORT)	22.86	26.31	23.69	25.73	40.73	27.86	5.75	4.77	3.03	5.46	4.7525	0.17	4.6346e-08
Solyc09g055890.2.1	Lipoxygenase (AHRD V1 ***- B9SMP7_RICCO); contains Interpro domain(s) IPR001246 Lipoxygenase, plant	6.1	4.79	4.29	4.35	2.51	4.41	0	0.37	0	0.67	0.26	0.06	4.6346e-08
Solyc03g083640.1.1	Unknown Protein (AHRD V1)	13.72	15.4	12.06	17.73	28.14	17.41	0	0.79	0	0	0.1975	0.01	4.64295e-08
Solyc04g079960.1.1	Geranylgeranyl pyrophosphate synthase 2 (AHRD V1 ***- Q1A7S9_SOLLC); contains Interpro domain(s) IPR000092 Polyprenyl synthetase	36.48	23.91	70.77	30.4	44.5	41.21	1.34	1.15	0.85	0.68	1.005	0.02	4.75069e-08
Solyc00g313930.1.1	Unknown Protein (AHRD V1)	23.05	29.18	27.12	17.03	38.19	26.91	0	0	0	0	0	0	4.85535e-08
Solyc08g081830.2.1	Os04g0625000 protein (Fragment) (AHRD V1 *-*- Q0J9Y7_ORYSJ)	5.92	5.1	5.32	4.32	3.76	4.88	18.71	16.48	19.09	15.51	17.4475	3.57	4.93237e-08
Solyc05g052150.2.1	ATP synthase subunit delta&apos;, mitochondrial (AHRD V1 ***- ATP4_IPOBA)	126.73	184.75	128.27	153.4	117.62	142.15	61.33	84.3	65.68	67.2	69.6275	0.49	4.97027e-08
Solyc06g007520.2.1	Ribosomal protein L10 (AHRD V1 ***- A8IZK3_CHLRE); contains Interpro domain(s) IPR001197 Ribosomal protein L10e	247.98	228.16	230.19	225.52	366.49	259.67	98.56	84.93	78.85	61.39	80.9325	0.31	4.97027e-08
Solyc05g055640.2.1	60S ribosomal protein L38 (AHRD V1 ***- D7LK18_ARALY); contains Interpro domain(s) IPR002675 Ribosomal protein L38e	287.47	218	214.16	238.48	207.19	233.06	127.02	137.04	125.68	95.55	121.323	0.52	4.97531e-08
Solyc08g065610.2.1	Vacuolar processing enzyme-1b (AHRD V1 **-- Q852T2_TOBAC); contains Interpro domain(s) IPR001096 Peptidase C13, legumain	1629.49	1410.66	2083.78	1528.26	1433.33	1617.1	591.91	755.58	691.68	641.63	670.2	0.41	5.03074e-08
Solyc11g007920.1.1	Histone H2B (AHRD V1 ***- A5BCC0_VITVI); contains Interpro domain(s) IPR000558 Histone H2B	560.09	417.6	454.49	452.37	316.91	440.29	120.62	150.05	129.33	99.09	124.773	0.28	5.14895e-08
Solyc03g044300.2.1	AP2-like ethylene-responsive transcription factor At1g16060 (AHRD V1 *-*- AP2L1_ARATH); contains Interpro domain(s) IPR001471 Pathogenesis-related transcriptional factor and ERF, DNA-binding	161.13	204.56	133.32	190.97	141.81	166.36	619.3	582.05	642.15	419.96	565.865	3.4	5.21817e-08
Solyc03g112640.2.1	CRAL/TRIO domain containing protein (AHRD V1 **-- B6UD95_MAIZE); contains Interpro domain(s) IPR001251 Cellular retinaldehyde-binding/triple function, C-terminal	15.58	12.75	18.61	11.92	4.26	12.62	61.67	51.28	61.03	42.39	54.0925	4.28	5.31408e-08
Solyc12g088730.1.1	50S ribosomal protein L4 (AHRD V1 ***- Q8LE97_ARATH); contains Interpro domain(s) IPR015498 Ribosomal protein L4	43.4	38.32	40.84	46.36	53.49	44.48	13.09	8.86	10.34	16.19	12.12	0.27	5.44382e-08
Solyc06g007630.1.1	Ferredoxin (AHRD V1 ***- B6TR21_MAIZE); contains Interpro domain(s) IPR001041 Ferredoxin	84	80.74	69.13	78.53	27.98	68.08	6.03	6.01	10.48	6.88	7.35	0.11	5.55897e-08
Solyc06g070980.2.1	Ubiquitin-conjugating enzyme E2 2 (AHRD V1 **** UBC2_MEDSA); contains Interpro domain(s) IPR019775 WD40 repeat, conserved site IPR000608 Ubiquitin-conjugating enzyme, E2	2212.25	1590.96	2241.76	1671.02	2426.92	2028.58	1224.85	1432.07	1101.11	1404.59	1290.65	0.64	5.61641e-08
Solyc04g064470.1.1	Dehydroascorbate reductase (Fragment) (AHRD V1 *-*- Q1G0W3_SOLLC); contains Interpro domain(s) IPR004333 Transcription factor, SBP-box	0	0	0	0	0	0	6.4	5.38	5.05	1.47	4.575	457.5	5.6781e-08
Solyc04g050760.2.1	U11/U12 small nuclear ribonucleoprotein 48 kDa protein (AHRD V1 *-*- SNR48_HUMAN)	3.96	4.9	3.37	5.29	6.12	4.73	23.34	16.99	14.9	26.32	20.3875	4.31	5.82947e-08
Solyc11g069440.1.1	Ribosomal protein L12 (AHRD V1 ***- A8J597_CHLRE); contains Interpro domain(s) IPR000911 Ribosomal protein L11	182.36	160.07	149.31	150.09	113.21	151.01	49.73	39.13	41.13	34.12	41.0275	0.27	5.84249e-08
Solyc02g068330.1.1	1-aminocyclopropane-1-carboxylate oxidase 3 (AHRD V1 **-* ACCO3_CUCME); contains Interpro domain(s) IPR005123 Oxoglutarate and iron-dependent oxygenase	9.78	14.54	16.91	13.38	12.69	13.46	2.27	1.35	2.09	0.48	1.5475	0.11	6.07281e-08
Solyc06g066340.2.1	Myb family transcription factor-like protein (AHRD V1 *--- Q84UP8_ORYSJ); contains Interpro domain(s) IPR006447 Myb-like DNA-binding region, SHAQKYF class	3.63	2.45	2.01	1.61	0.98	2.14	14.39	16.9	14.8	8.06	13.5375	6.34	6.59207e-08
Solyc07g063880.2.1	Beta-glucosidase (AHRD V1 ***- D3YJ59_VITVI); contains Interpro domain(s) IPR001360 Glycoside hydrolase, family 1	12.51	9.54	9.37	14.47	6.01	10.38	2.7	1.92	1.22	1.22	1.765	0.17	6.59207e-08
Solyc09g005270.2.1	Chloroplastic group IIA intron splicing facilitator CRS1, chloroplastic (AHRD V1 *--- CRS1_MAIZE); contains Interpro domain(s) IPR001890 RNA-binding, CRM domain	6.07	4.91	6.41	7.46	2.05	5.38	21.03	24.62	24.81	29.36	24.955	4.64	6.59207e-08
Solyc11g008460.1.1	U4/U6.U5 tri-snRNP-associated protein 1 (AHRD V1 *--- SNUT1_MOUSE); contains Interpro domain(s) IPR005011 SART-1 protein	56.09	55.97	42.5	58.85	94.81	61.64	215.2	212.49	124.81	189.62	185.53	3.01	6.59207e-08
Solyc01g104920.2.1	26S protease regulatory subunit 8 homolog (AHRD V1 *--- PRS8_ENCCU); contains Interpro domain(s) IPR003959 ATPase, AAA-type, core	116.17	155.17	89.86	145.77	145.45	130.48	62.74	64	41.54	40.22	52.125	0.4	6.67407e-08
Solyc07g042180.2.1	Polyadenylate-binding protein (AHRD V1 **** A8N215_COPC7); contains Interpro domain(s) IPR000504 RNA recognition motif, RNP-1	98.77	109.57	117.75	104.24	87.68	103.6	350.42	406.28	372.91	314.78	361.098	3.49	6.93886e-08
Solyc04g051820.2.1	Os03g0169900 protein (Fragment) (AHRD V1 ***- Q0DUS0_ORYSJ)	97.94	79.98	168.61	82.49	72.59	100.32	395.76	675.48	456.8	502.96	507.75	5.06	7.07293e-08
Solyc06g084500.2.1	Unknown Protein (AHRD V1)	31.77	22.63	18.42	26.76	21.47	24.21	112.96	123.36	136.06	103.1	118.87	4.91	7.07293e-08
Solyc00g164680.1.1	ABC transporter G family member 11 (AHRD V1 ***- AB11G_ARATH); contains Interpro domain(s) IPR013525 ABC-2 type transporter	4.92	5.62	8.76	4.72	6.15	6.03	27.86	22.51	36.78	24.47	27.905	4.62	7.21559e-08
Solyc02g093710.1.1	Genomic DNA chromosome 3 TAC clone K1G2 (AHRD V1 *-*- Q9LTZ3_ARATH)	28.87	36.64	26.4	23.89	32.68	29.7	8.65	5.07	4.02	4.52	5.565	0.19	7.25117e-08
Solyc03g111140.2.1	Malate synthase (AHRD V1 **** B9RAK0_RICCO); contains Interpro domain(s) IPR006252 Malate synthase A	0.83	0.71	0.36	1	0.8	0.74	19.64	16.41	11.2	31.18	19.6075	26.5	7.25117e-08
Solyc09g064660.2.1	Small nuclear ribonucleoprotein Sm D1 (AHRD V1 ***- B6TXH2_MAIZE); contains Interpro domain(s) IPR006649 Like-Sm ribonucleoprotein, eukaryotic and archaea-type, core	129.91	174.36	129.35	155.67	160.54	149.97	70.52	86.44	52.34	108.78	79.52	0.53	7.25117e-08
Solyc12g008860.1.1	Unknown Protein (AHRD V1); contains Interpro domain(s) IPR007915 Uncharacterised protein family UPF0197	105.56	83.96	87.19	76.19	82.18	87.02	21.03	29.45	16.61	14.62	20.4275	0.23	7.25117e-08
Solyc05g013480.2.1	ATP-dependent protease Clp ATPase subunit (AHRD V1 *--- B6STX8_MAIZE); contains Interpro domain(s) IPR019734 Tetratricopeptide repeat	62.47	45.3	70.05	40.83	42.65	52.26	226.6	205.4	167.64	195.24	198.72	3.8	7.31631e-08
Solyc11g010190.1.1	Prohibitin (AHRD V1 ***- O04361_TOBAC); contains Interpro domain(s) IPR000163 Prohibitin	103.48	126.93	91.79	116.2	113.91	110.46	48.16	28.8	24.25	30.97	33.045	0.3	7.36882e-08
Solyc04g077970.2.1	Adenine phosphoribosyltransferase-like (AHRD V1 **** Q2V997_SOLTU); contains Interpro domain(s) IPR005764 Adenine phosphoribosyl transferase	405.44	447.67	378.3	455.12	417.61	420.83	197.98	163.24	161.57	196.7	179.873	0.43	7.57228e-08
Solyc11g010230.1.1	Histone H3 (AHRD V1 ***- A8MRL0_ARATH); contains Interpro domain(s) IPR000164 Histone H3	1587.73	1769.46	1487.42	1737.72	968.59	1510.18	432.19	545.96	328.41	567.78	468.585	0.31	7.72406e-08
Solyc06g005150.2.1	Ascorbate peroxidase (AHRD V1 ***- Q52QQ4_SOLLC); contains Interpro domain(s) IPR019793 Peroxidases heam-ligand binding site IPR019794 Peroxidase, active site IPR002016 Haem peroxidase, plant/fungal/bacterial	121.28	137.51	108.36	132.44	144.45	128.81	64.62	58.16	43.35	75.01	60.285	0.47	8.0434e-08
Solyc06g066290.2.1	At1g31940/F5M6.6 (AHRD V1 ***- Q8VYV3_ARATH)	13.74	14.28	9.19	6.03	9.02	10.45	0	1.97	0.55	0.88	0.85	0.08	8.16789e-08
Solyc03g006010.2.1	Os05g0272200 protein (Fragment) (AHRD V1 *-*- Q0DJJ5_ORYSJ)	7.38	5.86	5.12	6.28	4.43	5.81	0.76	1.09	0.91	0	0.69	0.12	8.21983e-08
Solyc01g111110.2.1	Unknown Protein (AHRD V1)	0	0	0	0	0	0	9.31	14.07	3.67	10.32	9.3425	934.25	8.25145e-08
Solyc01g100970.2.1	Pyrrolidone-carboxylate peptidase (AHRD V1 **** B6SP89_MAIZE); contains Interpro domain(s) IPR000816 Peptidase C15, pyroglutamyl peptidase I	332.61	328.92	280.43	373.92	350.33	333.24	198.08	174.73	160.66	198.74	183.053	0.55	8.29726e-08
Solyc01g020200.1.1	Hypothetical chloroplast RF1 (AHRD V1 ***- B1NWK7_MANES)	0.35	0.33	0	0	0	0.14	3.13	9.36	6.43	3.97	5.7225	42.08	8.56135e-08
Solyc03g117050.2.1	Aquaporin (AHRD V1 ***- B3GK86_ARATH); contains Interpro domain(s) IPR012269 Aquaporin	2.29	3.5	2.32	3.51	3.65	3.05	0	0	0	0	0	0	8.56135e-08
Solyc07g007110.2.1	Peptidyl-prolyl cis-trans isomerase (AHRD V1 ***- D7MHP4_ARALY); contains Interpro domain(s) IPR002130 Peptidyl-prolyl cis-trans isomerase, cyclophilin-type	22.15	19.23	29.95	20.61	24.01	23.19	69.51	92.84	76.91	91.86	82.78	3.57	8.61268e-08
Solyc10g078280.2.1	Cytochrome P450 gene	6.82	10.54	7.95	11.76	4.61	8.34	0.4	1.55	1.56	1.76	1.3175	0.16	9.08237e-08
Solyc11g063510.1.1	Unknown Protein (AHRD V1)	126.14	89.33	59.71	31.94	33.79	68.18	0	0	0	0	0	0	9.08237e-08
Solyc08g081170.2.1	UDP-N-acetylmuramoyl-L-alanyl-D-glutamate--2 6-diaminopimelate ligase (AHRD V1 *-** D7UXP7_LISGR); contains Interpro domain(s) IPR005761 UDP-N-acetylmuramoylalanyl-D-glutamate-2,6-diaminopimelate ligase	4.72	3.75	5.07	3.93	4.27	4.35	20	17.2	17.89	11.39	16.62	3.82	9.17559e-08
Solyc08g077720.2.1	60S ribosomal protein L37a (AHRD V1 ***- Q5GMM4_CAPCH); contains Interpro domain(s) IPR002674 Ribosomal protein L37ae	211.89	220.27	184.22	206.54	254	215.38	148.14	156.22	102.07	171.81	144.56	0.67	9.20936e-08
Solyc09g009720.1.1	Ubiquitin-conjugating enzyme 13 E2 (AHRD V1 **** D8QMV8_SELML); contains Interpro domain(s) IPR000608 Ubiquitin-conjugating enzyme, E2	58.79	73.2	50.53	73.19	81.93	67.53	20.36	21.52	12.86	10.32	16.265	0.24	9.32898e-08
Solyc02g078650.2.1	Polyphenol oxidase (AHRD V1 ***- B3WFP2_TAROF); contains Interpro domain(s) IPR016213 Polyphenol oxidase, plant	8.53	6.16	4.78	5.53	3.84	5.77	0	1.88	0	0.79	0.6675	0.12	9.58239e-08
Solyc11g066740.1.1	Os12g0283800 protein (Fragment) (AHRD V1 *-*- Q0INW6_ORYSJ)	18.86	18.05	17.04	19.83	25.68	19.89	3.82	5.61	3.62	4.19	4.31	0.22	9.58239e-08
Solyc06g065200.2.1	Unknown Protein (AHRD V1)	14.76	17.52	10.4	10.13	10.84	12.73	108.47	74.23	80.44	69.28	83.105	6.53	9.78401e-08
Solyc01g007640.2.1	Ycf2 (AHRD V1 ***- D2KLP5_OLEEU); contains Interpro domain(s) IPR008543 Chloroplast Ycf2	0.2	0.26	0.17	0.27	0.14	0.21	5.49	2.44	2.4	4.78	3.7775	18.16	9.80981e-08
Solyc01g067940.2.1	Unknown Protein (AHRD V1)	46.02	47.15	103.83	51.18	32.17	56.07	0.72	3.58	1.7	1.82	1.955	0.03	9.83788e-08
Solyc11g045030.1.1	Cytoplasmic membrane protein (AHRD V1 *-*- B6TYL5_MAIZE)	1.64	0.52	0.29	0.71	0.94	0.82	11.67	7.61	8.83	7.39	8.875	10.82	9.88199e-08
Solyc01g104840.2.1	RNA-binding protein RZ-1 (AHRD V1 **** D0V0M9_CAPAN); contains Interpro domain(s) IPR012677 Nucleotide-binding, alpha-beta plait	204.79	223.23	183.87	257	313.7	236.52	122.13	126.92	87.51	118.33	113.722	0.48	9.90713e-08
Solyc06g051710.1.1	Ulp1 protease family C-terminal catalytic domain containing protein (AHRD V1 *-*- Q60D46_SOLDE); contains Interpro domain(s) IPR015410 Region of unknown function DUF1985	1.26	1.63	0.92	1.94	1.32	1.41	9.66	6.29	10.43	13.75	10.0325	7.1	9.90713e-08
Solyc09g098250.2.1	Trithorax-like protein histone-lysine N-methyltransferase (AHRD V1 *-*- A9SM72_PHYPA); contains Interpro domain(s) IPR018518 FY-rich, N-terminal subgroup	1.59	1.65	0.97	1.14	3.6	1.79	12.71	7.54	10.77	8.9	9.98	5.58	9.90713e-08
Solyc10g054880.1.1	Translocon-associated protein alpha subunit (AHRD V1 ***- B6SRQ1_MAIZE); contains Interpro domain(s) IPR005595 Translocon-associated protein (TRAP), alpha subunit	52.55	57.32	32.42	58.57	49.79	50.13	12.4	14.7	11.58	11.43	12.5275	0.25	9.90713e-08
Solyc07g055990.2.1	Xyloglucan endotransglucosylase/hydrolase 7 (AHRD V1 **** C0IRG6_ACTDE); contains Interpro domain(s) IPR016455 Xyloglucan endotransglucosylase/hydrolase	22.14	20.74	20.91	7.04	15.06	17.18	1.01	2.63	1.33	1.28	1.5625	0.09	1.00394e-07
Solyc02g044050.1.1	ABC transporter C family member 14 (AHRD V1 *--- AB14C_ARATH); contains Interpro domain(s) IPR003439 ABC transporter-like	0.11	0.85	0.36	0.77	1.92	0.8	6.95	6.78	5.8	4.28	5.9525	7.42	1.00925e-07
Solyc02g037590.1.1	Unknown Protein (AHRD V1)	2.64	3.01	2.27	4.09	2.62	2.93	25.37	23.39	14.1	27.39	22.5625	7.71	1.01896e-07
Solyc07g054790.1.1	Wound induced protein (AHRD V1 ***- B6U0P9_MAIZE)	16.88	54.97	23.32	111.73	28.36	47.05	405.86	217.71	413.85	295.37	333.197	7.08	1.06102e-07
Solyc11g021260.1.1	Hypothetical chloroplast RF1 (AHRD V1 ***- D7P347_SYZCU)	1.1	0	0.88	1.66	0	0.73	6.35	20.16	10.03	12.39	12.2325	16.8	1.06102e-07
Solyc11g005640.1.1	Ubiquitin (AHRD V1 ***- D0EUY5_9POAL); contains Interpro domain(s) IPR019956 Ubiquitin subgroup	27.07	35.29	44.41	36.26	19.2	32.45	108.66	77	82.71	88.87	89.31	2.75	1.08431e-07
Solyc09g007910.2.1	Phenylalanine ammonia-lyase (AHRD V1 **** B5LAW0_CAPAN); contains Interpro domain(s) IPR005922 Phenylalanine ammonia-lyase	5.82	4.71	8.07	5.81	6.27	6.14	49.39	55.94	71.29	54.04	57.665	9.4	1.12288e-07
Solyc02g084480.1.1	Unknown Protein (AHRD V1)	48.78	92.64	78.59	78.82	121.23	84.01	7.24	7.72	2.86	9.18	6.75	0.08	1.14721e-07
Solyc12g096120.1.1	Ubiquitin-fold modifier 1 (AHRD V1 ***- B6SXA8_MAIZE); contains Interpro domain(s) IPR005375 Ubiquitin-like, Ufm1	71.88	88.59	104.33	69.99	99.88	86.93	20.52	23.63	13.89	23.53	20.3925	0.23	1.18598e-07
Solyc03g083530.2.1	40S ribosomal protein S13 (AHRD V1 ***- D7LRU2_ARALY); contains Interpro domain(s) IPR000589 Ribosomal protein S15	295.77	280.28	234.95	292.82	224.75	265.71	124.7	153.66	122.87	163.79	141.255	0.53	1.20593e-07
Solyc09g007190.2.1	C1orf93 homolog (AHRD V1 **-- B5X9L9_SALSA); contains Interpro domain(s) IPR012335 Thioredoxin fold	5.28	4.53	5.12	4.4	3.06	4.48	28.63	29.6	40.09	54.67	38.2475	8.54	1.22901e-07
Solyc01g006160.2.1	Unknown Protein (AHRD V1)	217.54	306.25	207.08	279.29	317.07	265.45	187.64	315.18	201.7	184.39	222.227	0.84	1.23587e-07
Solyc04g078640.1.1	Ethylene-responsive transcription factor 5 (AHRD V1 *-*- EF102_ARATH); contains Interpro domain(s) IPR001471 Pathogenesis-related transcriptional factor and ERF, DNA-binding	334.77	466.19	248.05	458	282.07	357.82	108.2	84.44	75.62	85.62	88.47	0.25	1.25223e-07
Solyc11g008440.1.1	Amino acid transporter (AHRD V1 **** B9HLH9_POPTR); contains Interpro domain(s) IPR013057 Amino acid transporter, transmembrane	50.33	65.04	54.07	49.76	50.61	53.96	17.75	10.5	24.15	9.13	15.3825	0.29	1.26594e-07
Solyc01g112010.2.1	Pre-rRNA-processing protein ESF2 (AHRD V1 ***- D0MVG4_PHYIN)	5.14	5.42	3.37	3.81	2.84	4.12	34.22	23.29	28.99	36.47	30.7425	7.47	1.28091e-07
Solyc10g055630.1.1	Aquaporin (AHRD V1 ***- Q8W506_TOBAC); contains Interpro domain(s) IPR012269 Aquaporin	19.71	40.92	19.1	38.13	36.87	30.95	1.72	5.38	0.54	6.98	3.655	0.12	1.29048e-07
Solyc02g067080.2.1	UDP-D-glucose dehydrogenase (AHRD V1 ***- D2WK25_GOSHI); contains Interpro domain(s) IPR014028 UDP-glucose/GDP-mannose dehydrogenase, dimerisation and substrate-binding	44.09	33.51	29.57	36.37	43.3	37.37	10.54	14.72	10.14	13.36	12.19	0.33	1.3626e-07
Solyc08g082260.1.1	Integrin-linked kinase-associated serine/threonine phosphatase 2C (AHRD V1 **** ILKAP_RAT); contains Interpro domain(s) IPR015655 Protein phosphatase 2C	0	0	0	0	0	0	1.74	2.82	1.18	1.89	1.9075	190.75	1.38173e-07
Solyc10g006890.2.1	WD-40 repeat family protein (AHRD V1 ***- D7MTR4_ARALY); contains Interpro domain(s) IPR017986 WD40 repeat, region	13.54	14.28	7.8	13.16	13.77	12.51	36.87	43.59	36.1	24.77	35.3325	2.82	1.40647e-07
Solyc05g018760.1.1	RING-H2 finger protein (AHRD V1 ***- Q30D22_PONTR); contains Interpro domain(s) IPR018957 Zinc finger, C3HC4 RING-type	87.53	87.86	46.28	78.17	59.83	71.93	17.76	19.53	12.12	14.33	15.935	0.22	1.42703e-07
Solyc04g080090.2.1	Phosphatase PTC7 homolog (AHRD V1 *-*- C1BT38_9MAXI); contains Interpro domain(s) IPR010822 Sporulation stage II, protein E C-terminal	0.12	0.12	0	0.11	0.14	0.1	3.34	4.39	2.23	1.63	2.8975	29.57	1.4813e-07
Solyc04g077810.1.1	Unknown Protein (AHRD V1)	12.22	19.2	7.4	20.68	6.46	13.19	46.28	48.97	67.8	43.13	51.545	3.91	1.49048e-07
Solyc02g087970.1.1	Zinc finger-homeodomain protein 1 (Fragment) (AHRD V1 **-- B0LK17_YUCFI); contains Interpro domain(s) IPR006456 ZF-HD homeobox protein Cys/His-rich dimerisation region	435.37	215.88	318.7	287.39	423.58	336.18	30.06	78.68	49.19	84.39	60.58	0.18	1.55235e-07
Solyc04g005420.2.1	Glucan endo-1 3-beta-glucosidase 3 (AHRD V1 *-*- B6UAN6_MAIZE); contains Interpro domain(s) IPR012946 X8	44	50.62	35.66	53.36	53.37	47.4	176.7	239.91	174.39	166.09	189.273	3.99	1.55235e-07
Solyc02g089390.1.1	Binding protein (AHRD V1 ***- D7M7F1_ARALY)	43.24	52.46	52.31	44.16	33.77	45.19	8.41	9.67	8.69	9.84	9.1525	0.2	1.58664e-07
Solyc10g085740.1.1	GDSL esterase/lipase At5g03820 (AHRD V1 ***- GDL73_ARATH); contains Interpro domain(s) IPR001087 Lipase, GDSL	0	0	0	0	0	0	1.96	1.99	1.33	3.9	2.295	229.5	1.63219e-07
Solyc01g080090.2.1	Zinc finger RING-type protein (AHRD V1 *-*- B3U2A9_CUCSA)	9.24	5.85	7.09	6.45	7.85	7.3	49.42	61.43	39.93	64.09	53.7175	7.36	1.66995e-07
Solyc02g090420.2.1	50S ribosomal protein L25 (AHRD V1 ***- Q0EYU4_9PROT); contains Interpro domain(s) IPR011035 Ribosomal protein L25/Gln-tRNA synthetase, anti-codon-binding domain	38.77	37.26	28.21	41.36	41.13	37.35	17.29	11.73	16.51	11.21	14.185	0.38	1.6718e-07
Solyc01g099240.2.1	3-hydroxyisobutyrate dehydrogenase (AHRD V1 ***- A3ZMK4_9PLAN); contains Interpro domain(s) IPR015815 3-hydroxyacid dehydrogenase/reductase	15.53	20.24	15.27	18.94	16.55	17.31	2.19	7.13	4.7	4.76	4.695	0.27	1.691e-07
Solyc04g063290.2.1	30S ribosomal protein S5 (AHRD V1 ***- C5K1T7_AJEDS); contains Interpro domain(s) IPR005711 Ribosomal protein S5, eukaryotic/archaeal	206.85	213.25	187.62	204.1	250.5	212.46	95.62	88.07	84.31	100.94	92.235	0.43	1.70611e-07
Solyc04g072620.1.1	Unknown Protein (AHRD V1)	133.56	160.26	324.76	139.2	102.54	172.06	0	5.25	0	0	1.3125	0.01	1.75642e-07
Solyc08g081670.1.1	Ethylene-responsive transcription factor 4 (AHRD V1 *-*- ERF4_NICSY); contains Interpro domain(s) IPR001471 Pathogenesis-related transcriptional factor and ERF, DNA-binding	5.13	8.08	5.34	7.19	3.68	5.88	20	18.7	18.73	23.9	20.3325	3.46	1.75642e-07
Solyc08g016520.1.1	Unknown Protein (AHRD V1)	18.29	34.74	23.79	37.34	11.41	25.11	0	0	0	0	0	0	1.80086e-07
Solyc09g082700.2.1	Early light-induced protein 7 (AHRD V1 ***- B2BJD6_RHOCT)	0	4.13	0	6.67	3.51	2.86	24.99	29.5	28.27	48.25	32.7525	11.44	1.84041e-07
Solyc02g071080.1.1	Purine permease family protein (AHRD V1 **-* D7MCV2_ARALY); contains Interpro domain(s) IPR004853 Protein of unknown function DUF250	94.82	64.41	87.95	69.99	46.25	72.68	11.33	21.97	7.72	8.42	12.36	0.17	1.84426e-07
Solyc01g081250.2.1	Glutathione-S-transferase (AHRD V1 ***- A3FMP5_SOLLC); contains Interpro domain(s) IPR004046 Glutathione S-transferase, C-terminal	0.26	0.24	0.27	0.66	0.1	0.31	14.4	11.71	8.12	18.25	13.12	42.88	1.85851e-07
Solyc04g079430.2.1	Nucleobase ascorbate transporter (AHRD V1 **-* B9I1J7_POPTR); contains Interpro domain(s) IPR006043 Xanthine/uracil/vitamin C permease	93.33	93.07	92.31	89.17	80.26	89.63	32.51	39.81	35.64	32.65	35.1525	0.39	1.87676e-07
Solyc05g053610.2.1	ATP-binding cassette transporter (AHRD V1 ***- D8RL93_SELML); contains Interpro domain(s) IPR013525 ABC-2 type transporter	1.64	1.38	0.94	1.88	2.21	1.61	0.34	0.24	0	0	0.145	0.09	1.87985e-07
Solyc09g082240.2.1	Ribosomal-protein-alanine N-acetyltransferase (AHRD V1 *-** D3FS71_BACPE); contains Interpro domain(s) IPR000182 GCN5-related N-acetyltransferase	24.98	27.7	21.66	25.9	16.34	23.32	2.15	13.98	1.28	4.78	5.5475	0.24	1.89221e-07
Solyc12g044400.1.1	Cell division protease ftsH homolog 4 (AHRD V1 *-*- FTSH4_SYNY3); contains Interpro domain(s) IPR003959 ATPase, AAA-type, core	13.83	14.1	15.06	12.25	14.23	13.89	38.81	44.49	31.37	30.5	36.2925	2.61	1.96954e-07
Solyc09g064880.1.1	ARGONAUTE 1 (AHRD V1 ***- D6RUV9_TOBAC)	0	0	0	0	0	0	13.25	11.78	13.08	12.6	12.6775	1267.75	1.97641e-07
Solyc12g096650.1.1	Charged multivesicular body protein 6 (AHRD V1 **-- B6TFV6_MAIZE); contains Interpro domain(s) IPR005024 Snf7	51.99	49.6	33.61	52.68	17.95	41.17	142.7	258.85	136.07	142.33	169.988	4.13	2.0115e-07
Solyc04g008680.2.1	Cell division cycle and apoptosis regulator protein 1 (AHRD V1 *--- B0XGS6_CULQU); contains Interpro domain(s) IPR011992 EF-Hand type	13.27	17.2	12.35	16.52	13.95	14.66	40.54	44.9	37.34	48.22	42.75	2.92	2.10736e-07
Solyc06g069520.2.1	UPF0139 membrane protein At5g07960 (AHRD V1 ***- U139_ARATH); contains Interpro domain(s) IPR005351 Uncharacterised protein family UPF0139	311.45	217.47	239.32	263.8	290.56	264.52	117.63	166.7	170.08	173.17	156.895	0.59	2.11045e-07
Solyc04g009300.2.1	GTP-binding protein YqeH (AHRD V1 *--- D3FXI6_BACPE); contains Interpro domain(s) IPR002917 GTP-binding protein, HSR1-related	10.05	10.5	9.55	8.91	8.74	9.55	32.72	29.85	25.72	36.45	31.185	3.27	2.13153e-07
Solyc10g006480.1.1	Ubiquitin (AHRD V1 ***- Q39257_PEA); contains Interpro domain(s) IPR019956 Ubiquitin subgroup	515.31	552.96	543.77	458.46	525.72	519.24	208.64	164.68	157.55	154.96	171.458	0.33	2.18535e-07
Solyc04g076690.2.1	Unknown Protein (AHRD V1)	31.89	40.31	16.9	59.24	22.25	34.12	458.99	549.64	509.7	656.76	543.773	15.94	2.23554e-07
Solyc01g014250.2.1	Unknown Protein (AHRD V1)	39.99	9.7	6.58	61.88	19.2	27.47	341.05	456.43	302.87	315.5	353.962	12.89	2.30364e-07
Solyc04g081740.2.1	Prostaglandin E synthase 2-like (AHRD V1 ***- B0S751_DANRE); contains Interpro domain(s) IPR012335 Thioredoxin fold	62.68	62.97	48.43	75.91	73.17	64.63	29.87	19.81	24.99	33.37	27.01	0.42	2.31695e-07
Solyc04g047720.2.1	Unknown Protein (AHRD V1)	90.56	106.21	83.29	89.28	105.97	95.06	34.62	44.54	26.22	29.46	33.71	0.35	2.32291e-07
Solyc11g063520.1.1	ORF16-lacZ fusion protein (AHRD V1 ***- Q57HV4_SALCH)	17.38	16.5	11.79	9.85	6.64	12.43	0	0	0.64	0	0.16	0.01	2.3384e-07
Solyc03g053080.1.1	Kinesin like protein (AHRD V1 ***- Q9SVI8_ARATH); contains Interpro domain(s) IPR001752 Kinesin, motor region	3.37	5.19	3.81	2.9	5.05	4.06	15.56	13.83	11.77	16.84	14.5	3.57	2.38969e-07
Solyc05g055230.1.1	40S ribosomal protein S17-like protein (AHRD V1 ***- Q3HRX4_SOLTU); contains Interpro domain(s) IPR018273 Ribosomal protein S17e, conserved site	170.68	203.05	139.84	189.17	94.06	159.36	45.82	39.79	35.13	40.15	40.2225	0.25	2.40175e-07
Solyc06g065020.2.1	Peptide transporter (AHRD V1 **-* A6YJX5_9MAGN); contains Interpro domain(s) IPR000109 TGF-beta receptor, type I/II extracellular region	86	134.8	90.93	124.51	126.28	112.5	36.4	54.89	27.56	54.04	43.2225	0.38	2.40175e-07
Solyc01g017220.1.1	ATP synthase epsilon chain chloroplastic (AHRD V1 ***- D3WDX2_9ROSA); contains Interpro domain(s) IPR001469 ATPase, F1 complex, delta/epsilon subunit	2.83	0	1.22	1.46	0	1.1	8.06	23.65	15.91	11.49	14.7775	13.41	2.42155e-07
Solyc10g081130.1.1	Proteasome subunit alpha type (AHRD V1 ***- Q93X34_TOBAC); contains Interpro domain(s) IPR001353 Proteasome, subunit alpha/beta	124.23	180.93	93.61	154.36	163.16	143.26	49.64	46.71	40.13	41.12	44.4	0.31	2.4387e-07
Solyc02g022880.1.1	Unknown Protein (AHRD V1)	5.49	6.25	8.84	5.68	1.26	5.5	25.4	27.81	27.01	27.25	26.8675	4.88	2.47982e-07
Solyc07g043420.2.1	2-oxoglutarate-dependent dioxygenase (AHRD V1 **-* Q9ZSH4_SOLCH); contains Interpro domain(s) IPR005123 Oxoglutarate and iron-dependent oxygenase	0.12	0.11	0	0	0.18	0.08	3.7	2.03	3.15	5.06	3.485	42.5	2.4855e-07
Solyc08g065940.2.1	Zinc finger CCCH domain-containing protein 20 (AHRD V1 ***- C3H20_ARATH)	188.45	249.48	178.5	225.88	232.86	215.03	223.84	209.81	193.63	256.73	221.002	1.03	2.5152e-07
Solyc08g066560.2.1	Unknown Protein (AHRD V1)	6.79	4.42	4.27	6.36	4.64	5.3	18.32	8.69	2.41	19.35	12.1925	2.3	2.564e-07
Solyc09g007490.2.1	Cell number regulator 8 (AHRD V1 **-- B4FUS3_MAIZE); contains Interpro domain(s) IPR006461 Protein of unknown function Cys-rich	271.73	262.36	255.75	293.59	356.21	287.93	139.7	154.83	152.43	141.27	147.058	0.51	2.59939e-07
Solyc08g005560.2.1	Binding protein (AHRD V1 ***- D7MGU4_ARALY)	6.94	6.69	5.01	8.13	5.51	6.46	1.08	0.77	0.68	1.92	1.1125	0.17	2.6117e-07
Solyc03g005290.1.1	Unknown Protein (AHRD V1)	0	0.21	0.23	0.19	0.25	0.18	5.06	5.26	2.15	5.92	4.5975	26.12	2.69416e-07
Solyc06g082080.2.1	Integrin-linked kinase-associated serine/threonine phosphatase 2C (AHRD V1 **** ILKAP_BOVIN); contains Interpro domain(s) IPR015655 Protein phosphatase 2C	90.57	89.92	86.52	88.11	85.09	88.04	21.6	49.57	33.71	16.62	30.375	0.35	2.75111e-07
Solyc11g006370.1.1	Calcium-dependent protein kinase 3 (AHRD V1 **** Q93YF3_TOBAC); contains Interpro domain(s) IPR002290 Serine/threonine protein kinase	76.39	92.79	78.29	88.62	62.19	79.66	217.18	189.81	176.74	204.73	197.115	2.47	2.7552e-07
Solyc10g084890.1.1	UDP-glucosyltransferase (AHRD V1 ***- C0LNQ9_MAIZE); contains Interpro domain(s) IPR002213 UDP-glucuronosyl/UDP-glucosyltransferase	0.13	0.38	0	0	0.26	0.15	10.75	4.08	13.21	6.97	8.7525	56.83	2.76323e-07
Solyc05g018660.1.1	Serine/threonine-protein phosphatase 7 long form homolog (AHRD V1 *--- PPP7L_ARATH); contains Interpro domain(s) IPR019557 Aminotransferase-like, plant mobile domain	0.14	0	0	0.12	0.1	0.07	7.31	6.76	5.39	16.06	8.88	123.33	2.76881e-07
Solyc01g059880.2.1	ATP citrate lyase a-subunit (AHRD V1 **** Q93YH4_LUPAL); contains Interpro domain(s) IPR016141 Citrate synthase-like, core	12.77	12.06	11.89	13.04	18.15	13.58	5.13	4	4.82	2.85	4.2	0.31	2.79166e-07
Solyc08g063040.2.1	Zinc finger protein (AHRD V1 *-*- Q9LVQ7_ARATH); contains Interpro domain(s) IPR007087 Zinc finger, C2H2-type	31.52	32.46	33.35	32.65	20.62	30.12	82.67	99.96	92.01	83.9	89.635	2.98	2.85022e-07
Solyc12g017530.1.1	Unknown Protein (AHRD V1)	32.48	8.51	3.01	49.7	17.77	22.29	169.49	187.97	200.81	84.68	160.738	7.21	2.93362e-07
Solyc03g119610.1.1	Genomic DNA chromosome 3 P1 clone MPE11 (AHRD V1 ***- Q9LUA5_ARATH)	78.04	69.84	93.01	53.88	63.89	71.73	20.02	23.65	15.18	21.32	20.0425	0.28	2.97085e-07
Solyc09g064580.2.1	Photosystem II reaction center protein M (AHRD V1 *-*- Q45YZ7_9ERIC); contains Interpro domain(s) IPR007826 Photosystem II, PsbM	0.67	0	0.72	0.58	0.26	0.45	15.51	45.24	26.95	15.73	25.8575	57.98	2.97116e-07
Solyc03g096940.2.1	NADH ubiquinone oxidoreductase subunit (AHRD V1 *-** D5RN95_9PROT); contains Interpro domain(s) IPR007763 NADH:ubiquinone oxidoreductase, 17.2 kD subunit	32.43	35.84	24.94	35.89	33.68	32.56	170.68	183.9	143.11	215.58	178.318	5.48	2.97325e-07
Solyc11g071490.1.1	Ribosomal protein L30 (AHRD V1 ***- B3TLP4_ELAGV); contains Interpro domain(s) IPR000231 Ribosomal protein L30e	133.06	112.98	100.16	108.39	123.48	115.61	27.67	34.45	32.78	26.31	30.3025	0.26	3.02117e-07
Solyc03g116480.1.1	F-box family protein (AHRD V1 **-- B9GZP5_POPTR); contains Interpro domain(s) IPR015915 Kelch-type beta propeller	10.26	15.96	7.51	15.89	14.84	12.89	1.32	3.01	2.09	2.69	2.2775	0.18	3.21656e-07
Solyc08g081270.2.1	Ubiquitin-conjugating enzyme (AHRD V1 ***- D2VN46_NAEGR); contains Interpro domain(s) IPR015581 Ubiquitin-conjugating enzyme	48.89	36.8	43.73	39.07	21.75	38.05	203.91	153.38	142.6	125.21	156.275	4.11	3.35985e-07
Solyc02g089160.2.1	Cytochrome P450	88.41	62.95	90.39	64.14	35.63	68.3	164.53	201.07	195.51	164.09	181.3	2.65	3.5355e-07
Solyc01g109610.2.1	2-hydroxyacid dehydrongenase (Fragment) (AHRD V1 *-*- C6F725_PSEMZ)	0	0.14	0	0	0.06	0.04	4.41	4.04	1	2.8	3.0625	76.56	3.54879e-07
Solyc06g072700.2.1	Metal ion binding protein (AHRD V1 *--* B6U064_MAIZE); contains Interpro domain(s) IPR006121 Heavy metal transport/detoxification protein	0.12	0	0	0	0.04	0.03	5.66	3.83	3.13	9.69	5.5775	174.3	3.58926e-07
Solyc01g091270.2.1	AT2G45380 protein (Fragment) (AHRD V1 ***- B9DGW8_ARATH)	160.18	211.05	216.56	230.83	184.85	200.69	642.67	632.74	760.78	695.35	682.885	3.4	3.60614e-07
Solyc02g050120.1.1	Ulp1 protease family C-terminal catalytic domain containing protein (AHRD V1 ***- Q60D46_SOLDE); contains Interpro domain(s) IPR003653 Peptidase C48, SUMO/Sentrin/Ubl1	0	0	0	0.11	0.15	0.05	2.56	2.15	4.96	5.6	3.8175	73.41	3.60614e-07
Solyc01g106630.2.1	Unknown Protein (AHRD V1)	109.5	25.38	38.62	40.99	55.55	54.01	9.31	6.62	3.67	5.9	6.375	0.12	3.63801e-07
Solyc03g111130.1.1	Malate synthase (AHRD V1 **** B9RAK0_RICCO); contains Interpro domain(s) IPR006252 Malate synthase A	0	0.38	0.11	0.26	0.27	0.2	4.43	2.65	1.54	3.6	3.055	14.98	3.64715e-07
Solyc12g009610.1.1	TBC1 domain family member 15 (AHRD V1 *--- Q6P4X9_XENTR); contains Interpro domain(s) IPR000195 RabGAP/TBC	285.98	392.93	245.47	392.8	365.21	336.48	120.16	150.45	70.36	105.01	111.495	0.33	3.6737e-07
Solyc06g073300.1.1	60S ribosomal protein L27 (AHRD V1 ***- A5C1Z2_VITVI); contains Interpro domain(s) IPR001141 Ribosomal protein L27e	740.39	718.05	603.76	749.72	866.78	735.74	318.27	254.54	192.93	225.87	247.903	0.34	3.80743e-07
Solyc02g077760.1.1	Unknown Protein (AHRD V1)	59.94	45.7	40.81	51.66	47.13	49.05	165.35	141.17	130.6	200.09	159.303	3.25	3.84017e-07
Solyc10g080500.1.1	Actin (AHRD V1 ***- B5M4V6_TOBAC); contains Interpro domain(s) IPR004000 Actin/actin-like	44.86	55.97	50.84	52.55	40.97	49.04	12.92	16.18	13.68	11.14	13.48	0.27	3.84979e-07
Solyc01g110960.2.1	Glutamic acid-rich protein (AHRD V1 ***- Q570K7_ARATH)	0	0	0	0	0	0	1.19	1.59	0.7	0.75	1.0575	105.75	3.85306e-07
Solyc02g005240.1.1	Unknown Protein (AHRD V1)	0	0	0	0.13	0.06	0.04	2.59	2.03	2.66	1.97	2.3125	60.86	4.01446e-07
Solyc02g089600.2.1	Ribosomal RNA-processing protein 7 homolog A (AHRD V1 *-*- RRP7A_HUMAN)	38.48	51.18	33.81	42.5	30.45	39.28	164.31	136.57	103.23	155.73	139.96	3.56	4.03975e-07
Solyc03g071620.1.1	Histone H2B (AHRD V1 ***- A2IBL2_NICBE); contains Interpro domain(s) IPR000558 Histone H2B	137.57	90.28	105.44	88.26	68.71	98.05	24.77	23.01	22.28	22.68	23.185	0.24	4.04619e-07
Solyc01g094920.2.1	Receptor-like kinase (AHRD V1 ***- C6ZRN8_SOYBN)	152.05	127.65	171.9	133.47	164.46	149.91	72.61	43.17	78.96	51.11	61.4625	0.41	4.06803e-07
Solyc01g008090.2.1	Ribosomal protein S27 (AHRD V1 ***- Q3HVK9_SOLTU); contains Interpro domain(s) IPR000592 Ribosomal protein S27e	355.2	428.89	320.88	383.09	234.12	344.44	256.06	238.9	251.92	196.47	235.838	0.68	4.18208e-07
Solyc12g096000.1.1	ATP-dependent RNA helicase eIF4A (AHRD V1 ***- A8PG49_COPC7); contains Interpro domain(s) IPR011545 DNA/RNA helicase, DEAD/DEAH box type, N-terminal	278.81	271.5	262.2	278.96	383.43	294.98	104.14	101.37	89.29	114.14	102.235	0.35	4.24316e-07
Solyc06g053950.1.1	Heat stress transcription factor A-2c (AHRD V1 *-*- HFA2C_ORYSJ)	256.08	107.45	88.65	229.49	118.09	159.95	403.7	384.21	375.7	433.04	399.162	2.5	4.32853e-07
Solyc07g054730.1.1	Wound-responsive protein-related (AHRD V1 ***- A8IXM2_BRACM)	507.44	653.79	377.98	780.07	1101.06	684.07	63.46	47.3	49.33	37.03	49.28	0.07	4.33287e-07
Solyc12g056100.1.1	Ubiquitin-conjugating enzyme E2 8 (AHRD V1 ***- UBC8_ARATH); contains Interpro domain(s) IPR000608 Ubiquitin-conjugating enzyme, E2	733.98	821.52	786.08	692.88	1059.43	818.78	341.65	235.6	274.51	292.62	286.095	0.35	4.33287e-07
Solyc07g006890.1.1	Cytochrome P450	167.78	145.66	200.39	142.53	212.46	173.76	80.81	41.74	40.66	22.65	46.465	0.27	4.43496e-07
Solyc04g079680.2.1	Cytochrome P450	3.07	4.42	3.6	2.57	1.96	3.12	16.69	12.94	12.74	7.85	12.555	4.02	4.49379e-07
Solyc02g062800.2.1	F-box family protein (AHRD V1 ***- D7MPC5_ARALY); contains Interpro domain(s) IPR017451 F-box associated type 1	44.05	43.44	52.37	37.72	45.35	44.59	15.88	26.94	16.01	17.34	19.0425	0.43	4.51233e-07
Solyc08g075940.2.1	DNA-directed RNA polymerase (AHRD V1 ***- B9IL57_POPTR); contains Interpro domain(s) IPR015712 DNA-directed RNA polymerase, subunit 2	6.54	5.16	5.11	4.06	6.64	5.5	30.34	16.38	27.53	23.06	24.3275	4.42	4.59183e-07
Solyc01g066340.2.1	Unknown Protein (AHRD V1)	11.99	13.98	7.61	15.97	10.63	12.04	0	0	0	0	0	0	4.5978e-07
Solyc03g096550.2.1	Wound/stress protein (AHRD V1 **-- Q672Q3_SOLLC); contains Interpro domain(s) IPR001024 Lipoxygenase, LH2	5.61	13.14	3.88	8.64	8.82	8.02	0.53	0.76	0	0	0.3225	0.04	4.5978e-07
Solyc12g014290.1.1	Multiprotein bridging factor 1b (AHRD V1 ***- Q152U8_SOLLC); contains Interpro domain(s) IPR001387 Helix-turn-helix type 3	268.88	290.7	263.15	321.25	249.1	278.62	101.89	77.95	64.49	126.52	92.7125	0.33	4.65793e-07
Solyc06g084310.2.1	Small nuclear ribonucleoprotein Sm D1 (AHRD V1 ***- B6TXH2_MAIZE); contains Interpro domain(s) IPR006649 Like-Sm ribonucleoprotein, eukaryotic and archaea-type, core	55.77	68.49	51.01	68.72	78.11	64.42	30.59	40.5	36.91	56.01	41.0025	0.64	4.69048e-07
Solyc11g042800.1.1	Late embryogenesis abundant protein (Fragment) (AHRD V1 *--- Q56ZD1_ARATH)	0	0	0	0	0	0	11.49	5.45	4.54	7.29	7.1925	719.25	4.7333e-07
Solyc01g014860.2.1	Zinc finger CCCH domain-containing protein 52 (AHRD V1 ***- C3H52_ARATH)	28.63	32.85	25.63	32.9	18.02	27.61	3.91	5.56	4.63	4.95	4.7625	0.17	4.8122e-07
Solyc02g072570.1.1	Transcription factor bZIP98 (Fragment) (AHRD V1 **-- A4ZGS6_SOYBN)	0	0	0	0	0	0	3.5	2.49	2.15	3.45	2.8975	289.75	4.8122e-07
Solyc04g074350.2.1	UDP-glucuronosyltransferase (AHRD V1 **-* Q5UB81_ARATH); contains Interpro domain(s) IPR002213 UDP-glucuronosyl/UDP-glucosyltransferase	7.87	9.69	6.58	10.55	7.58	8.45	2.38	2.26	0.31	2.52	1.8675	0.22	4.8444e-07
Solyc06g059710.2.1	Stearoyl-acyl carrier protein desaturase (AHRD V1 **** Q8LA10_ARATH); contains Interpro domain(s) IPR005067 Fatty acid desaturase, type 2	0	0	0	0.1	0.09	0.04	2.52	1.43	2.59	3.51	2.5125	66.12	4.95536e-07
Solyc07g052930.2.1	BHLH transcription factor-like (AHRD V1 *-*- Q8S0N2_ORYSJ); contains Interpro domain(s) IPR011598 Helix-loop-helix DNA-binding	0.21	0.1	0.11	0.27	0.32	0.2	4.03	3.67	2.3	3.41	3.3525	16.6	4.98604e-07
Solyc02g079290.2.1	SELF PRUNING 2G	2.75	4.66	2.95	4.23	7.28	4.37	34.39	26.8	22.42	41.52	31.2825	7.15	5.22945e-07
Solyc01g007500.2.1	Photosystem II CP47 chlorophyll apoprotein (AHRD V1 ***- D3WBA3_9BORA); contains Interpro domain(s) IPR017486 Photosystem II, PsbB	0.8	0.93	1.81	0.84	0.54	0.98	5.11	4.52	5.43	6.26	5.33	5.42	5.43407e-07
Solyc12g042920.1.1	Cytochrome c1 (AHRD V1 ***- Q9FKS5_ARATH); contains Interpro domain(s) IPR002326 Cytochrome c1	19.92	19.08	19.77	18.63	19.89	19.46	6.01	2.99	4.75	3.43	4.295	0.22	5.47626e-07
Solyc09g075210.2.1	Late embryogenesis abundant protein 5 (AHRD V1 ***- Q1HGG0_9ROSI); contains Interpro domain(s) IPR004926 Late embryogenesis abundant protein 3	3751.1	3341.67	3541.45	3278.01	6884.9	4159.43	1124.63	689.46	506.35	2080.4	1100.21	0.26	5.48011e-07
Solyc03g059490.1.1	Receptor like kinase, RLK	12.09	16.15	16.44	17.14	19.21	16.21	4.86	5	5.21	3.85	4.73	0.29	5.50734e-07
Solyc05g024390.1.1	Serine/threonine-protein phosphatase 7 long form homolog (AHRD V1 **-- PPP7L_ARATH); contains Interpro domain(s) IPR019557 Aminotransferase-like, plant mobile domain	0.16	0.07	0.08	0.07	0.03	0.08	6.71	4.97	3.53	12.4	6.9025	84.18	5.53016e-07
Solyc02g093680.2.1	Succinate dehydrogenase iron-sulfur protein (AHRD V1 **** C0NQC7_AJECG); contains Interpro domain(s) IPR004489 Succinate dehydrogenase/fumarate reductase iron-sulphur protein	153.34	179.68	156.17	182.27	223.97	179.09	75.68	82.41	93.17	77.47	82.1825	0.46	5.53205e-07
Solyc06g082680.2.1	Cytochrome b-c1 complex subunit 8 (AHRD V1 **** D6BQP2_9ROSI); contains Interpro domain(s) IPR020101 Cytochrome b-c1 complex, subunit 8	157.72	176.26	146.56	174.44	125.1	156.02	127.15	104.75	132.15	111.99	119.01	0.76	5.53205e-07
Solyc10g076360.1.1	Prenylated rab acceptor PRA1 (AHRD V1 ***- A2Q469_MEDTR); contains Interpro domain(s) IPR004895 Prenylated rab acceptor PRA1	53.65	55.12	60.26	54.44	68.36	58.37	23.45	14.21	13.72	15.96	16.835	0.29	5.67141e-07
Solyc07g055650.1.1	Receptor-like kinase (AHRD V1 **** B6EB06_NICGU); contains Interpro domain(s) IPR002290 Serine/threonine protein kinase	3.39	2.85	3.92	2.58	1.74	2.9	0	0	0	0	0	0	5.68223e-07
Solyc04g025570.1.1	Unknown Protein (AHRD V1)	1.14	0.54	4.91	4.93	2.84	2.87	16.28	30.41	18.49	14.19	19.8425	6.91	5.76387e-07
Solyc01g098000.2.1	Elongation factor-like protein (AHRD V1 ***- Q3HVL1_SOLTU); contains Interpro domain(s) IPR014038 Translation elongation factor EF1B, beta and delta chains, guanine nucleotide exchange	51.86	37.05	36.96	39.02	35.75	40.13	17.76	17.52	12.76	10.75	14.6975	0.37	5.78842e-07
Solyc03g046350.2.1	Ribosomal RNA-processing protein 7 homolog A (AHRD V1 *-*- RRP7A_HUMAN)	33.53	33.84	27.26	30.37	17.55	28.51	109.1	106.85	98.44	89.72	101.028	3.54	5.79902e-07
Solyc03g025910.2.1	Unknown Protein (AHRD V1)	117.35	116.18	121.72	124.06	114.54	118.77	115.58	89.86	110.11	101.21	104.19	0.88	5.85511e-07
Solyc10g076270.1.1	WD repeat-containing protein mip1 (AHRD V1 *--- C9SB89_VERA1); contains Interpro domain(s) IPR004083 Regulatory associated protein of TOR	8.54	10.22	8.12	11.04	7.52	9.09	22.49	25.12	25.02	27.3	24.9825	2.75	5.88228e-07
Solyc04g076700.2.1	MADS-box transcription factor-like protein (AHRD V1 ***- Q9M2M4_ARATH); contains Interpro domain(s) IPR002487 Transcription factor, K-box	8.27	9.85	4.82	12.21	9.65	8.96	1.47	2.61	3.48	9.31	4.2175	0.47	6.02595e-07
Solyc02g065130.1.1	Serine/threonine-protein phosphatase 7 long form homolog (AHRD V1 **-- PPP7L_ARATH); contains Interpro domain(s) IPR019557 Aminotransferase-like, plant mobile domain	0.74	1.17	0.13	0.53	0.24	0.56	19.76	14.22	9.36	31.17	18.6275	33.15	6.0286e-07
Solyc11g071510.1.1	Glycosyl hydrolase (Fragment) (AHRD V1 *-*- D9ZCE7_9CARY)	60.89	41.83	67.22	38.58	59.27	53.56	16.71	13.41	9.82	5.43	11.3425	0.21	6.0286e-07
Solyc12g098940.1.1	Ubiquitin (AHRD V1 ***- D3PHG3_9MAXI); contains Interpro domain(s) IPR019956 Ubiquitin subgroup	553.63	446.09	492.22	456.35	437.17	477.09	168.03	178.43	113.55	172.78	158.198	0.33	6.0286e-07
Solyc02g086330.2.1	Unknown Protein (AHRD V1)	12	17.32	22.17	12.82	5.69	14	0	0	0	0	0	0	6.04236e-07
Solyc05g006530.2.1	ATP-dependent RNA helicase (AHRD V1 *-** D9UDE3_9ACTO); contains Interpro domain(s) IPR011545 DNA/RNA helicase, DEAD/DEAH box type, N-terminal	1.9	1.68	2.09	1.08	1.69	1.69	8.29	5.42	6.48	10.19	7.595	4.5	6.28651e-07
Solyc08g068880.1.1	Os10g0479800 protein (Fragment) (AHRD V1 *-*- Q0IWY0_ORYSJ); contains Interpro domain(s) IPR009769 Protein of unknown function DUF1336	37.16	58.87	44.02	38.46	54.52	46.61	19.17	11.22	13.19	10.58	13.54	0.29	6.28651e-07
Solyc10g081190.1.1	Lrr, resistance protein fragment	640.19	503.97	621.32	466.96	508.98	548.28	230.18	152.49	168.95	206.44	189.515	0.35	6.35014e-07
Solyc09g009260.2.1	Fructose-bisphosphate aldolase (AHRD V1 ***- Q2PYX3_SOLTU); contains Interpro domain(s) IPR000741 Fructose-bisphosphate aldolase, class-I	550.42	681.7	698.65	651.74	595.84	635.67	301.01	225.58	314.28	309.14	287.502	0.45	6.35618e-07
Solyc01g110770.2.1	Auxin-induced SAUR-like protein (AHRD V1 *-*- Q8S351_CAPAN); contains Interpro domain(s) IPR003676 Auxin responsive SAUR protein	0	0	0	0	0	0	5.04	6.28	3.49	2.4	4.3025	430.25	6.36681e-07
Solyc06g065560.1.1	Fatty acid elongase 3-ketoacyl-CoA synthase (AHRD V1 **** Q6DUV6_BRANA); contains Interpro domain(s) IPR012392 Very-long-chain 3-ketoacyl-CoA synthase	10.04	10.75	6.88	9.11	7.63	8.88	1.52	2.57	0.75	1.2	1.51	0.17	6.40691e-07
Solyc01g104470.2.1	mRNA turnover protein 4 homolog (AHRD V1 **-- B5X718_SALSA)	448.44	334.45	363.78	313.56	355.39	363.12	219.2	183.76	118.44	243.96	191.34	0.53	6.42662e-07
Solyc07g007390.2.1	At1g62390-like protein (Fragment) (AHRD V1 *--- C0JCT9_9BRAS); contains Interpro domain(s) IPR011990 Tetratricopeptide-like helical	30.62	33.38	39.17	31.89	37.8	34.57	105.36	103.24	98.27	103.99	102.715	2.97	6.53244e-07
Solyc06g083740.1.1	Unknown Protein (AHRD V1)	16.14	21.02	24.77	15.9	10.76	17.72	0.82	1.17	0.65	3.12	1.44	0.08	6.57827e-07
Solyc03g007430.2.1	Mitochondrial carrier family (AHRD V1 ***- C1E2Y0_9CHLO); contains Interpro domain(s) IPR001993 Mitochondrial substrate carrier	49.75	68.64	52.02	66.53	47.25	56.84	29.52	16.67	27.2	16.93	22.58	0.4	6.59922e-07
Solyc12g062250.1.1	5&apos-AMP-activated protein kinase beta-1 subunit (AHRD V1 *--- C6LYW2_GIALA); contains Interpro domain(s) IPR001478 PDZ/DHR/GLGF	0.96	2.18	1.54	0.82	1.5	1.4	5.11	5.81	7.26	7.34	6.38	4.56	6.84402e-07
Solyc01g100710.2.1	Unknown Protein (AHRD V1)	915.52	599.38	475.05	647.15	1042.23	735.87	207.44	418.15	131.79	215.33	243.177	0.33	6.92092e-07
Solyc10g054570.1.1	V-type proton ATPase 16 kDa proteolipid subunit (AHRD V1 ***- VATL_SOLLC); contains Interpro domain(s) IPR011555 ATPase, V0 complex, proteolipid subunit C, eukaryotic	270.38	246.65	198.63	225	388.5	265.83	70.47	57.72	50.51	38.29	54.2475	0.2	6.99319e-07
Solyc01g097220.1.1	Ankyrin repeat protein-like (AHRD V1 ***- Q6K268_ORYSJ); contains Interpro domain(s) IPR002110 Ankyrin	2.49	3.73	4.36	3.95	4.41	3.79	0	0.33	0	0.3	0.1575	0.04	7.21196e-07
Solyc12g010760.1.1	Transcription factor (Fragment) (AHRD V1 ***- D6MKF6_9ASPA)	8.23	4.97	7.23	6.66	6.58	6.73	0	0	0.7	0	0.175	0.03	7.256e-07
Solyc02g082000.2.1	30S ribosomal protein S19 (AHRD V1 *-*- RS19_BRAHW); contains Interpro domain(s) IPR005713 Ribosomal protein S15, eukaryotic/archaeal	461.71	416.18	349.55	451.25	442.27	424.19	264.19	301.84	201.56	254.25	255.46	0.6	7.31937e-07
Solyc11g069150.1.1	Proteasome subunit beta type (AHRD V1 ***- B9IKM7_POPTR); contains Interpro domain(s) IPR016295 Proteasome endopeptidase complex, beta subunit	242.25	327.07	226.68	288.17	211.96	259.23	100.88	89.29	66.82	82.58	84.8925	0.33	7.36528e-07
Solyc08g082010.2.1	Myosin heavy chain-like protein (AHRD V1 *-*- Q9FJ35_ARATH); contains Interpro domain(s) IPR009053 Prefoldin	14.12	13.63	14.35	13.69	12.17	13.59	31.67	36.16	35.94	40.52	36.0725	2.65	7.43533e-07
Solyc03g058390.1.1	Unknown Protein (AHRD V1)	37.08	33.93	47.07	30.68	24.02	34.56	87.38	87.62	75.09	82.78	83.2175	2.41	7.52367e-07
Solyc04g080260.2.1	Glucan endo-1 3-beta-glucosidase 7 (AHRD V1 ***- B6T289_MAIZE); contains Interpro domain(s) IPR013781 Glycoside hydrolase, subgroup, catalytic core	32.03	31.52	20.99	31.07	29.14	28.95	5.31	23.28	4.54	7.01	10.035	0.35	7.52519e-07
Solyc05g005460.2.1	Nucleoredoxin 2 (AHRD V1 *--- A8I9J4_CHLRE); contains Interpro domain(s) IPR000866 Alkyl hydroperoxide reductase/ Thiol specific antioxidant/ Mal allergen	140.19	159.81	88.46	159.16	104.39	130.4	10.74	74.17	7.69	15.11	26.9275	0.21	7.61378e-07
Solyc11g021230.1.1	NAD(P)H-quinone oxidoreductase subunit 1 (AHRD V1 ***- D3WAJ3_ANTMA); contains Interpro domain(s) IPR001694 NADH:ubiquinone oxidoreductase, subunit 1	1.17	0.28	0.63	0.5	0.11	0.54	8.32	5.55	5.75	7.25	6.7175	12.49	7.61378e-07
Solyc05g007560.2.1	60S ribosomal protein L34 (AHRD V1 ***- B6UH15_MAIZE); contains Interpro domain(s) IPR008195 Ribosomal protein L34e	181.41	134.32	120.94	169.6	143.17	149.89	67.02	114.9	91.84	76.77	87.6325	0.58	7.72252e-07
Solyc02g081580.2.1	NC domain-containing protein (AHRD V1 **-- D7KZK3_ARALY); contains Interpro domain(s) IPR007053 NC	92.99	112.94	89.5	106.78	147.22	109.89	59.49	50.79	40.44	73.59	56.0775	0.51	7.83602e-07
Solyc11g009010.1.1	Hydrolase alpha/beta fold family protein (AHRD V1 ***- D7M978_ARALY); contains Interpro domain(s) IPR000073 Alpha/beta hydrolase fold-1	116.93	82.3	80.98	81.32	47.65	81.84	174.41	216.34	200.51	202.58	198.46	2.43	7.83915e-07
Solyc12g098350.1.1	Translation initiation factor 1 (AHRD V1 *-*- D1M7Q2_PARAR); contains Interpro domain(s) IPR006196 S1, IF1 type	50.68	69.04	66.08	56.93	50.79	58.7	233.38	433.91	206.45	237.47	277.803	4.73	8.23642e-07
Solyc02g089150.2.1	MAPprotein kinase-like protein (AHRD V1 **-- Q6YW97_ORYSJ); contains Interpro domain(s) IPR017946 PLC-like phosphodiesterase, TIM beta/alpha-barrel domain	30.09	29.81	21.04	19.59	35.26	27.16	108.65	120.49	113.39	68.04	102.642	3.78	8.32636e-07
Solyc06g016760.1.1	Gamma-secretase subunit PEN2-like (AHRD V1 *-*- Q5JN39_ORYSJ); contains Interpro domain(s) IPR019379 Gamma-secretase aspartyl protease complex, presenilin enhancer-2 subunit	64.42	56.64	47.67	58.4	88.49	63.12	14.44	18.13	15.43	5.39	13.3475	0.21	8.38332e-07
Solyc08g016220.1.1	LRR protein WM1.7 (AHRD V1 *-*- Q6QM07_AEGTA)	0.5	0	2.14	0.43	0.76	0.77	10.66	15.17	11.23	4.5	10.39	13.56	8.54276e-07
Solyc11g044520.1.1	Unknown Protein (AHRD V1)	1.28	0	1.37	1.1	2.93	1.34	24.99	43.65	55.64	23.04	36.83	27.57	8.54657e-07
Solyc12g089020.1.1	Receptor-like protein kinase At5g59670 (AHRD V1 *-*- RLK7_ARATH); contains Interpro domain(s) IPR002290 Serine/threonine protein kinase	4.53	4.2	3.54	4.17	2.24	3.74	0.55	0.39	0	0	0.235	0.06	8.54657e-07
Solyc08g077410.2.1	Cytochrome c oxidase subunit 6b (AHRD V1 *-*- Q9FE02_ORYSJ); contains Interpro domain(s) IPR003213 Cytochrome c oxidase, subunit VIb	0	0	0	0.27	0.12	0.08	11.05	5.44	6.04	7.54	7.5175	96.38	8.69541e-07
Solyc05g021180.1.1	Unknown Protein (AHRD V1)	4.65	8.37	1.32	2.53	2.72	3.92	21.81	13.65	15.5	14.93	16.4725	4.2	8.86906e-07
Solyc08g082800.2.1	Unknown Protein (AHRD V1)	14.45	11.27	8.32	13.79	7.5	11.07	0	0	0	0	0	0	8.899e-07
Solyc07g065390.2.1	Unknown Protein (AHRD V1)	6.2	5.3	4.33	4.54	2.49	4.57	47.63	39.1	37.62	48	43.0875	9.42	9.02576e-07
Solyc05g010100.2.1	tRNA-adenosine deaminase (AHRD V1 *-*- D9S0K8_9FIRM); contains Interpro domain(s) IPR016193 Cytidine deaminase-like	8.39	8.51	11.34	8.61	6.86	8.74	41.34	53.69	47.14	42.88	46.2625	5.29	9.09153e-07
Solyc09g090540.2.1	Unknown Protein (AHRD V1)	12.02	7.73	5.36	12.59	4.17	8.37	280.16	161.02	157.5	122.6	180.32	21.53	9.18379e-07
Solyc03g114280.2.1	Ring finger protein 12 (AHRD V1 *-*- Q4V889_RAT); contains Interpro domain(s) IPR018957 Zinc finger, C3HC4 RING-type	35.62	46.15	28.28	39.83	40.4	38.06	15.51	17.1	8.98	13.76	13.8375	0.36	9.41295e-07
Solyc07g018360.2.1	Elongation factor Ts (AHRD V1 ***- Q9SZD6_ARATH); contains Interpro domain(s) IPR014039 Translation elongation factor EFTs/EF1B, dimerisation	20.74	24.9	27.06	23.04	21.13	23.37	67.9	64.28	53.04	72.85	64.5175	2.76	9.43623e-07
Solyc10g018580.1.1	Hypothetical chloroplast RF1 (AHRD V1 ***- B1A992_CARPA); contains Interpro domain(s) IPR008896 Ycf1	4.74	3.22	2.91	1.75	0	2.52	12.06	24.89	20.96	13.76	17.9175	7.1	9.4432e-07
Solyc01g006140.2.1	DNA replication factor Cdt1 (AHRD V1 *-*- CDT1_HUMAN); contains Interpro domain(s) IPR014939 DNA replication factor CDT1-like	3.89	2.44	3.01	2.88	2.32	2.91	0.17	0.24	0.54	0	0.2375	0.08	9.47865e-07
Solyc02g088510.2.1	Saccharopine dehydrogenase (AHRD V1 ***- B6T3D2_MAIZE); contains Interpro domain(s) IPR005097 Saccharopine dehydrogenase	4.76	9.52	5.82	8.5	11.81	8.08	38.94	25.94	39.43	30.07	33.595	4.16	9.52041e-07
Solyc09g011190.1.1	Unknown Protein (AHRD V1)	29.02	32.57	30.04	34.1	35.91	32.33	3.76	6.68	6.68	0	4.28	0.13	9.58707e-07
Solyc07g062540.2.1	Alpha-1 2-mannosyltransferase (AHRD V1 **-* C5G7Q7_AJEDR); contains Interpro domain(s) IPR005599 Alg9-like mannosyltransferase	28.93	28.67	20.01	28.86	28.32	26.96	10.11	13.66	5.96	9.56	9.8225	0.36	9.91373e-07
Solyc06g051380.1.1	Lethal(2) giant larvae protein homolog 2 (AHRD V1 **-- L2GL2_DANRE); contains Interpro domain(s) IPR011046 WD40 repeat-like	2.62	1.9	1.49	2.66	5.36	2.81	13.17	11.91	14.31	11.83	12.805	4.56	1.01071e-06
Solyc04g079440.2.1	Serpin (Serine protease inhibitor) (AHRD V1 **-* Q53P13_ORYSJ); contains Interpro domain(s) IPR015554 Protease inhibitor I4, serpin, plant	57.7	71.64	62.4	66.02	50.5	61.65	32.65	33.69	21.46	22.12	27.48	0.45	1.01419e-06
Solyc00g057880.2.1	Unknown Protein (AHRD V1)	0	0	0	0	0.32	0.06	23.69	29.49	23.39	22.52	24.7725	387.07	1.02101e-06
Solyc08g077260.2.1	Leptin receptor overlapping transcript-like 1 (AHRD V1 **-- C1BVZ5_ESOLU); contains Interpro domain(s) IPR007262 Vacuolar protein sorting 55	50.63	46.03	46.14	51.91	44.23	47.79	25.31	14.5	24.98	22.28	21.7675	0.46	1.02323e-06
Solyc11g066870.1.1	Genomic DNA chromosome 5 P1 clone MDJ22 (AHRD V1 **-- Q9FNJ7_ARATH); contains Interpro domain(s) IPR003409 MORN motif	12.19	14.54	11.97	11.85	13.16	12.74	33.54	33.68	30.98	33.83	33.0075	2.59	1.0235e-06
Solyc12g062480.1.1	CST complex subunit CTC1 (AHRD V1 ***- CTC1_ARATH)	1.5	2.41	1.78	1.96	2.1	1.95	6.09	6.17	7.21	6.55	6.505	3.34	1.02398e-06
Solyc06g075180.1.1	Ribosomal protein L12 (AHRD V1 ***- A8J597_CHLRE); contains Interpro domain(s) IPR000911 Ribosomal protein L11	56.19	42.75	40.59	44.46	45.23	45.84	9.36	7.91	16.64	10.38	11.0725	0.24	1.03271e-06
Solyc12g098390.1.1	Serine/threonine-protein phosphatase 6 regulatory ankyrin repeat subunit A (AHRD V1 *--- ANR28_MOUSE); contains Interpro domain(s) IPR002110 Ankyrin	2.74	2.05	1.32	2.8	1.57	2.1	0.26	0	0	0.16	0.105	0.05	1.03271e-06
Solyc09g072600.1.1	Actin depolymerizing factor 6 (AHRD V1 ***- Q8H9D5_SOLTU); contains Interpro domain(s) IPR002108 Actin-binding, cofilin/tropomyosin type	50.48	46.9	61.3	23.65	75.12	51.49	1.95	5.56	0	4.95	3.115	0.06	1.03466e-06
Solyc04g080170.2.1	Protein serine/threonine kinase (AHRD V1 *-** D3BAM4_POLPA); contains Interpro domain(s) IPR002290 Serine/threonine protein kinase	1.78	1.9	0.93	1.5	2.34	1.69	7.12	6.48	6.19	8.34	7.0325	4.16	1.0356e-06
Solyc06g071430.2.1	T17H3.1 protein (Fragment) (AHRD V1 ***- Q9SXD0_ARATH)	34.02	35.6	35.31	29.2	24.61	31.75	130.08	135.51	137.3	132.41	133.825	4.22	1.03711e-06
Solyc10g008040.2.1	Seed biotin-containing protein SBP65 (AHRD V1 *-*- SBP65_PEA); contains Interpro domain(s) IPR006777 Microvirus H protein (pilot protein)	0.15	0.07	0	0.13	0.15	0.1	2.14	1.74	1.09	3.1	2.0175	20.18	1.05894e-06
Solyc11g011130.1.1	THO complex subunit 4 (AHRD V1 *--- B6TD71_MAIZE); contains Interpro domain(s) IPR012677 Nucleotide-binding, alpha-beta plait	308.76	304.4	198.84	340.37	360.7	302.61	111.12	109.17	97.55	99.88	104.43	0.35	1.06931e-06
Solyc03g095330.2.1	Unknown Protein (AHRD V1)	46.07	49.65	45.04	53.98	81.95	55.34	22.28	19.51	21.66	13.04	19.1225	0.35	1.07017e-06
Solyc02g089360.2.1	Nuclear inhibitor of protein phosphatase 1 (AHRD V1 *--- Q9V7W9_DROME); contains Interpro domain(s) IPR000253 Forkhead-associated	19.67	25.12	16.7	20.01	22.45	20.79	60.39	54.49	50.32	65.04	57.56	2.77	1.07626e-06
Solyc12g056850.1.1	Co-chaperone protein DnaJ (AHRD V1 *-*- A7I1Z6_CAMHC); contains Interpro domain(s) IPR001623 Heat shock protein DnaJ, N-terminal	19.54	15	23.32	16.67	14.94	17.89	47.8	42.26	60.24	40.55	47.7125	2.67	1.07829e-06
Solyc02g083810.2.1	Ferredoxin--NADP reductase (AHRD V1 ***- D7MN04_ARALY); contains Interpro domain(s) IPR012146 Ferredoxin--NADP reductase	9.34	5.25	11.33	4.93	6.68	7.51	28.44	43.09	53.67	47.74	43.235	5.76	1.11434e-06
Solyc03g034370.1.1	Unknown Protein (AHRD V1)	132.04	26.87	85.66	61.33	53.77	71.93	1.53	1.09	0	0	0.655	0.01	1.11474e-06
Solyc10g081480.1.1	Genomic DNA chromosome 5 P1 clone MPA22 (AHRD V1 ***- Q9FGI8_ARATH)	191.15	258.26	185.26	227.37	232.54	218.92	84.82	72.57	67.42	62.61	71.855	0.33	1.11474e-06
Solyc04g079860.1.1	Glycosyltransferase family GT8 protein (AHRD V1 ***- D0ECQ6_POPDE); contains Interpro domain(s) IPR002495 Glycosyl transferase, family 8	4.31	5.15	8.4	3.71	4.94	5.3	0	0.81	0	0	0.2025	0.04	1.11883e-06
Solyc12g008590.1.1	Profilin (AHRD V1 ***- D6BRE6_9ROSI); contains Interpro domain(s) IPR005455 Profilin, plant	902.37	963.77	775.82	753.33	836.35	846.33	319.77	261.2	291.54	289.01	290.38	0.34	1.15504e-06
Solyc12g013920.1.1	Yippee family protein (AHRD V1 ***- D7MTM3_ARALY); contains Interpro domain(s) IPR004910 Yippee-like protein	177.48	245.08	190.65	217.25	208.35	207.76	92.36	61.37	51.25	64.83	67.4525	0.32	1.15579e-06
Solyc04g072240.2.1	Oxidoreductase family protein (AHRD V1 ***- D7LXC3_ARALY); contains Interpro domain(s) IPR016040 NAD(P)-binding domain	21.48	19.24	27.86	18.42	18	21	11.34	4.61	7.89	7.87	7.9275	0.38	1.15819e-06
Solyc10g050080.1.1	Calcium-dependent protein kinase-like (AHRD V1 ***- Q9LET1_ARATH); contains Interpro domain(s) IPR002290 Serine/threonine protein kinase	0	0.73	0	0	0.29	0.2	4.1	11.67	4.32	6.93	6.755	33.11	1.16795e-06
Solyc02g065070.2.1	Calcium-dependent protein kinase-like (AHRD V1 **** Q9LET1_ARATH); contains Interpro domain(s) IPR002290 Serine/threonine protein kinase	7.72	9.72	6.46	8.25	5.39	7.51	1.82	2.82	0.65	2.51	1.95	0.26	1.17852e-06
Solyc12g007030.1.1	Aldehyde dehydrogenase 1 (AHRD V1 ***- C5I9X1_ARTAN); contains Interpro domain(s) IPR015590 Aldehyde dehydrogenase	1.2	0.62	0.47	0.94	1.13	0.87	9.17	6.52	3.54	5.69	6.23	7.14	1.18544e-06
Solyc10g081820.1.1	Expp1 protein (AHRD V1 ***- Q2HPL4_SOLTU)	56.67	57.24	50.49	58.15	43.17	53.14	17.62	15.67	11.07	15.74	15.025	0.28	1.19136e-06
Solyc06g009060.2.1	Arginine/serine-rich splicing factor (AHRD V1 *-*- B0WP07_CULQU); contains Interpro domain(s) IPR000504 RNA recognition motif, RNP-1	134.52	158.94	128.9	152.59	205.06	156	95.85	89.07	69.25	99.37	88.385	0.57	1.20471e-06
Solyc05g055440.1.1	Histone H2B (AHRD V1 ***- Q2XPW1_SOLTU); contains Interpro domain(s) IPR000558 Histone H2B	331.84	248.58	281.59	280.88	222.87	273.15	120.81	84.07	69.87	84.53	89.82	0.33	1.21375e-06
Solyc01g102670.2.1	HhH-GPD (AHRD V1 *--- Q2INY1_ANADE); contains Interpro domain(s) IPR011257 DNA glycosylase	34.45	37.05	42.11	34.44	25	34.61	13.12	12.35	7.81	18.68	12.99	0.38	1.2218e-06
Solyc08g082280.2.1	Long-chain-fatty-acid-CoA ligase (AHRD V1 **** B2WS80_ARAHA); contains Interpro domain(s) IPR000873 AMP-dependent synthetase and ligase	27.28	26.91	21.3	24.67	27.02	25.44	5.78	15.08	5.27	9.4	8.8825	0.35	1.25425e-06
Solyc05g013490.2.1	Unknown Protein (AHRD V1)	12.94	16.72	12.96	15.88	23.1	16.32	44.64	47.18	43.18	60.79	48.9475	3	1.25696e-06
Solyc10g006260.2.1	Suppressor of white-apricot (AHRD V1 *--- B3P9D6_DROER); contains Interpro domain(s) IPR000061 SWAP/Surp	32.66	38.97	20.69	40.47	25.69	31.7	100.68	75.85	82.64	103.17	90.585	2.86	1.27171e-06
Solyc10g006180.2.1	Unknown Protein (AHRD V1); contains Interpro domain(s) IPR000999 Ribonuclease III	48.8	37.69	25.86	48.23	53.25	42.77	183.69	216.88	226.89	255.16	220.655	5.16	1.3129e-06
Solyc01g100690.2.1	Unknown Protein (AHRD V1)	37.04	70.9	46.49	69.06	38.3	52.36	207.24	184.39	178.72	211.87	195.555	3.73	1.3155e-06
Solyc03g007600.2.1	Pentatricopeptide repeat-containing protein At4g21190 (AHRD V1 ***- PP332_ARATH); contains Interpro domain(s) IPR002885 Pentatricopeptide repeat	35.72	32.48	33.96	32.1	12.67	29.39	84.3	84.28	72.63	77.72	79.7325	2.71	1.31999e-06
Solyc08g083230.1.1	Growth-regulating factor 3 (AHRD V1 *--- Q6AWY6_ORYSJ); contains Interpro domain(s) IPR014977 WRC	0.14	0.13	0	0.12	0.16	0.11	2.2	3.48	2.13	2.17	2.495	22.68	1.34379e-06
Solyc11g028140.1.1	Ycf2 (AHRD V1 ***- D2KLP5_OLEEU); contains Interpro domain(s) IPR008543 Chloroplast Ycf2	0	0	0.18	0	0.07	0.05	3.03	2.37	1.92	3.08	2.6	52	1.34856e-06
Solyc03g112230.2.1	ZZ type zinc finger domain-containing protein (Fragment) (AHRD V1 *--- C1GFD2_PARBD); contains Interpro domain(s) IPR000270 Octicosapeptide/Phox/Bem1p	366.86	552.42	358.46	522.24	487.11	457.42	184.68	238.52	113.66	227.68	191.135	0.42	1.35269e-06
Solyc01g100350.2.1	ADP-ribosylation factor-like protein 3 (AHRD V1 **-- ARL3_CAEEL); contains Interpro domain(s) IPR006687 GTP-binding protein SAR1	389.22	441.84	339.11	477.07	439.68	417.38	291.61	288.09	258.57	287.95	281.555	0.67	1.37407e-06
Solyc05g009600.2.1	Phosphatase 2A regulatory A subunit (AHRD V1 **** Q9S7C5_ORYSA); contains Interpro domain(s) IPR011989 Armadillo-like helical	94.29	93.51	86.64	91.89	103.2	93.91	36.72	45.4	41.34	42.13	41.3975	0.44	1.39294e-06
Solyc04g081470.2.1	Os05g0596200 protein (Fragment) (AHRD V1 *-*- Q0DFE0_ORYSJ)	16.83	11.53	10.09	10.74	8.23	11.48	43.59	46.52	35.32	34.3	39.9325	3.48	1.40159e-06
Solyc06g035910.1.1	Remorin (AHRD V1 ***- B6SMZ7_MAIZE); contains Interpro domain(s) IPR005516 Remorin, C-terminal region	17.29	29.27	15.34	18.79	6.32	17.4	0	0	0	0	0	0	1.40159e-06
Solyc05g008440.1.1	Unknown Protein (AHRD V1)	43.9	47.37	30.54	40.84	38.79	40.29	117.54	102.59	73.9	123.49	104.38	2.59	1.41729e-06
Solyc05g051660.1.1	Gibberellin receptor GID1L2 (AHRD V1 **-- B6T2M3_MAIZE); contains Interpro domain(s) IPR013094 Alpha/beta hydrolase fold-3	42.98	40.01	27.74	25.04	26.89	32.53	3.02	13.99	5.02	6.52	7.1375	0.22	1.41729e-06
Solyc11g010200.1.1	14-3-3 protein beta/alpha-1 (AHRD V1 **-- 143B1_ONCMY); contains Interpro domain(s) IPR000308 14-3-3 protein	30.08	26.44	18.99	15.41	15.78	21.34	3.26	4.89	3.43	5.05	4.1575	0.19	1.4359e-06
Solyc01g021670.2.1	POT family domain containing protein expressed (AHRD V1 ***- D8L9H8_WHEAT); contains Interpro domain(s) IPR007493 Protein of unknown function DUF538	87.32	113.49	86.15	101.18	114.4	100.51	53.85	27.65	39.46	31.67	38.1575	0.38	1.43832e-06
Solyc02g082630.2.1	Phosphoinositide phosphatase family protein (AHRD V1 *-*- D7LTV1_ARALY); contains Interpro domain(s) IPR002013 Synaptojanin, N-terminal	0.65	0.74	0.7	1.01	1.84	0.99	8.17	6.64	7.14	11.09	8.26	8.36	1.43832e-06
Solyc06g068600.2.1	Phosphate import ATP-binding protein pstB 1 (AHRD V1 **** B6UHM7_MAIZE); contains Interpro domain(s) IPR005670 Phosphate transport system permease protein 1	22.48	24.22	12.97	18.6	19.04	19.46	303.63	150.24	274.26	185.13	228.315	11.73	1.43832e-06
Solyc07g049410.2.1	Dual specificity protein phosphatase 4 (AHRD V1 ***- B6U4B9_MAIZE); contains Interpro domain(s) IPR020422 Dual specificity phosphatase, subgroup, catalytic domain	14.18	19.87	12.86	13.4	11.05	14.27	1.84	8.13	3.79	2.34	4.025	0.28	1.43832e-06
Solyc12g040440.1.1	Ulp1 protease family C-terminal catalytic domain containing protein (AHRD V1 *-*- Q60D46_SOLDE); contains Interpro domain(s) IPR015410 Region of unknown function DUF1985	0	0	0	0	0	0	1.15	4.24	3.49	1.22	2.525	252.5	1.43832e-06
Solyc01g067520.2.1	Cellulose synthase D-like protein (AHRD V1 **** Q93XQ0_NICAL); contains Interpro domain(s) IPR005150 Cellulose synthase	1.1	1.45	0.97	2.02	1.2	1.35	0	0.13	0	0.11	0.06	0.04	1.45563e-06
Solyc01g100870.2.1	ADP-ribosylation factor (AHRD V1 ***- Q9M7P4_CAPAN); contains Interpro domain(s) IPR006688 ADP-ribosylation factor	577.53	596.73	515.72	551.46	555.37	559.36	348.69	331.1	316.01	365.72	340.38	0.61	1.45563e-06
Solyc06g067920.2.1	Cytochrome c1 (AHRD V1 **** Q9FKS5_ARATH); contains Interpro domain(s) IPR002326 Cytochrome c1	26.46	28.8	22.39	27.65	27.58	26.58	10.65	10.83	10.58	13.12	11.295	0.43	1.45563e-06
Solyc08g062990.1.1	Calcium-dependent protein kinase-like (AHRD V1 ***- Q9LET1_ARATH); contains Interpro domain(s) IPR002290 Serine/threonine protein kinase	0.38	1.09	0	0.66	0.73	0.57	6.15	12.15	7.02	7.8	8.28	14.48	1.47448e-06
Solyc01g007600.2.1	50S ribosomal protein L16 chloroplastic (AHRD V1 ***- D3WCG3_NEROL); contains Interpro domain(s) IPR000114 Ribosomal protein L16	3.87	3.18	3.97	2.12	1.35	2.9	27.1	24.53	29.18	40.59	30.35	10.47	1.48011e-06
Solyc07g047950.1.1	GRAS family transcription factor (AHRD V1 **-* B9IAQ7_POPTR); contains Interpro domain(s) IPR005202 GRAS transcription factor	18.89	24.62	10.8	20.09	15.3	17.94	3.4	5.22	3.67	5.9	4.5475	0.25	1.48427e-06
Solyc10g049470.1.1	Ycf1 (Fragment) (AHRD V1 *-*- A2T907_RANLY); contains Interpro domain(s) IPR008896 Ycf1	7.56	2.81	7.41	3.96	0	4.35	12.29	21.23	15.71	15.58	16.2025	3.73	1.49172e-06
Solyc12g098640.1.1	Cycloeucalenol cycloisomerase (AHRD V1 **-* B6TK44_MAIZE)	22.37	20.15	21.77	15	18.79	19.62	3.74	4.84	3.23	5.61	4.355	0.22	1.54524e-06
Solyc01g112020.2.1	Pentatricopeptide repeat-containing protein (AHRD V1 *-*- D7MUM4_ARALY); contains Interpro domain(s) IPR002885 Pentatricopeptide repeat	37.9	47.01	41.32	49.24	48.17	44.73	22.53	16.66	15.51	26.3	20.25	0.45	1.55156e-06
Solyc10g086570.2.1	Palmitoyltransferase PFA4 (AHRD V1 **-- B6TA04_MAIZE); contains Interpro domain(s) IPR001594 Zinc finger, DHHC-type	6.04	16.95	10.44	14.93	21.59	13.99	0.77	1.64	0.61	0.98	1	0.07	1.57825e-06
Solyc10g005250.2.1	Genomic DNA chromosome 5 P1 clone MXC20 (AHRD V1 *--- Q9FLX2_ARATH)	2.77	2.53	1.6	2.11	1.83	2.17	0	0	0	0	0	0	1.59331e-06
Solyc09g057670.2.1	FK506-binding protein 2 (EC 5.2.1.8)(Peptidyl-prolyl cis-trans isomerase)(PPIase)(Rotamase) (AHRD V1 **-* C8VE36_EMENI); contains Interpro domain(s) IPR001179 Peptidyl-prolyl cis-trans isomerase, FKBP-type	230.8	183.07	173.31	209.54	183.35	196.01	149.17	81.56	146.63	94.14	117.875	0.6	1.60722e-06
Solyc10g081310.1.1	Histidine triad (HIT) protein (AHRD V1 ***- Q2MGQ9_MEDTR); contains Interpro domain(s) IPR001310 Histidine triad (HIT) protein	101.79	114.56	94.94	92.78	80.09	96.83	31.33	26	18.85	38.77	28.7375	0.3	1.60722e-06
Solyc12g010370.1.1	Transcription factor (Fragment) (AHRD V1 ***- D6MKF6_9ASPA)	7.98	4.97	6.43	6.23	6.39	6.4	0	0	0.7	0	0.175	0.03	1.60807e-06
Solyc02g089330.2.1	DNA-directed RNA polymerase (AHRD V1 ***- Q52GZ4_SPIOL); contains Interpro domain(s) IPR002092 DNA-directed RNA polymerase, bacteriophage type	2.1	1.53	1.73	2.36	5.43	2.63	15.2	13.9	9.31	17.69	14.025	5.33	1.62854e-06
Solyc12g010350.1.1	60S ribosomal protein L39 (AHRD V1 ***- D3GC11_9ROSI); contains Interpro domain(s) IPR000077 Ribosomal protein L39e	359.23	302.97	224.82	369.54	509.2	353.15	73.85	85.68	60.12	46.09	66.435	0.19	1.64069e-06
Solyc03g096160.1.1	Yippee zinc-binding protein Moh1 (AHRD V1 **** C5JPS8_AJEDS); contains Interpro domain(s) IPR004910 Yippee-like protein	13.32	19.73	16.6	27.55	16.7	18.78	0.95	0.67	0	6.01	1.9075	0.1	1.64447e-06
Solyc06g005260.2.1	Cytoplasmic glutaredoxin thioltransferase glutathione-dependent disulfide oxidoreductase (AHRD V1 **** C4R934_PICPG); contains Interpro domain(s) IPR011899 Glutaredoxin, eukaryotic and viruses	316.53	284.59	252.52	362.54	249.3	293.1	140.73	149.87	167.8	85.23	135.907	0.46	1.68187e-06
Solyc10g006060.2.1	Unknown Protein (AHRD V1)	20.1	10.56	6.89	21.01	25.18	16.75	3.37	0	0	4.27	1.91	0.11	1.69606e-06
Solyc04g081200.2.1	Regulator of chromosome condensation (RCC1)-like protein (AHRD V1 **-- D0NEM9_PHYIN); contains Interpro domain(s) IPR009091 Regulator of chromosome condensation/beta-lactamase-inhibitor protein II	19.18	22.71	16.99	22.62	28.6	22.02	12.79	9.23	6.3	6.82	8.785	0.4	1.70507e-06
Solyc04g072120.2.1	Unknown Protein (AHRD V1)	70.88	72.66	58.71	64.23	89.74	71.24	37.34	40.76	34.75	53.18	41.5075	0.58	1.71866e-06
Solyc10g080670.1.1	Unknown Protein (AHRD V1)	449.18	385.37	338.53	429.55	144.89	349.5	666.18	919.61	618.61	635.96	710.09	2.03	1.72863e-06
Solyc10g074980.1.1	Vacuolar sorting receptor (AHRD V1 **** Q93X09_VIGMU); contains Interpro domain(s) IPR003137 Protease-associated PA	230.38	304.66	209.47	296.09	248.91	257.9	83.32	116.23	63.96	93.54	89.2625	0.35	1.73179e-06
Solyc01g096590.2.1	30S ribosomal protein S10 (AHRD V1 ***- RS10_CAMFF); contains Interpro domain(s) IPR005729 Ribosomal protein S10, eukaryotic/archaeal	519.92	563.46	449.77	558.87	606.97	539.8	395.8	329.31	322.43	403.08	362.655	0.67	1.75235e-06
Solyc10g047930.1.1	Peptide methionine sulfoxide reductase msrB (AHRD V1 **** B6T2C6_MAIZE); contains Interpro domain(s) IPR002579 Methionine sulphoxide reductase B	50.44	43.43	46.14	49.92	46.95	47.38	8.39	14.39	10.52	18.77	13.0175	0.27	1.75668e-06
Solyc10g007760.2.1	Ribose-phosphate pyrophosphokinase 4 (AHRD V1 ***- D7LJE3_ARALY); contains Interpro domain(s) IPR005946 Phosphoribosyl pyrophosphokinase	110.55	124.96	107.07	116.57	96.96	111.22	52.63	39.17	43.25	45.25	45.075	0.41	1.76459e-06
Solyc10g007980.2.1	50S ribosomal protein L5 (AHRD V1 ***- RL5_XANP2); contains Interpro domain(s) IPR002132 Ribosomal protein L5	175.55	151.14	138.69	151.29	140.03	151.34	73.55	93.96	77.17	87.79	83.1175	0.55	1.76582e-06
Solyc11g006680.1.1	Pentatricopeptide repeat-containing protein (AHRD V1 ***- D7LY59_ARALY); contains Interpro domain(s) IPR000504 RNA recognition motif, RNP-1	7.88	6.26	7.01	6.29	8.01	7.09	17.8	19.52	18.78	20.05	19.0375	2.69	1.76582e-06
Solyc02g067050.2.1	Uncharacterized ACR COG1678 family protein (AHRD V1 **-- B6SSQ6_MAIZE); contains Interpro domain(s) IPR003774 Protein of unknown function DUF179	18.95	21.62	21.21	21.82	49.37	26.59	0.32	1.6	0.76	1.22	0.975	0.04	1.77042e-06
Solyc01g007580.2.1	30S ribosomal protein S8 (AHRD V1 ***- D4PBE7_PHODC); contains Interpro domain(s) IPR000630 Ribosomal protein S8	0.41	0.78	0.99	1.06	0.35	0.72	25.33	13.39	20.01	33.95	23.17	32.27	1.78492e-06
Solyc07g043600.2.1	Pentatricopeptide repeat-containing protein (AHRD V1 ***- D7LWA0_ARALY); contains Interpro domain(s) IPR002885 Pentatricopeptide repeat	12.63	10.19	11.34	8.95	7.61	10.14	24.55	30.27	29.09	24.94	27.2125	2.68	1.82551e-06
Solyc05g054740.2.1	High affinity sulfate transporter 2 (AHRD V1 **** SUT2_STYHA); contains Interpro domain(s) IPR001902 Sulphate anion transporter	8.56	14.61	7.33	9.92	10.9	10.26	1.36	4.36	0.86	4.15	2.6825	0.26	1.86758e-06
Solyc01g007340.2.1	Acetyl-coenzyme A carboxylase carboxyl transferase subunit beta (AHRD V1 ***- ACCD_EPIVI); contains Interpro domain(s) IPR000438 Acetyl-CoA carboxylase carboxyl transferase, beta subunit	1.63	1.63	1.84	0.89	0.39	1.28	14.04	7.12	17.17	10.97	12.325	9.66	1.87635e-06
Solyc11g065690.1.1	Protein transporter (AHRD V1 **-- B6UFL6_MAIZE); contains Interpro domain(s) IPR004728 Translocation protein Sec62	81.75	77.03	63.24	82.59	84.91	77.9	31.33	28.78	15.75	27.81	25.9175	0.33	1.89432e-06
Solyc01g110270.2.1	Crs1/yhby domain containing protein (Fragment) (AHRD V1 *-*- A6N061_ORYSI); contains Interpro domain(s) IPR001890 RNA-binding, CRM domain	3.72	3.74	4.59	2.83	4.15	3.81	23.84	33.37	22.53	15.36	23.775	6.25	1.89601e-06
Solyc03g097970.2.1	Erwinia induced protein 2 (AHRD V1 ***- B4FAP8_MAIZE)	418.99	412.45	330.29	459.33	291.13	382.44	288.61	297.84	199.46	172.46	239.593	0.63	1.90741e-06
Solyc08g075950.1.1	Growth-regulating factor 3 (AHRD V1 **-- B9VHC2_ORYSI); contains Interpro domain(s) IPR014977 WRC	0.61	0.29	0.33	0	0.35	0.32	3.51	4.99	2.35	3.42	3.5675	11.29	1.91345e-06
Solyc01g011000.2.1	Eukaryotic translation initiation factor 5A (AHRD V1 **** D6N3G5_GOSHI); contains Interpro domain(s) IPR001884 Translation elongation factor, IF5A	278.64	305.28	264.19	277.06	234.8	271.99	174.65	171.18	189.07	168.76	175.915	0.65	1.97654e-06
Solyc10g006080.1.1	Sodium/hydrogen exchanger (AHRD V1 **** D7MKH9_ARALY); contains Interpro domain(s) IPR018407 Na+/H+ exchanger, isoforms 1-4, conserved region	0	0	0	0	0	0	0.74	1.32	0.88	2.12	1.265	126.5	2.00165e-06
Solyc06g068150.2.1	Genomic DNA chromosome 3 P1 clone MSJ11 (AHRD V1 ***- Q9LVZ7_ARATH)	18.5	7.26	8.06	17.45	8	11.85	0.64	0.68	0.5	0.81	0.6575	0.06	2.00684e-06
Solyc05g016600.1.1	Unknown Protein (AHRD V1)	0	0	0	0	0	0	2.02	5.27	3.19	7.69	4.5425	454.25	2.06948e-06
Solyc01g096580.2.1	30S ribosomal protein S10 (AHRD V1 ***- RS10_CAMFF); contains Interpro domain(s) IPR005729 Ribosomal protein S10, eukaryotic/archaeal	432.99	471.23	357.82	460.17	515.97	447.64	385.86	324.59	314.58	390.48	353.877	0.79	2.08685e-06
Solyc06g071000.2.1	N-succinylglutamate 5-semialdehyde dehydrogenase (AHRD V1 *-*- ASTD_VIBCH); contains Interpro domain(s) IPR015590 Aldehyde dehydrogenase	64.69	77.8	72.97	75.09	63.76	70.86	26.94	30.56	27.11	22.99	26.9	0.38	2.10887e-06
Solyc11g065100.1.1	Mitochondria fission 1 protein (AHRD V1 ***- B6T224_MAIZE); contains Interpro domain(s) IPR016543 Tetratricopeptide repeat 11 Fission 1 protein	80.55	102.09	71.7	90.71	94.98	88.01	30.85	25.2	23.47	29.7	27.305	0.31	2.11415e-06
Solyc04g081540.2.1	Kinesin heavy chain isolog (AHRD V1 ***- B6TA17_MAIZE); contains Interpro domain(s) IPR006839 Uncharacterised protein family UPF0307	5.28	2.79	5.2	4.43	6.51	4.84	24.84	17.2	23.75	18.64	21.1075	4.36	2.12029e-06
Solyc09g007860.2.1	Plant synaptotagmin (AHRD V1 **-- D7LXG6_ARALY); contains Interpro domain(s) IPR018029 C2 membrane targeting protein	64.73	91.03	55.45	92.96	58.39	72.51	15.39	39.59	13.85	19.28	22.0275	0.3	2.16333e-06
Solyc07g005320.2.1	Pre-mRNA polyadenylation factor fip1 (AHRD V1 *-*- B6JX34_SCHJY); contains Interpro domain(s) IPR007854 Fip1	14.83	17.8	12.16	16.65	23.34	16.96	55.96	45.65	38.17	56.68	49.115	2.9	2.21135e-06
Solyc09g074910.1.1	TspO and MBR like protein (AHRD V1 **-- D2RRW7_HALTV); contains Interpro domain(s) IPR004307 TspO/MBR-related protein	5.51	6.02	6.22	6.18	2.85	5.36	24.55	25.85	18.61	41.08	27.5225	5.14	2.25528e-06
Solyc07g051850.2.1	Aspartic proteinase (AHRD V1 **-* Q96383_CENCA); contains Interpro domain(s) IPR001461 Peptidase A1	517.03	528.78	472.63	493.66	628.46	528.11	171.61	314.93	169.05	247.48	225.768	0.43	2.26464e-06
Solyc12g057150.1.1	Unknown Protein (AHRD V1)	83.73	103.77	397.38	90.51	198.8	174.84	0	0	0	0	0	0	2.26464e-06
Solyc01g068130.2.1	Os05g0272200 protein (Fragment) (AHRD V1 *-*- Q0DJJ5_ORYSJ)	11.6	11.91	4.76	8.75	12.07	9.82	1.61	3.86	0.79	2.04	2.075	0.21	2.2652e-06
Solyc01g007110.2.1	NC domain-containing protein (AHRD V1 **-- D7LZP9_ARALY); contains Interpro domain(s) IPR007053 NC	201.67	225.7	227.55	253.24	250.14	231.66	123.74	119.97	112.63	102.34	114.67	0.49	2.29237e-06
Solyc07g021120.1.1	CST complex subunit CTC1 (AHRD V1 ***- CTC1_ARATH)	1.25	1.8	1.28	1.49	1.8	1.52	5.5	5.15	5.79	5.01	5.3625	3.52	2.29237e-06
Solyc02g062040.2.1	RING finger-like (AHRD V1 *-*- Q5Z6V1_ORYSJ); contains Interpro domain(s) IPR018957 Zinc finger, C3HC4 RING-type	16.66	18.14	15.74	15.48	11.48	15.5	4.44	6.61	4.46	6.14	5.4125	0.35	2.3843e-06
Solyc05g055130.1.1	Unknown Protein (AHRD V1)	27.15	29.01	23.7	31.2	37.64	29.74	6.04	1.43	3.18	10.22	5.2175	0.18	2.38559e-06
Solyc12g006010.1.1	Small ubiquitin-related modifier (AHRD V1 ***- A6BMG7_COPCI); contains Interpro domain(s) IPR000626 Ubiquitin	421.98	302.24	337.17	373.13	538.42	394.59	141.67	120.26	104.18	84.23	112.585	0.29	2.40021e-06
Solyc01g006880.2.1	Histone-lysine N-methyltransferase (AHRD V1 *-*- B6JWJ3_SCHJY); contains Interpro domain(s) IPR001214 SET	2.41	3.38	2.35	3.31	6.28	3.55	8.69	11.88	12.03	12.18	11.195	3.16	2.4251e-06
Solyc01g111450.2.1	Proteasome subunit alpha type (AHRD V1 ***- Q38HT8_SOLTU); contains Interpro domain(s) IPR000426 Proteasome, alpha-subunit, conserved site	121.29	198.84	108.06	145.91	119.03	138.63	84.03	87.87	62.36	78.78	78.26	0.56	2.43408e-06
Solyc02g032960.2.1	Cell division protease FtsH homolog (AHRD V1 *--- C5NVJ0_9BACL); contains Interpro domain(s) IPR003959 ATPase, AAA-type, core	2.43	4.62	4	4.49	5.6	4.23	14.59	13.63	11.45	8.24	11.9775	2.83	2.45456e-06
Solyc06g071080.2.1	Proton-dependent oligopeptide transport family protein (AHRD V1 **-- D7KH80_ARALY); contains Interpro domain(s) IPR000109 TGF-beta receptor, type I/II extracellular region	7.17	9.66	5.96	10.76	3.89	7.49	1.21	0.43	0.96	0	0.65	0.09	2.45658e-06
Solyc07g049720.2.1	DNA topoisomerase I (AHRD V1 **** Q9XGL1_DAUCA); contains Interpro domain(s) IPR013499 DNA topoisomerase I, C-terminal, eukaryotic-type	33.11	38.83	33.94	36.26	34.8	35.39	107.23	86.46	89.86	113.47	99.255	2.8	2.45708e-06
Solyc01g100660.2.1	Transcription factor (AHRD V1 ***- D7L4N5_ARALY)	49.57	66.89	31.51	62.84	60.82	54.33	20.3	20.15	9.69	29.32	19.865	0.37	2.50868e-06
Solyc07g021750.1.1	Cytidine deaminase (AHRD V1 ***- Q9XEX5_ARATH); contains Interpro domain(s) IPR006263 Cytidine deaminase, homodimeric	87.76	70.12	96.62	49.46	70.78	74.95	9.26	20.2	24.54	6.82	15.205	0.2	2.51935e-06
Solyc06g068690.2.1	Glutamyl-tRNA(Gln) amidotransferase subunit A (AHRD V1 ***- A3HSJ3_9BACT); contains Interpro domain(s) IPR000120 Amidase signature enzyme	0.08	0.24	0	0.07	0.1	0.1	1.84	2.38	1.19	1.91	1.83	18.67	2.55205e-06
Solyc01g011080.2.1	Unknown Protein (AHRD V1)	6.39	6.36	3.6	6.03	6.87	5.85	0	0	0	0	0	0	2.5905e-06
Solyc12g088310.1.1	Unknown Protein (AHRD V1)	15.38	16.54	18.56	14.04	16.83	16.27	40.19	47.98	34.12	31.2	38.3725	2.36	2.59054e-06
Solyc02g088520.2.1	Unknown Protein (AHRD V1)	14.97	21.62	11.29	26.21	18.39	18.5	369.66	237.51	275.25	253.92	284.085	15.36	2.61263e-06
Solyc00g186050.1.1	Unknown Protein (AHRD V1)	3.05	6.66	4.91	5.52	8.51	5.73	0	0	0	0	0	0	2.65661e-06
Solyc04g074230.2.1	14-3-3 protein sigma gamma zeta beta/alpha (AHRD V1 **-- Q16QZ7_AEDAE); contains Interpro domain(s) IPR000308 14-3-3 protein	311.6	279.56	284.5	280.86	270.96	285.5	975.24	1026.56	914.52	813.23	932.387	3.27	2.65661e-06
Solyc11g065870.1.1	GTP-binding protein engA (AHRD V1 ***- Q9LH58_ARATH); contains Interpro domain(s) IPR016484 GTP-binding, EngA	7.39	7.18	8.03	5.12	7.34	7.01	20.87	21.2	18.28	13.23	18.395	2.62	2.66982e-06
Solyc01g094930.2.1	CAAX prenyl protease 1 (AHRD V1 ***- B4FBL0_MAIZE); contains Interpro domain(s) IPR001915 Peptidase M48, Ste24p	89.91	83.64	84.29	84.27	63.02	81.03	41.84	39.09	36.32	35.56	38.2025	0.47	2.7181e-06
Solyc12g062860.1.1	Universal stress protein family protein (AHRD V1 **-- D7M6L9_ARALY); contains Interpro domain(s) IPR006016 UspA	334.54	307.63	334.92	313.85	357.31	329.65	106.59	118.49	93.84	157.64	119.14	0.36	2.72374e-06
Solyc08g015830.1.1	Unknown Protein (AHRD V1)	0	0	0	0	0	0	2.83	13.1	11.18	7.18	8.5725	857.25	2.73397e-06
Solyc10g038080.1.1	Shikimate dehydrogenase (AHRD V1 ***- B6TSW1_MAIZE); contains Interpro domain(s) IPR001381 Dehydroquinase class I	22.7	19.12	25.98	20.48	16.75	21.01	3.41	7.29	7.94	2.41	5.2625	0.25	2.73397e-06
Solyc07g007030.1.1	Transmembrane 9 superfamily protein member 2 (AHRD V1 ***- B6ST61_MAIZE); contains Interpro domain(s) IPR004240 Nonaspanin (TM9SF)	55.46	41.58	51.69	46.79	70.86	53.28	12.92	17.22	20.41	10.35	15.225	0.29	2.77316e-06
Solyc09g090190.2.1	Dehydration-responsive protein-like (AHRD V1 **-- Q653G1_ORYSJ); contains Interpro domain(s) IPR004159 Protein of unknown function DUF248, methyltransferase putative	15.82	11.85	11.16	10.27	14.26	12.67	4.1	3.03	6.61	4.6	4.585	0.36	2.80774e-06
Solyc04g051280.2.1	F16G16.9 protein (Fragment) (AHRD V1 *-*- Q9SS51_ARATH)	21.37	19.22	14.81	17.52	19.05	18.39	102.48	75.92	53.87	113.56	86.4575	4.7	2.81622e-06
Solyc04g014460.2.1	RNA binding protein (AHRD V1 *--* C1N7F4_MICPS); contains Interpro domain(s) IPR012677 Nucleotide-binding, alpha-beta plait	268.92	276.54	204.29	305.9	380.99	287.33	148.53	141.83	115.9	125.22	132.87	0.46	2.83806e-06
Solyc07g005830.2.1	Translation initiation factor IF-3 (AHRD V1 ***- B9T4Q8_RICCO); contains Interpro domain(s) IPR001288 Translation initiation factor 3	15.22	9.68	14.25	8.3	13.08	12.11	38.58	52.58	53.25	37.48	45.4725	3.76	2.83806e-06
Solyc02g069110.2.1	Cathepsin B (AHRD V1 ***- Q1HER6_NICBE); contains Interpro domain(s) IPR015643 Peptidase C1A, cathepsin B	18.41	15.77	13.27	16.2	4.72	13.67	1.65	2.35	0	2.44	1.61	0.12	2.84447e-06
Solyc02g081990.2.1	Pectinesterase (AHRD V1 ***- B9RPW2_RICCO); contains Interpro domain(s) IPR000070 Pectinesterase, catalytic	0	0	0	0	0.07	0.01	2.05	1.58	0.68	1.74	1.5125	108.04	2.87795e-06
Solyc04g071360.2.1	Transcription factor (Fragment) (AHRD V1 *--* D6MK04_9ASPA); contains Interpro domain(s) IPR017877 MYB-like	9.6	10.89	12.78	10.56	15.29	11.82	32.37	35.13	40.53	35.55	35.895	3.04	2.87795e-06
Solyc06g076260.2.1	C20orf24 homolog (AHRD V1 **-- C1BLD2_OSMMO); contains Interpro domain(s) IPR010742 Rab5-interacting	32.35	27.63	21.86	31.57	43.42	31.37	14.5	22.27	15.07	15.48	16.83	0.54	2.90635e-06
Solyc03g031920.2.1	Yellow stripe-like protein 2.1 (Fragment) (AHRD V1 ***- B4ZYE4_BRAJU); contains Interpro domain(s) IPR004813 Oligopeptide transporter OPT superfamily	140.66	126.91	135.66	132.49	127.25	132.59	49.2	61.24	60.01	36.43	51.72	0.39	2.93081e-06
Solyc03g120230.2.1	MAR-binding filament-like protein 1 (AHRD V1 **** MFP1_SOLLC); contains Interpro domain(s) IPR009053 Prefoldin	2.74	2.28	2.65	2.65	1.94	2.45	9.12	7.65	9.14	8.11	8.505	3.47	2.93896e-06
Solyc12g088160.1.1	Phosphoenolpyruvate carboxykinase (AHRD V1 ***- Q8W505_SOLLC); contains Interpro domain(s) IPR001272 Phosphoenolpyruvate carboxykinase, ATP-utilising	0.42	0.64	0.27	0.22	12.97	2.9	63.09	33.37	33.38	65.54	48.845	16.82	2.962e-06
Solyc10g083720.1.1	Pyruvate kinase (AHRD V1 ***- Q94KE3_ARATH); contains Interpro domain(s) IPR001697 Pyruvate kinase	401.89	342.66	379.8	303.73	311.17	347.85	132.31	119.41	128.91	109.79	122.605	0.35	3.00743e-06
Solyc03g114590.2.1	Serine/threonine protein kinase (AHRD V1 **** Q8L9Q3_ARATH); contains Interpro domain(s) IPR002290 Serine/threonine protein kinase	28.99	22.44	22.64	27.99	25.02	25.42	13.39	10.13	8.1	9.75	10.3425	0.41	3.02905e-06
Solyc07g016150.2.1	Elongation factor 1-beta (AHRD V1 ***- D7KES3_ARALY); contains Interpro domain(s) IPR014038 Translation elongation factor EF1B, beta and delta chains, guanine nucleotide exchange	159.33	168.95	122.1	170.12	98.47	143.79	98.11	83.88	68.56	100.32	87.7175	0.61	3.03125e-06
Solyc07g043150.1.1	UDP-glucosyltransferase (AHRD V1 **** A7M6U9_IPONI); contains Interpro domain(s) IPR002213 UDP-glucuronosyl/UDP-glucosyltransferase	3.07	4.53	2.32	5.09	3.35	3.67	0	0.14	0	1.28	0.355	0.1	3.03125e-06
Solyc01g005120.2.1	Xyloglucan endotransglucosylase/hydrolase 13 (AHRD V1 **** C0IRH2_ACTDE); contains Interpro domain(s) IPR016455 Xyloglucan endotransglucosylase/hydrolase	6.6	8.15	5.2	8.25	5.51	6.74	2.04	1.66	0.92	2.21	1.7075	0.25	3.04398e-06
Solyc07g042190.2.1	Os10g0422600 protein (Fragment) (AHRD V1 *-*- Q0IXM0_ORYSJ); contains Interpro domain(s) IPR007650 Protein of unknown function DUF581	69.7	46.6	69.52	45.67	56.87	57.67	189.2	226.8	248.52	284.47	237.248	4.11	3.04398e-06
Solyc02g021350.2.1	Testis-specific Y-encoded protein (AHRD V1 *--- Q540R4_HUMAN); contains Interpro domain(s) IPR002164 Nucleosome assembly protein (NAP)	6.29	2.29	5.46	7.27	4.35	5.13	0.31	0.22	0.24	1.55	0.58	0.11	3.04661e-06
Solyc04g040110.2.1	Kinesin-like protein (AHRD V1 *-*- Q9S7P3_ARATH); contains Interpro domain(s) IPR001752 Kinesin, motor region	1.22	1.07	1.13	1.73	1.57	1.34	5.31	4.65	4.25	4.58	4.6975	3.5	3.17066e-06
Solyc02g093130.1.1	Ethylene-responsive transcription factor 5 (AHRD V1 *-*- EF102_ARATH); contains Interpro domain(s) IPR001471 Pathogenesis-related transcriptional factor and ERF, DNA-binding	108.52	71.94	64.66	75.53	84.71	81.07	33.54	26.46	17.85	12.94	22.6975	0.28	3.23457e-06
Solyc03g121830.1.1	Glycylpeptide N-tetradecanoyltransferase (AHRD V1 **** B9N5F3_POPTR); contains Interpro domain(s) IPR000903 Myristoyl-CoA:protein N-myristoyltransferase	52.84	54.16	45.57	50.8	33.56	47.39	13.8	14.48	12.15	20.93	15.34	0.32	3.2554e-06
Solyc09g009460.2.1	Iron-sulfur cluster insertion protein erpA 2 (AHRD V1 *-*- ERPA2_METCA); contains Interpro domain(s) IPR000361 FeS cluster biogenesis	36.43	34.85	34	35.76	26.14	33.44	160.01	354.62	186.78	200.16	225.392	6.74	3.33785e-06
Solyc03g043940.2.1	Unknown Protein (AHRD V1)	5.11	1.87	0.84	6.43	3	3.45	38.63	61.43	61.02	69.13	57.5525	16.68	3.34673e-06
Solyc05g053770.2.1	At5g48610-like protein (Fragment) (AHRD V1 *-*- Q6XWA2_ARATH)	16.45	20.64	14.58	16.6	11.4	15.93	53.19	44.95	43.29	39.67	45.275	2.84	3.35593e-06
Solyc02g087960.2.1	MYB transcription factor (AHRD V1 **** Q9SN78_ARATH); contains Interpro domain(s) IPR015495 Myb transcription factor	2.57	1.36	2.61	0.98	1.42	1.79	10.67	7.59	11.06	12.26	10.395	5.81	3.42502e-06
Solyc01g109710.2.1	Universal stress protein (AHRD V1 **-- B6SNQ1_MAIZE); contains Interpro domain(s) IPR006016 UspA	142.81	139.76	136.4	135.61	146.65	140.25	113.08	90.21	95.82	66.8	91.4775	0.65	3.43747e-06
Solyc06g050290.1.1	CBL-interacting protein kinase 13 (AHRD V1 **** C4P7W2_VITVI); contains Interpro domain(s) IPR002290 Serine/threonine protein kinase	0.27	0.51	0.29	0.23	0.21	0.3	3.35	2.9	3.59	2.43	3.0675	10.16	3.54423e-06
Solyc06g060310.2.1	Chlorophyllide a oxygenase (AHRD V1 **** B6TZB6_MAIZE); contains Interpro domain(s) IPR013626 Pheophorbide a oxygenase	4.88	5.17	7.6	5.46	5.25	5.67	1.09	1.04	0.58	3.47	1.545	0.27	3.5518e-06
Solyc01g099530.2.1	Pentatricopeptide repeat-containing protein (AHRD V1 *-*- D7M6N0_ARALY); contains Interpro domain(s) IPR002885 Pentatricopeptide repeat	0.57	1.05	0.7	0.39	1.21	0.78	2.49	3.18	3.82	3.07	3.14	4.01	3.61523e-06
Solyc09g018650.2.1	Bis(5&apos-adenosyl)-triphosphatase-like protein (AHRD V1 *-*- Q9LVM4_ARATH); contains Interpro domain(s) IPR011151 Histidine triad motif	15.7	11.54	16.87	9.17	16.66	13.99	54.28	69.51	64.7	32.53	55.255	3.95	3.61523e-06
Solyc01g007470.1.1	50S ribosomal protein L20 chloroplastic (AHRD V1 ***- Q06R42_9LAMI); contains Interpro domain(s) IPR005813 Ribosomal protein L20	1.28	1.62	2.74	0	0	1.13	9.85	4.85	12.56	13.44	10.175	9.02	3.63772e-06
Solyc08g067810.2.1	CID5/IPD1 (AHRD V1 ***- D7M3Q7_ARALY); contains Interpro domain(s) IPR003892 Ubiquitin system component Cue	58.91	65.76	57.63	73.58	42.44	59.66	32.23	32.76	26.67	28.53	30.0475	0.5	3.65126e-06
Solyc04g008810.2.1	40S ribosomal protein S26 (AHRD V1 ***- B6TXN6_MAIZE); contains Interpro domain(s) IPR000892 Ribosomal protein S26e	180.77	192.72	166.74	196.3	166.08	180.52	82.56	136.87	86.75	125.78	107.99	0.6	3.67196e-06
Solyc09g082940.2.1	G protein gamma subunit 1 (AHRD V1 ***- B8AN27_ORYSI)	5.98	7.75	4.87	8.13	3.95	6.14	43.97	62.56	60.2	55.74	55.6175	9.06	3.68061e-06
Solyc03g006180.2.1	Unknown Protein (AHRD V1); contains Interpro domain(s) IPR007493 Protein of unknown function DUF538	11.4	15.23	9.52	13.1	8.23	11.5	0	1.76	0.98	0	0.685	0.06	3.68419e-06
Solyc01g010540.2.1	Ribosomal protein (AHRD V1 ***- B3TM27_ELAGV); contains Interpro domain(s) IPR002942 RNA-binding S4 IPR018079 Ribosomal protein S4, conserved site IPR001912 Ribosomal protein S4	201.08	209.13	157.84	202.37	170.51	188.19	102.64	108.13	95.88	82.58	97.3075	0.52	3.73e-06
Solyc02g070280.2.1	Amino acid transporter (AHRD V1 **** D2B5D6_STRRD); contains Interpro domain(s) IPR015606 Cationic amino acid transporter	4.3	3.69	2.04	3.28	3.86	3.43	0.37	0.52	0.58	0.46	0.4825	0.14	3.79999e-06
Solyc02g091390.2.1	Little protein 1 (AHRD V1 ***- B4UWC1_ARAHY)	0	0	0.5	0	0	0.1	25.38	14.44	4.01	19.3	15.7825	157.82	3.80093e-06
Solyc06g083890.2.1	Pre-mRNA-splicing factor SLU7-A (AHRD V1 ***- D7KSF4_ARALY)	21.34	23.09	21.14	22.01	20.67	21.65	70.6	51.39	62.08	64.58	62.1625	2.87	3.81621e-06
Solyc02g094220.1.1	Os02g0508100 protein (Fragment) (AHRD V1 ***- Q0E0Z9_ORYSJ)	88.58	69.23	108.63	70.26	167.26	100.79	11.17	6.95	5.51	8.85	8.12	0.08	3.85172e-06
Solyc05g056460.2.1	Unknown Protein (AHRD V1)	37.38	45.06	31.43	44.4	22.37	36.13	156.26	100.76	108.97	135	125.248	3.47	3.90823e-06
Solyc10g084630.1.1	RNA binding protein (AHRD V1 ***- B6TNV4_MAIZE); contains Interpro domain(s) IPR012677 Nucleotide-binding, alpha-beta plait	58.82	60.36	35.62	44.23	35.17	46.84	16.87	12	7.22	8.91	11.25	0.24	4.04041e-06
Solyc02g086900.2.1	Metal-dependent phosphohydrolase HD domain-containing protein (AHRD V1 **-- D7MJA0_ARALY); contains Interpro domain(s) IPR006674 Metal-dependent phosphohydrolase, HD region, subdomain	10.69	12.65	10.51	11.09	8.25	10.64	1.86	5.3	1.64	3.94	3.185	0.3	4.06117e-06
Solyc05g054870.2.1	Unknown Protein (AHRD V1)	0.82	1.03	0.58	0.94	1.18	0.91	8.11	10.44	12.81	12.24	10.9	11.98	4.14235e-06
Solyc03g096150.1.1	Yippee-like protein (AHRD V1 ***- A9QXI3_SOLTU); contains Interpro domain(s) IPR004910 Yippee-like protein	11.93	17.56	8.97	20.56	7.75	13.35	0	0.76	0	0	0.19	0.01	4.27179e-06
Solyc07g021380.1.1	ATP synthase subunit b, chloroplastic (AHRD V1 ***- ATPF_SOLTU); contains Interpro domain(s) IPR002146 ATPase, F0 complex, subunit B/B', bacterial and chloroplast	0	0	0	0	0	0	5.61	5.7	5.69	2.03	4.7575	475.75	4.27307e-06
Solyc09g083110.1.1	Pentatricopeptide repeat-containing protein (AHRD V1 ***- D7L2I5_ARALY); contains Interpro domain(s) IPR002885 Pentatricopeptide repeat	2.78	1.72	2.56	1.86	2.86	2.36	7.98	7.4	7.58	5.89	7.2125	3.06	4.28167e-06
Solyc11g013100.1.1	Unknown Protein (AHRD V1)	836.82	859.82	856.56	837.96	654.73	809.18	366.4	267.19	245.99	238.05	279.407	0.35	4.31664e-06
Solyc03g111760.2.1	Argonaute 4-like protein (AHRD V1 ***- D5FQ91_PELHO); contains Interpro domain(s) IPR003165 Stem cell self-renewal protein Piwi	0.05	0	0	0	0	0.01	1.28	0.3	0.93	0.68	0.7975	79.75	4.3178e-06
Solyc01g008840.2.1	COP9 signalosome complex subunit 2 (AHRD V1 ***- B6TIW9_MAIZE); contains Interpro domain(s) IPR013143 PCI/PINT associated module	48.07	61.35	46.92	52.86	48.04	51.45	165.88	155.62	115.58	141.32	144.6	2.81	4.38912e-06
Solyc09g061450.1.1	30S ribosomal protein S7 chloroplastic (AHRD V1 *-*- D3WBE1_9BORA); contains Interpro domain(s) IPR000235 Ribosomal protein S7	24.11	14.21	20.99	13.61	3.18	15.22	0	0	0	0	0	0	4.46418e-06
Solyc02g089620.2.1	Proline dehydrogenase (AHRD V1 **** A1E289_ACTDE); contains Interpro domain(s) IPR015659 Proline oxidase	10.53	13.52	13.11	9.15	8.19	10.9	2.16	5.73	2.48	1.5	2.9675	0.27	4.48007e-06
Solyc02g080590.2.1	Autophagy-related protein 8 (AHRD V1 **-- C1EJ88_9CHLO); contains Interpro domain(s) IPR004241 Light chain 3 (LC3)	75.86	53.03	70.74	72.47	78.18	70.06	52.79	42.04	49.79	31.96	44.145	0.63	4.64275e-06
Solyc12g095930.1.1	Serine hydroxymethyltransferase (AHRD V1 ***- B9HDQ7_POPTR); contains Interpro domain(s) IPR001085 Serine hydroxymethyltransferase	16.52	18.85	12.95	17.11	16.57	16.4	2.41	5.4	4.09	6.33	4.5575	0.28	4.64708e-06
Solyc03g059070.2.1	Pto-like, Serine/threonine kinase protein, resistance protein	6.63	5.73	4.75	5.37	4.34	5.36	0.61	0.87	0.81	1.55	0.96	0.18	4.64715e-06
Solyc03g115610.2.1	Receptor like kinase, RLK	6.38	9.46	3.8	8.89	7.4	7.19	1.88	2.29	1.62	1.02	1.7025	0.24	4.64715e-06
Solyc06g071720.1.1	60S ribosomal protein L27A (AHRD V1 ***- B6VC54_VERFO); contains Interpro domain(s) IPR001196 Ribosomal protein L15	800.27	556.77	750.87	554.17	989.58	730.33	201.97	239.33	150.2	191.2	195.675	0.27	4.67707e-06
Solyc05g005130.1.1	Cc-nbs-lrr, resistance protein with an R1 specific domain	1.21	1.7	1.61	1.86	3.02	1.88	5	6.86	4.68	6.71	5.8125	3.09	4.68765e-06
Solyc05g007900.2.1	RING finger protein 126 (AHRD V1 *-*- RN126_HUMAN)	2.79	22.59	8.52	26.42	14.43	14.95	90.24	61.54	80.61	74.16	76.6375	5.13	4.6924e-06
Solyc03g117010.2.1	Sister chromatid cohesion protein PDS5 homolog B (AHRD V1 *--- PDS5B_RAT)	6.66	7.84	5.82	7.54	7.02	6.98	18.9	21.8	16.55	19.36	19.1525	2.75	4.76942e-06
Solyc06g009960.1.1	Elongation factor 1-alpha (AHRD V1 ***- Q8H9C0_SOLTU); contains Interpro domain(s) IPR004539 Translation elongation factor EF1A, eukaryotic and archaeal	72.23	87.99	61.53	73.41	55.5	70.13	172.59	153.57	136.32	180.82	160.825	2.29	4.85111e-06
Solyc01g108870.2.1	Gibberellin 20 oxidase 2 (AHRD V1 **-- B6TF99_MAIZE); contains Interpro domain(s) IPR005123 Oxoglutarate and iron-dependent oxygenase	41.26	45.26	43.03	44.53	31.4	41.1	18.26	11.04	8.65	11.58	12.3825	0.3	4.93187e-06
Solyc04g082010.1.1	Plastocyanin (AHRD V1 ***- Q0W9E5_SOLCO); contains Interpro domain(s) IPR000923 Blue (type 1) copper domain	7.7	7.62	6.89	14.66	13.87	10.15	1.71	0.81	0	0.72	0.81	0.08	4.96235e-06
Solyc11g065830.1.1	2-oxoglutarate/malate translocator-like protein (AHRD V1 **-- Q9LXV3_ARATH); contains Interpro domain(s) IPR001898 Sodium/sulphate symporter	20.82	18.74	23.43	19.31	20	20.46	6.5	4.63	7.22	6.24	6.1475	0.3	4.97365e-06
Solyc01g109460.2.1	Solute carrier family 2, facilitated glucose transporter member 3 (AHRD V1 ***- GTR3_RAT); contains Interpro domain(s) IPR003663 Sugar/inositol transporter	62.12	30.51	23.83	45.05	64.03	45.11	3.24	6.54	6.41	4.34	5.1325	0.11	5.0976e-06
Solyc04g010200.1.1	ABC transporter G family member 6 (AHRD V1 ***- AB6G_ARATH); contains Interpro domain(s) IPR013525 ABC-2 type transporter	7.02	2.83	5.25	4.54	6.25	5.18	0.82	0.39	1.4	0.52	0.7825	0.15	5.12765e-06
Solyc11g011300.1.1	Rhamnogalacturonate lyase (AHRD V1 ***- A3XLZ2_LEEBM); contains Interpro domain(s) IPR010325 Rhamnogalacturonate lyase	52.12	78.47	53.73	82.66	35	60.4	8.07	17.94	8.2	10.96	11.2925	0.19	5.15878e-06
Solyc02g080110.2.1	Unknown Protein (AHRD V1)	14.7	7.64	27.25	7.54	8.83	13.19	77.27	57.46	88.2	65.72	72.1625	5.47	5.18308e-06
Solyc09g010650.1.1	RING finger-like (AHRD V1 *-*- Q5Z6V1_ORYSJ); contains Interpro domain(s) IPR018957 Zinc finger, C3HC4 RING-type	25.07	21.05	21.47	19.42	36.13	24.63	1.94	8.29	2.04	4.92	4.2975	0.17	5.18885e-06
Solyc06g007660.1.1	Genomic DNA chromosome 5 P1 clone MXC9 (AHRD V1 *-*- Q9FMP0_ARATH)	32.08	48.08	30.18	34.04	32.44	35.36	108.09	80.6	77.55	92.75	89.7475	2.54	5.27211e-06
Solyc01g087940.1.1	Serine carboxypeptidase 1 (AHRD V1 **** B6SW38_MAIZE); contains Interpro domain(s) IPR001563 Peptidase S10, serine carboxypeptidase	5.45	8.67	10.04	6.71	9.66	8.11	0.79	1.83	1.88	2.01	1.6275	0.2	5.31969e-06
Solyc05g008820.2.1	Lipid phosphate phosphatase 3 (AHRD V1 **** B6SSC1_MAIZE); contains Interpro domain(s) IPR000326 Phosphatidic acid phosphatase type 2/haloperoxidase	10.39	28.45	11.02	20.93	19.14	17.99	0.3	5.6	0.72	0	1.655	0.09	5.37885e-06
Solyc04g078620.2.1	Ubiquitin-conjugating enzyme E2 I (AHRD V1 ***- B6U359_MAIZE); contains Interpro domain(s) IPR000608 Ubiquitin-conjugating enzyme, E2	25.7	24.4	15.85	21.05	36.1	24.62	6.68	4.75	8.15	6.15	6.4325	0.26	5.44747e-06
Solyc10g079080.1.1	Zinc finger A20 and AN1 domain-containing stress-associated protein 6 (AHRD V1 *-*- C1BNQ4_9MAXI); contains Interpro domain(s) IPR002653 Zinc finger, A20-type IPR000058 Zinc finger, AN1-type	210.3	258.14	215.34	215.68	260.29	231.95	90.36	79.56	75.39	86.63	82.985	0.36	5.50787e-06
Solyc01g015040.1.1	Unknown Protein (AHRD V1)	0	0	1.02	0	1.81	0.57	6.74	23.97	19.96	12.81	15.87	28.04	5.60381e-06
Solyc02g090530.2.1	Zinc finger CCCH domain-containing protein 62 (AHRD V1 *--- C3H62_ORYSJ); contains Interpro domain(s) IPR003034 DNA-binding SAP	37.44	39.11	34.97	41.5	35.43	37.69	125.84	108.92	82.07	103.64	105.117	2.79	5.61495e-06
Solyc09g059020.2.1	Alcohol dehydrogenase zinc-containing (AHRD V1 **** Q6HFT1_BACHK); contains Interpro domain(s) IPR002085 Alcohol dehydrogenase superfamily, zinc-containing	5.06	7.06	11.34	5.51	8.42	7.48	0	1.26	0.56	2.25	1.0175	0.14	5.67867e-06
Solyc11g013820.1.1	Phosphatidylinositol-4-phosphate 5-kinase family protein (AHRD V1 *-*- D7L328_ARALY)	0.83	2.58	2.24	0.54	10.45	3.33	18.58	19.82	24.94	16.48	19.955	6	5.67867e-06
Solyc08g083010.2.1	Homology to unknown gene (Fragment) (AHRD V1 *-*- Q00TF3_OSTTA)	10.81	6.8	14.85	6.71	6.92	9.22	27.25	34.53	36.86	30.57	32.3025	3.5	5.69654e-06
Solyc11g044530.1.1	PAP fibrillin (AHRD V1 ***- A2Q498_MEDTR); contains Interpro domain(s) IPR006843 PAP fibrillin	0.23	0	0.25	0.2	0	0.14	4.16	2.96	1.64	5.8	3.64	26.76	5.77757e-06
Solyc05g006100.2.1	YuxK (AHRD V1 *--- A3U9R9_CROAH); contains Interpro domain(s) IPR007263 Putative thiol-disulphide oxidoreductase DCC	20.68	30.02	23.28	27.42	24.25	25.13	8.02	10.69	10.69	5.08	8.62	0.34	5.77761e-06
Solyc12g011440.1.1	60S ribosomal protein L18A (AHRD V1 *-*- B6T286_MAIZE)	85.14	97.27	98.6	92.86	106.19	96.01	26.06	42.97	20.11	31.53	30.1675	0.31	5.77761e-06
Solyc03g119420.2.1	Anamorsin homolog (AHRD V1 ***- DRE2_VITVI); contains Interpro domain(s) IPR007785 Protein of unknown function DUF689	38.84	59.28	35.27	49.95	60.06	48.68	26.18	20.72	17.18	24.77	22.2125	0.46	5.78199e-06
Solyc06g072770.2.1	RNA recognition motif-containing protein (AHRD V1 **-- D7M9G3_ARALY); contains Interpro domain(s) IPR001395 Aldo/keto reductase	6.22	7.35	10.99	4.41	7.29	7.25	14.46	26.66	21.78	24.77	21.9175	3.02	5.81697e-06
Solyc03g096130.1.1	Yippee zinc-binding-like protein (AHRD V1 **** C1FDK9_9CHLO); contains Interpro domain(s) IPR004910 Yippee-like protein	9.66	16.26	13.2	10.59	7.89	11.52	0	0.56	0	1.98	0.635	0.06	5.86413e-06
Solyc02g070390.2.1	PTAC12 (AHRD V1 ***- D7LH29_ARALY)	33.74	25.88	39.89	26.84	23.06	29.88	70.74	73.85	66.23	64.39	68.8025	2.3	5.91387e-06
Solyc09g091670.2.1	ATP-binding cassette transporter (AHRD V1 ***- D8RL77_SELML); contains Interpro domain(s) IPR013525 ABC-2 type transporter	1.82	1.22	1.91	1.34	2.49	1.76	0	0.44	0.05	0.52	0.2525	0.14	6.0083e-06
Solyc09g009120.2.1	mRNA cleavage factor complex component Pcf11 (AHRD V1 *--- C5JVP7_AJEDS); contains Interpro domain(s) IPR006903 Protein of unknown function DUF618	6.44	7.58	5.07	7.86	7.63	6.92	20.5	22.71	16.71	19.58	19.875	2.87	6.0243e-06
Solyc12g006350.1.1	Auxin response factor 6 (AHRD V1 **** C7FFK5_SOLLC); contains Interpro domain(s) IPR003340 Transcriptional factor B3	7.92	13.1	12.29	8.35	15.48	11.43	37.1	34.57	36.32	39.74	36.9325	3.23	6.17157e-06
Solyc12g097040.1.1	Unknown Protein (AHRD V1)	167.15	79.37	89.78	149.15	177.55	132.6	18.04	25.67	22.56	11.43	19.425	0.15	6.19519e-06
Solyc05g009540.2.1	Protein kinase-like protein (AHRD V1 *-*- Q8RWN3_ARATH); contains Interpro domain(s) IPR002290 Serine/threonine protein kinase	7.92	8.9	6.11	8.23	12.16	8.66	26.81	29.09	22.09	29.18	26.7925	3.09	6.34813e-06
Solyc06g072430.1.1	Bcl-2-associated athanogene-like protein (AHRD V1 *-*- D1MIX4_VITVI); contains Interpro domain(s) IPR003103 Apoptosis regulator Bcl-2 protein, BAG	9.24	48.07	39.56	58.8	36.92	38.52	111.29	84.75	123.81	117.9	109.438	2.84	6.37412e-06
Solyc01g073740.2.1	Citrate synthase (AHRD V1 ***- O24135_TOBAC); contains Interpro domain(s) IPR010109 Citrate synthase, eukaryotic	44.36	51.34	36.86	45.55	38.2	43.26	22.63	17.42	21.12	16.17	19.335	0.45	6.46641e-06
Solyc10g083630.1.1	Repressor of silencing 2b (AHRD V1 **-- A4PF90_TOBAC); contains Interpro domain(s) IPR003265 HhH-GPD domain	66.81	63.27	69.8	56.85	77.9	66.93	148.19	221.26	218.45	135.67	180.892	2.7	6.46641e-06
Solyc07g041140.1.1	Ulp1 protease family C-terminal catalytic domain containing protein (AHRD V1 *-*- Q60D46_SOLDE)	0.73	2.51	0.98	2.27	1.53	1.6	9.24	6.92	12.8	15.41	11.0925	6.92	6.52076e-06
Solyc04g007980.2.1	1-aminocyclopropane-1-carboxylate oxidase (AHRD V1 **-* B6SUN2_MAIZE); contains Interpro domain(s) IPR005123 Oxoglutarate and iron-dependent oxygenase	66.45	57.53	104.1	49.54	74.82	70.49	176.51	244.91	203.76	169.43	198.652	2.82	6.67532e-06
Solyc07g007330.1.1	Serine-rich protein (AHRD V1 ***- A1YMW6_BRACM)	326.59	641.94	263.12	669.17	461.32	472.43	93.93	62.8	55.92	85.57	74.555	0.16	6.67749e-06
Solyc11g066360.1.1	Unknown Protein (AHRD V1); contains Interpro domain(s) IPR012862 Protein of unknown function DUF1635	116.66	76.41	117.15	88.23	46.46	88.98	284.5	362.76	579.45	492.33	429.76	4.83	6.73829e-06
Solyc03g116390.2.1	Late embryogenesis abundant protein (AHRD V1 ***- Q2QKE8_CATRO)	5.03	2.59	4.95	2.71	2.96	3.65	78.96	70.32	40.38	129.62	79.82	21.88	6.74583e-06
Solyc04g082200.2.1	Dehydrin (AHRD V1 *-*- Q1A4H3_COFCA); contains Interpro domain(s) IPR000167 Dehydrin	3477.67	2040.4	1491.43	1996.81	1355.44	2072.35	21110.8	14582.8	18674	9693.05	16015.2	7.73	6.7845e-06
Solyc03g114100.1.1	AT3g15630/MSJ11_3 (AHRD V1 ***- Q9LW16_ARATH)	14.81	16.96	13.1	9.01	16.82	14.14	0	2.21	1.22	0.98	1.1025	0.08	6.98616e-06
Solyc06g006100.2.1	Anthranilate synthase component I family protein expressed (AHRD V1 **** Q10B97_ORYSJ); contains Interpro domain(s) IPR005256 Anthranilate synthase component I	116.15	106.51	143	110.96	101.11	115.55	43.87	48.12	55.65	54.98	50.655	0.44	7.0523e-06
Solyc07g045160.2.1	Phosphofructokinase family protein (AHRD V1 ***- D7MLU4_ARALY); contains Interpro domain(s) IPR012004 Pyrophosphate-dependent phosphofructokinase TP0108	7.72	9	10.78	8.89	11.66	9.61	0.8	5.66	0.63	4.04	2.7825	0.29	7.13471e-06
Solyc03g115240.2.1	RNA polymerase-associated protein LEO1 (AHRD V1 *-*- C0HBJ3_SALSA); contains Interpro domain(s) IPR007149 Leo1-like protein	35.87	37.94	34.94	36.91	49.05	38.94	118.1	138.25	105.29	111.74	118.345	3.04	7.13816e-06
Solyc10g083580.1.1	Phytosulfokines 5 (AHRD V1 *-*- PSK5_ORYSJ); contains Interpro domain(s) IPR009438 Phytosulfokine	295.61	222.45	231.35	184.59	113.26	209.45	467.52	431.28	448.1	435.52	445.605	2.13	7.19119e-06
Solyc04g081900.2.1	Nucleoredoxin 1 (AHRD V1 **-- A8I9L1_CHLRE); contains Interpro domain(s) IPR017936 Thioredoxin-like	217.74	174.02	199.05	170.45	148.83	182.02	481	528.37	598.14	574.1	545.403	3	7.22714e-06
Solyc00g021630.1.1	NADH-ubiquinone oxidoreductase chain 6 (Fragment) (AHRD V1 ***- Q2PZB4_BRAOB); contains Interpro domain(s) IPR001457 NADH:ubiquinone/plastoquinone oxidoreductase, chain 6	2.52	1.43	0.81	0.87	0.39	1.2	15.24	17.86	12.39	34.09	19.895	16.52	7.31361e-06
Solyc03g032060.1.1	Ring finger protein (AHRD V1 *-*- O49869_HORVU); contains Interpro domain(s) IPR018957 Zinc finger, C3HC4 RING-type	14.41	13.68	9.55	11.1	20.63	13.87	2.73	3.88	0	0.69	1.825	0.13	7.31361e-06
Solyc02g063160.2.1	Lipase-like protein (AHRD V1 **-- Q9LF16_ARATH); contains Interpro domain(s) IPR000073 Alpha/beta hydrolase fold-1	2.95	1.9	1.9	1.52	2.16	2.09	14.53	10.34	13.27	6.86	11.25	5.39	7.37733e-06
Solyc03g116590.2.1	Embryo-specific 3 (AHRD V1 ***- Q2HUA9_MEDTR); contains Interpro domain(s) IPR010417 Embryo-specific 3	300.95	309.61	330.47	318.78	391.66	330.29	230.81	295.79	296.09	227.5	262.548	0.79	7.4708e-06
Solyc10g006560.2.1	Histone H2A (AHRD V1 ***- A9PCS9_POPTR); contains Interpro domain(s) IPR002119 Histone H2A	64.59	48.31	46.05	62.81	80.51	60.45	96.97	83.63	71.95	105.24	89.4475	1.48	7.52477e-06
Solyc01g103600.2.1	Protein TIFY 3A (AHRD V1 **-- TIF3A_ARATH); contains Interpro domain(s) IPR010399 Tify	4.47	3.09	3.93	6.31	0.47	3.65	24.8	12.3	17.81	29.54	21.1125	5.78	7.5518e-06
Solyc01g060180.2.1	AMP-dependent synthetase and ligase (AHRD V1 ***- A1U2F4_MARAV); contains Interpro domain(s) IPR000873 AMP-dependent synthetase and ligase	17.56	23.15	17.94	24.39	23.26	21.26	5.85	12.85	5.03	8.94	8.1675	0.38	7.55279e-06
Solyc05g008560.1.1	Pentatricopeptide repeat-containing protein (AHRD V1 ***- D7MTZ6_ARALY); contains Interpro domain(s) IPR002885 Pentatricopeptide repeat	2.54	3.24	2.19	3.13	2.06	2.63	10.09	7.37	7.67	5.91	7.76	2.95	7.72952e-06
Solyc07g040680.2.1	Heat stress transcription factor A3 (AHRD V1 **** D1M7W9_SOLLC); contains Interpro domain(s) IPR000232 Heat shock factor (HSF)-type, DNA-binding	32.81	42.05	20.58	45.28	33.73	34.89	131.37	99.5	95.55	152.66	119.77	3.43	7.7404e-06
Solyc05g055250.2.1	Unknown Protein (AHRD V1)	26.02	24.33	23.65	24.64	24.34	24.6	450.78	437.62	493.73	329.36	427.873	17.4	7.82808e-06
Solyc12g010950.1.1	Alcohol dehydrogenase zinc-containing (AHRD V1 **-- Q9A6R7_CAUCR); contains Interpro domain(s) IPR002085 Alcohol dehydrogenase superfamily, zinc-containing	282.75	348.7	192.3	357.76	222.47	280.8	55.19	125.61	25.8	94.24	75.21	0.27	7.89895e-06
Solyc02g077480.1.1	Histone H3 (AHRD V1 ***- D8L9K7_WHEAT); contains Interpro domain(s) IPR000164 Histone H3	41.26	31.57	35.71	29	22.67	32.04	2.85	9.13	6.2	7.23	6.3525	0.2	7.93951e-06
Solyc12g035240.1.1	Os05g0169400 protein (Fragment) (AHRD V1 ***- Q0DKE7_ORYSJ); contains Interpro domain(s) IPR010820 Protein of unknown function DUF1421	33.99	39.66	27.68	34.08	43.92	35.87	79.51	90.34	84.2	86	85.0125	2.37	8.0013e-06
Solyc11g007580.1.1	HhH-GPD family protein (AHRD V1 *--- D1CFH3_THET1); contains Interpro domain(s) IPR003265 HhH-GPD domain	4.72	4.51	3.06	4.45	6.23	4.59	8.52	13.42	12.67	10.4	11.2525	2.45	8.08449e-06
Solyc02g085040.2.1	2,3,4,5-tetrahydropyridine-2,6-dicarboxylate N-acetyltransferase (AHRD V1 *--- DAPH_CLOBH); contains Interpro domain(s) IPR011004 Trimeric LpxA-like	59.92	76.47	54.12	72.03	70.59	66.63	46.51	31.81	35.88	36.11	37.5775	0.56	8.10055e-06
Solyc03g110860.2.1	Nuclear transcription factor Y subunit C-1 (AHRD V1 **** B6SWV5_MAIZE); contains Interpro domain(s) IPR003958 Transcription factor CBF/NF-Y/archaeal histone	57.98	60.91	55.33	60.86	91.04	65.22	36.8	36.11	28.4	30.03	32.835	0.5	8.31708e-06
Solyc11g005040.1.1	Protein translocase subunit secA (AHRD V1 ***- B9S2U6_RICCO); contains Interpro domain(s) IPR018957 Zinc finger, C3HC4 RING-type	4.01	6.67	4.77	4.69	11.94	6.42	21.17	23.23	19.75	17.46	20.4025	3.18	8.42156e-06
Solyc02g068950.1.1	Unknown Protein (AHRD V1)	8.09	3.29	4.34	5.97	1.1	4.56	24.68	27.81	17.87	10.43	20.1975	4.43	8.44777e-06
Solyc10g007310.1.1	Light-dependent short hypocotyls 1 (AHRD V1 *-*- D7M6V0_ARALY); contains Interpro domain(s) IPR006936 Protein of unknown function DUF640	749	774.83	754.73	706.95	409.76	679.05	1353.28	1503.32	1467.73	1005.96	1332.57	1.96	8.50621e-06
Solyc10g006710.2.1	Serine/threonine kinase receptor (AHRD V1 **** Q7DMS5_BRANA); contains Interpro domain(s) IPR002290 Serine/threonine protein kinase	71.07	66.17	57.34	68.98	51.11	62.93	153.05	151.37	123.22	186.99	153.657	2.44	8.58116e-06
Solyc02g061940.2.1	Os03g0643100 protein (Fragment) (AHRD V1 *--- Q0DQ23_ORYSJ)	3.97	5.78	3.41	5.13	1.77	4.01	19.95	11.69	15.06	13.02	14.93	3.72	8.85871e-06
Solyc09g063080.1.1	Genomic DNA chromosome 5 BAC clone F6B6 (AHRD V1 ***- Q9LKC1_ARATH)	23.92	18.36	21.03	17.45	14.25	19	42.59	44.41	35.79	46.67	42.365	2.23	8.85871e-06
Solyc01g067600.2.1	CW-type Zinc Finger family protein expressed (AHRD V1 *-*- Q10LI9_ORYSJ); contains Interpro domain(s) IPR011124 Zinc finger, CW-type	4.66	5.5	3.44	4.83	9.22	5.53	14.74	16.63	13.65	20.33	16.3375	2.95	8.89291e-06
Solyc06g060610.2.1	Flavin-containing monooxygenase family protein (AHRD V1 **** D7KUN8_ARALY); contains Interpro domain(s) IPR000960 Flavin-containing monooxygenase FMO	5.08	10.18	4.07	8.28	6.96	6.91	0.2	2.47	0.65	1.55	1.2175	0.18	8.91284e-06
Solyc01g108990.2.1	Unknown Protein (AHRD V1)	1.21	0.38	0	0.35	1.08	0.6	5.34	17.92	8.44	10.64	10.585	17.52	9.17869e-06
Solyc07g005430.2.1	Unknown Protein (AHRD V1)	52.06	43.66	49.67	46.68	68.61	52.14	58.89	38.09	48.63	42.42	47.0075	0.9	9.17869e-06
Solyc11g021270.1.1	Ycf1 (AHRD V1 ***- D2KLR1_OLEEU)	1.06	0	0	0.91	0	0.39	9.39	21.39	32.65	14.29	19.43	49.31	9.36458e-06
Solyc02g070530.2.1	Potassium channel (AHRD V1 ***- O24382_SOLTU); contains Interpro domain(s) IPR000595 Cyclic nucleotide-binding	5.82	10.64	3.28	7.28	5.84	6.57	0.85	1.11	0.78	0.54	0.82	0.12	9.51546e-06
Solyc09g061830.1.1	Unknown Protein (AHRD V1)	9.98	6.63	6.97	8.17	11.25	8.6	0	0	0	0	0	0	9.51546e-06
Solyc04g074150.1.1	Methyltransferase-associated protein (AHRD V1 **** C1FDA9_9CHLO); contains Interpro domain(s) IPR005651 Protein of unknown function DUF343	70.96	65.14	66.57	60.34	42.33	61.07	17.69	12.58	15.97	19.22	16.365	0.27	9.5646e-06
Solyc03g078400.2.1	Actin (AHRD V1 ***- Q7XZJ2_GOSHI); contains Interpro domain(s) IPR004000 Actin/actin-like	862.68	953.13	779.47	994.83	1006.35	919.29	521.1	497.81	433.44	541.33	498.42	0.54	9.70547e-06
Solyc07g018300.2.1	Single-stranded DNA binding protein p30 subunit (AHRD V1 **** C5JUU5_AJEDS); contains Interpro domain(s) IPR014646 Replication protein A, subunit RPA32	0.7	0.4	0.75	0.12	0.16	0.43	5.37	5.6	7.35	2.27	5.1475	12.08	9.85128e-06
Solyc04g082470.1.1	WD repeat 2 (AHRD V1 **-- Q19N38_VITVI); contains Interpro domain(s) IPR017986 WD40 repeat, region	27.44	38.93	27.61	32.07	25.32	30.27	12.07	7.79	9.09	6.76	8.9275	0.29	9.87293e-06
Solyc08g007850.1.1	Unknown Protein (AHRD V1)	54.15	20.57	55.07	28.62	78.96	47.47	0	3.66	1.02	0	1.17	0.02	1.00066e-05
Solyc07g062990.1.1	Unknown Protein (AHRD V1)	0	0	0	0	0	0	5.67	4.48	1.49	3.2	3.71	371	1.0095e-05
Solyc12g009030.1.1	WD repeat-containing protein 61 (AHRD V1 **-- B5XGQ3_SALSA); contains Interpro domain(s) IPR020472 G-protein beta WD-40 repeat, region	24.9	25.25	20.74	25.84	38.79	27.1	11.16	7.08	4.76	6.88	7.47	0.28	1.0095e-05
Solyc03g117430.2.1	Cobalamin synthesis protein P (AHRD V1 ***- D3M8Z8_9ACTO); contains Interpro domain(s) IPR003495 Cobalamin (vitamin B12) biosynthesis CobW-like	96.05	73.75	115.7	67.28	81.61	86.88	259.77	214.13	301.48	209.22	246.15	2.83	1.01243e-05
Solyc07g020860.2.1	Peroxiredoxin (AHRD V1 **-- D2D300_GOSHI); contains Interpro domain(s) IPR013740 Redoxin	456.11	457.91	447.32	446.16	510.96	463.69	450.77	326.25	339.47	369.31	371.45	0.8	1.02016e-05
Solyc07g045310.2.1	SET domain-containing protein (AHRD V1 ***- D7L6N3_ARALY); contains Interpro domain(s) IPR011192 Rubisco methyltransferase	9.82	7.31	11.31	8.39	5.21	8.41	24.33	29.63	20.91	20.48	23.8375	2.84	1.02302e-05
Solyc06g005960.2.1	Unknown Protein (AHRD V1)	5.04	2.66	4.38	2.69	2.33	3.42	0	0	0	1.54	0.385	0.11	1.02483e-05
Solyc02g077700.1.1	Unknown Protein (AHRD V1)	101.86	50.41	67.42	51	43.47	62.83	8.3	9.54	8.57	6.48	8.2225	0.13	1.03207e-05
Solyc12g040700.1.1	Sucrose synthase (AHRD V1 *-*- D7US90_DIACA); contains Interpro domain(s) IPR000368 Sucrose synthase	0.43	0.41	0.69	0.92	0.24	0.54	4.94	4.6	3.9	6.27	4.9275	9.16	1.03775e-05
Solyc09g005310.2.1	LIMR family protein At5g01460 (AHRD V1 ***- LMBD2_ARATH); contains Interpro domain(s) IPR006876 LMBR1-like conserved region	27.03	33.05	26.04	35.15	30.16	30.29	13.41	14.58	12.71	12.39	13.2725	0.44	1.04484e-05
Solyc05g013530.2.1	Octicosapeptide/Phox/Bem1p domain-containing protein (AHRD V1 *--- D7LRK8_ARALY); contains Interpro domain(s) IPR000270 Octicosapeptide/Phox/Bem1p	85.45	72.7	56.95	58.01	36.74	61.97	192.75	215.18	173.29	137.94	179.79	2.9	1.06454e-05
Solyc09g065530.1.1	Unknown Protein (AHRD V1)	48.32	37.33	23.75	13.41	47.92	34.15	5.83	0	1.15	0	1.745	0.05	1.06739e-05
Solyc11g066400.1.1	Cys2/His2 zinc-finger transcription factor (AHRD V1 **** Q4U318_SILLA); contains Interpro domain(s) IPR007087 Zinc finger, C2H2-type	6.32	10.25	4.6	9.14	6.61	7.38	0.33	1.18	0.52	1.68	0.9275	0.13	1.08707e-05
Solyc06g005360.2.1	Actin depolymerizing factor 3 (AHRD V1 **** A1XJ46_GOSHI); contains Interpro domain(s) IPR002108 Actin-binding, cofilin/tropomyosin type	947.35	885.16	949	828.25	559.94	833.94	492.78	594.39	535.18	490.07	528.105	0.63	1.08746e-05
Solyc09g074820.2.1	Potassium transporter (AHRD V1 ***- Q1T6Z4_PHRAU); contains Interpro domain(s) IPR003855 K+ potassium transporter	2.39	7.38	1.78	6.29	3.55	4.28	0.22	0.31	0	0	0.1325	0.03	1.09423e-05
Solyc03g043900.1.1	BZIP transcription factor family protein (AHRD V1 **-- D7LSY0_ARALY); contains Interpro domain(s) IPR011616 bZIP transcription factor, bZIP-1	60.79	88.13	48.83	72.33	44.43	62.9	15.81	21.13	5.67	26.11	17.18	0.27	1.10752e-05
Solyc07g008290.2.1	Growth regulator like protein (AHRD V1 **-- B6TX13_MAIZE); contains Interpro domain(s) IPR004348 Protein of unknown function DUF246, plant	0	0	0	0	0	0	0.47	1.99	1.29	1.47	1.305	130.5	1.11355e-05
Solyc03g113990.2.1	Uncharacterized conserved protein (AHRD V1 **-- Q0IAV1_SYNS3); contains Interpro domain(s) IPR007263 Putative thiol-disulphide oxidoreductase DCC	48.53	44.93	46.69	58.22	47.19	49.11	138.87	159.62	179.71	174.9	163.275	3.32	1.11836e-05
Solyc06g010220.1.1	Chromodomain helicase DNA binding protein 3 (Fragment) (AHRD V1 *--- B1AR16_MOUSE); contains Interpro domain(s) IPR019787 Zinc finger, PHD-finger	0.09	0.25	0.37	0.22	3.19	0.82	5.67	4.69	5.2	6.99	5.6375	6.84	1.1332e-05
Solyc09g083320.1.1	Prenylated rab acceptor PRA1 (AHRD V1 ***- A2Q469_MEDTR); contains Interpro domain(s) IPR004895 Prenylated rab acceptor PRA1	31.82	27.13	34.53	28.82	29.92	30.44	2.31	10.69	10.05	2.2	6.3125	0.21	1.1363e-05
Solyc11g012730.1.1	Thioredoxin domain-containing protein 9 (AHRD V1 ***- B5XD78_SALSA); contains Interpro domain(s) IPR012335 Thioredoxin fold	57.45	55.29	55.07	44.63	51.72	52.83	20.64	15.67	13.41	16.28	16.5	0.31	1.15712e-05
Solyc03g097180.2.1	(RAP Annotation release2) NERD domain containing protein (AHRD V1 ***- Q336N9_ORYSJ); contains Interpro domain(s) IPR011528 NERD	203.64	271.55	217.18	271.54	193.06	231.39	170.99	120.13	130.71	93.28	128.778	0.56	1.17434e-05
Solyc01g110690.2.1	Unknown Protein (AHRD V1)	4.57	4.85	3.18	4.64	3.29	4.11	23.14	16.46	10.97	18.91	17.37	4.23	1.18635e-05
Solyc12g040510.1.1	Guanine nucleotide-binding protein beta subunit-like protein (AHRD V1 **-- B6SJ21_MAIZE); contains Interpro domain(s) IPR020472 G-protein beta WD-40 repeat, region	25.94	27.95	23.22	23.79	26.83	25.55	7.11	5.69	6.08	13.51	8.0975	0.32	1.19215e-05
Solyc03g071570.2.1	Pectate lyase-like protein (AHRD V1 **** Q6U6I9_BRANA); contains Interpro domain(s) IPR002022 Pectate lyase/Amb allergen	1.78	2.49	1.55	1.24	1.55	1.72	0	0	0.15	0	0.0375	0.02	1.19932e-05
Solyc12g099000.1.1	S-adenosylmethionine synthase (AHRD V1 ***- B8LFH4_IPOBA); contains Interpro domain(s) IPR002133 S-adenosylmethionine synthetase	246.79	520.04	242.82	405.82	360.28	355.15	62.24	121.56	63.66	57.22	76.17	0.21	1.19932e-05
Solyc02g091670.1.1	Octicosapeptide/Phox/Bem1p domain-containing protein (AHRD V1 *--- D7L8F8_ARALY); contains Interpro domain(s) IPR000270 Octicosapeptide/Phox/Bem1p	48.6	57.69	73.08	45.37	69.45	58.84	20.91	18.73	21.64	13.25	18.6325	0.32	1.22705e-05
Solyc10g076510.1.1	Pyruvate decarboxylase (AHRD V1 **** B0ZS79_PRUAR); contains Interpro domain(s) IPR012110 Pyruvate decarboxylase/indolepyruvate decarboxylase	127.46	257.27	98.67	253.37	188.43	185.04	424.15	386.81	419.98	401.12	408.015	2.21	1.24139e-05
Solyc04g078490.1.1	F-box/LRR-repeat protein 2 (AHRD V1 *-*- B4G0B1_MAIZE); contains Interpro domain(s) IPR001810 Cyclin-like F-box	29.13	31.07	29.53	29.88	32.24	30.37	11.14	9.36	9.95	10.42	10.2175	0.34	1.24285e-05
Solyc12g056590.1.1	Ethylene responsive transcription factor 2a (AHRD V1 *-*- C0J9I7_9ROSA); contains Interpro domain(s) IPR001471 Pathogenesis-related transcriptional factor and ERF, DNA-binding	38.29	46.92	30.52	44.4	39.33	39.89	105.88	91.19	76.68	107.53	95.32	2.39	1.24285e-05
Solyc06g050220.2.1	Unknown Protein (AHRD V1)	9.42	12.24	5.86	14.53	17.63	11.94	95.75	122.34	80.26	163.5	115.463	9.67	1.24604e-05
Solyc02g087280.2.1	Peptide transporter (AHRD V1 **-* A6YJX5_9MAGN); contains Interpro domain(s) IPR000109 TGF-beta receptor, type I/II extracellular region	0.42	0	0	0.14	0.06	0.12	4.36	1.94	1.58	2.3	2.545	20.52	1.25538e-05
Solyc03g093820.1.1	Unknown Protein (AHRD V1)	15.46	15.63	9.11	18.06	14.69	14.59	0	0	0	6.76	1.69	0.12	1.25538e-05
Solyc05g005200.2.1	Pyrrolidone-carboxylate peptidase (AHRD V1 **** B6SP89_MAIZE); contains Interpro domain(s) IPR000816 Peptidase C15, pyroglutamyl peptidase I	169.81	153.63	143.41	132.65	185.39	156.98	97.71	82.33	91.75	81.05	88.21	0.56	1.25538e-05
Solyc02g086110.2.1	Similarity the predicted A. niger protein contains a neutral zinc metallopeptidases (AHRD V1 **-- A2QF33_ASPNC)	3.56	2.93	1.91	3.88	1.41	2.74	0.34	0	0	0.43	0.1925	0.07	1.26718e-05
Solyc02g067460.2.1	Porin/voltage-dependent anion-selective channel protein (AHRD V1 **** A9P802_POPTR); contains Interpro domain(s) IPR001925 Porin, eukaryotic type	168.55	169.5	138.04	161.73	143.41	156.25	88.89	91.35	82.75	80.94	85.9825	0.55	1.26803e-05
Solyc09g091050.2.1	Lipase (AHRD V1 *-*- B6V3M3_9ROSI); contains Interpro domain(s) IPR002921 Lipase, class 3	30.11	26.29	38.58	28.71	24.27	29.59	49.87	85.6	71.37	92.32	74.79	2.53	1.26803e-05
Solyc02g077750.2.1	Fiber protein Fb2 (AHRD V1 **-- B3TLS9_ELAGV); contains Interpro domain(s) IPR008598 Drought induced 19	47.41	67.53	47.75	45.4	49.23	51.46	42.82	22.65	16.48	37.58	29.8825	0.58	1.26897e-05
Solyc07g039330.2.1	Histone-binding protein RBBP7 (AHRD V1 **-* B5X3G4_SALSA); contains Interpro domain(s) IPR017986 WD40 repeat, region	99.33	127.1	105.41	122.08	132.06	117.2	61.52	52.04	45.53	53.74	53.2075	0.45	1.2694e-05
Solyc03g121910.1.1	Threonine synthase (AHRD V1 **** Q2Q021_SOYBN); contains Interpro domain(s) IPR004450 Threonine synthase	25.85	21.04	30.72	21.19	22.15	24.19	8.27	8.42	5.94	7.86	7.6225	0.32	1.27472e-05
Solyc08g075710.2.1	Amino acid permease-like protein (Fragment) (AHRD V1 *-*- B2ZME2_HELPE); contains Interpro domain(s) IPR002293 Amino acid/polyamine transporter I	25.5	16.62	14.17	16.22	15.17	17.54	5.48	6.63	7.07	3.24	5.605	0.32	1.27472e-05
Solyc08g077250.2.1	Genomic DNA chromosome 5 BAC clone F10E10 (AHRD V1 ***- Q9LS27_ARATH); contains Interpro domain(s) IPR018996 Inner nuclear membrane protein MAN1, C-terminal	13	15.17	11.72	13.86	12.39	13.23	42.12	47.91	41.97	23.59	38.8975	2.94	1.27886e-05
Solyc01g095330.2.1	Unknown Protein (AHRD V1)	698.1	587.7	681.79	686.22	1206.95	772.15	315.28	199.94	82.74	1594.9	548.215	0.71	1.28198e-05
Solyc12g088030.1.1	Transcription initiation factor IIA subunit 2 (AHRD V1 ***- B5X5Y3_SALSA); contains Interpro domain(s) IPR003194 Transcription initiation factor IIA, gamma subunit	107.18	79.38	66.66	75.58	84.72	82.7	37.44	20.14	19.47	23.15	25.05	0.3	1.28671e-05
Solyc11g065140.1.1	Chromodomain helicase DNA binding protein (AHRD V1 *--- Q16K27_AEDAE); contains Interpro domain(s) IPR019787 Zinc finger, PHD-finger	2.06	2.76	1.4	1.51	11.25	3.8	17.96	16.27	16.23	15.87	16.5825	4.37	1.29479e-05
Solyc08g062960.2.1	Heat stress transcription factor A3 (AHRD V1 *-** D1M7W9_SOLLC); contains Interpro domain(s) IPR000232 Heat shock factor (HSF)-type, DNA-binding	12.87	44.78	33.48	47.29	38.96	35.48	112.42	217.63	122.34	212.19	166.145	4.68	1.319e-05
Solyc11g007080.1.1	YIPF5 (AHRD V1 **-- C0H9W5_SALSA); contains Interpro domain(s) IPR006977 Yip1 domain	52.27	77.24	57.08	79.26	106.41	74.45	18.15	20.06	18.61	16.16	18.245	0.25	1.33137e-05
Solyc04g005640.2.1	S-like ribonuclease (AHRD V1 ***- Q9FQL6_PRUDU); contains Interpro domain(s) IPR001568 Ribonuclease T2	4.42	0.78	2.54	4.52	2.83	3.02	0.41	0	0	0	0.1025	0.03	1.34198e-05
Solyc03g111350.2.1	Deoxycytidylate deaminase-like (AHRD V1 ***- Q5JN09_ORYSJ); contains Interpro domain(s) IPR015517 Cytidine deaminase	26.83	33.77	16.93	26.06	23.86	25.49	9.04	6.12	7.48	9.28	7.98	0.31	1.34587e-05
Solyc09g097850.1.1	Cysteine proteinase inhibitor (AHRD V1 ***- A7L2Z3_GOSHI); contains Interpro domain(s) IPR002885 Pentatricopeptide repeat	124.79	123.13	135.79	109.65	109.42	120.56	56.45	24.2	48.02	33.03	40.425	0.34	1.38094e-05
Solyc04g051650.2.1	Purple acid phosphatase (AHRD V1 ***- A5YBN1_TOBAC); contains Interpro domain(s) IPR004843 Metallophosphoesterase	15.02	15.18	8.76	21.76	13.57	14.86	2.16	6.64	1.13	3.64	3.3925	0.23	1.39489e-05
Solyc05g026090.1.1	Serine/threonine-protein phosphatase 7 long form homolog (AHRD V1 ***- PPP7L_ARATH); contains Interpro domain(s) IPR019557 Aminotransferase-like, plant mobile domain	0	0	0	0.28	0.38	0.13	7.65	4.19	7.44	2.24	5.38	40.76	1.39489e-05
Solyc03g122040.2.1	COP1-Interacting ProteinI 7 (CIP7) (Fragment) (AHRD V1 *--- Q7GDB1_ARATH)	3.42	3.75	3.67	3.18	4.53	3.71	10.35	11.37	10.48	12.19	11.0975	2.99	1.39658e-05
Solyc07g041920.2.1	Cathepsin L-like cysteine proteinase (AHRD V1 **-* A7LJ78_DERVA); contains Interpro domain(s) IPR013128 Peptidase C1A, papain	7.23	8.58	10.35	8.48	0.38	7	0	0	0	0	0	0	1.40663e-05
Solyc02g021680.2.1	WRKY transcription factor 37 (AHRD V1 *-*- Q6IEP4_ORYSJ); contains Interpro domain(s) IPR003657 DNA-binding WRKY	22.09	21.67	15.45	16.25	16.89	18.47	55.5	56.05	55.76	76.85	61.04	3.3	1.40918e-05
Solyc09g055470.1.1	Multiprotein bridging factor 1 (AHRD V1 ***- Q9LL86_SOLTU); contains Interpro domain(s) IPR013729 Multiprotein bridging factor 1, N-terminal	156	209.18	173.47	155.05	210.73	180.89	51.65	76.47	57.88	68.12	63.53	0.35	1.41072e-05
Solyc04g080540.2.1	ST225 (AHRD V1 ***- B4YYB7_THEHA)	163.62	867.72	115.67	869.92	420.86	487.56	7702.32	4100.33	3702.68	6682.51	5546.96	11.38	1.43063e-05
Solyc07g054140.2.1	Syntaxin 32 (AHRD V1 ***- B6TET0_MAIZE); contains Interpro domain(s) IPR010989 t-SNARE	5.96	14.53	19.22	11.73	7.09	11.71	0.61	1.09	0.73	0.39	0.705	0.06	1.43382e-05
Solyc08g006800.1.1	Unknown Protein (AHRD V1)	0	0	0	0	0	0	13.41	8.18	2.27	6.07	7.4825	748.25	1.44346e-05
Solyc08g075420.2.1	Uncharacterized zinc finger CCHC domain-containing protein At4g19190 (AHRD V1 *--- Y4919_ARATH); contains Interpro domain(s) IPR019339 CBF1-interacting co-repressor CIR, N-terminal	22.52	27.32	14.38	21.89	26.07	22.44	93.7	80.2	58.98	120.05	88.2325	3.93	1.44346e-05
Solyc11g011990.1.1	Plastid terminal oxydase	64.29	61.77	73.08	63.01	43.11	61.05	146.69	123.69	147.83	92.14	127.588	2.09	1.4435e-05
Solyc06g008230.2.1	Calmodulin-binding protein (AHRD V1 **-* Q7XJB9_ORYSI); contains Interpro domain(s) IPR011990 Tetratricopeptide-like helical	11.01	13.86	12.8	13.67	8.38	11.94	40.7	36.63	39.81	41.52	39.665	3.32	1.455e-05
Solyc01g098710.2.1	Aspartyl protease family protein (AHRD V1 **-- D7LT22_ARALY); contains Interpro domain(s) IPR001461 Peptidase A1	2.75	3.37	2.1	3.12	3.19	2.91	11.24	15.78	6.27	12.16	11.3625	3.91	1.4633e-05
Solyc12g019300.1.1	Acetolactate synthase small subunit (AHRD V1 ***- Q9SMC2_NICPL); contains Interpro domain(s) IPR019455 Acetolactate synthase, small subunit, C-terminal	31.14	33.8	39.3	29.4	19.28	30.58	7.92	7.51	2.09	4.46	5.495	0.18	1.46881e-05
Solyc01g095430.2.1	Threonine endopeptidase (AHRD V1 **-- B6TCN7_MAIZE)	19.23	17.93	26.91	22.2	18.55	20.96	79.99	113.42	78.98	74.61	86.75	4.14	1.48167e-05
Solyc10g078710.1.1	Unknown Protein (AHRD V1); contains Interpro domain(s) IPR004333 Transcription factor, SBP-box	60.93	41	58.95	38.25	50.14	49.85	140.81	116.54	104.98	126.6	122.233	2.45	1.55029e-05
Solyc02g062730.2.1	Unknown Protein (AHRD V1)	7.95	5.54	5.41	5.48	3.14	5.5	168.77	186.42	133.3	191.43	169.98	30.88	1.56377e-05
Solyc10g075050.1.1	Non-specific lipid-transfer protein (AHRD V1 ***- A7UGG9_SOLTU); contains Interpro domain(s) IPR013770 Plant lipid transfer protein and hydrophobic protein, helical	0	0	0	0	0	0	5.01	4.75	3.96	5.29	4.7525	475.25	1.5757e-05
Solyc02g079170.2.1	NADH dehydrogenase like protein (AHRD V1 **** O65414_ARATH); contains Interpro domain(s) IPR013027 FAD-dependent pyridine nucleotide-disulphide oxidoreductase	39.9	58.31	42.01	53.47	33.68	45.47	22.55	19.01	16.75	16.09	18.6	0.41	1.58716e-05
Solyc10g055500.1.1	Ulp1 protease family C-terminal catalytic domain containing protein (AHRD V1 *-*- Q60D46_SOLDE)	0	0	0	0	0	0	1.94	1.38	0.96	1.23	1.3775	137.75	1.60118e-05
Solyc11g042860.1.1	Unknown Protein (AHRD V1)	19.55	16.77	13.55	22.83	18.81	18.3	58.4	58.33	50.56	69.76	59.2625	3.24	1.60676e-05
Solyc07g006410.1.1	Unknown Protein (AHRD V1)	3.77	4.4	1.29	4.88	5.64	4	0.61	0	0	0.39	0.25	0.06	1.60681e-05
Solyc01g006130.2.1	Homology to unknown gene (AHRD V1 *-*- Q010T6_OSTTA); contains Interpro domain(s) IPR001305 Heat shock protein DnaJ, cysteine-rich region	12	10.67	11.75	8.77	12.02	11.04	38.4	56.16	41.11	38.4	43.5175	3.94	1.6182e-05
Solyc05g006980.2.1	Homeobox-leucine zipper-like protein (AHRD V1 *-*- Q3HRT1_PICGL); contains Interpro domain(s) IPR001356 Homeobox	11.95	13.2	7.77	12.97	3.78	9.93	93.31	93.57	35.78	108.01	82.6675	8.32	1.61983e-05
Solyc04g054810.2.1	Pollen allergen Phl p 11 (AHRD V1 ***- B6T2Z8_MAIZE); contains Interpro domain(s) IPR006041 Pollen Ole e 1 allergen and extensin	890.01	555.27	810.95	548.1	806.86	722.24	451.28	336.27	703.72	370.82	465.522	0.64	1.64611e-05
Solyc04g055020.1.1	Iron sulfur subunit of succinate dehydrogenase (AHRD V1 **** Q9XGC8_MAIZE); contains Interpro domain(s) IPR004489 Succinate dehydrogenase/fumarate reductase iron-sulphur protein	0	0	0	0	0	0	4.1	1.57	1.74	1.2	2.1525	215.25	1.64611e-05
Solyc08g078460.2.1	Inositol 2-dehydrogenase like protein (AHRD V1 **-- O23580_ARATH); contains Interpro domain(s) IPR016040 NAD(P)-binding domain	71.54	100.43	52.47	74.66	40.84	67.99	4.42	33.83	10.06	5.27	13.395	0.2	1.64655e-05
Solyc10g045220.1.1	Apocytochrome f (AHRD V1 ***- D3WBH0_9AQUA); contains Interpro domain(s) IPR002325 Cytochrome f	0.28	0	0.45	0.24	0.37	0.27	3.24	3.55	2.56	2.21	2.89	10.78	1.68613e-05
Solyc04g015450.2.1	GTP-binding protein lepA (AHRD V1 **** A8YK29_MICAE); contains Interpro domain(s) IPR006297 GTP-binding protein LepA	12.46	15.99	20.26	10.86	13.65	14.64	37.82	38.94	39.38	43.04	39.795	2.72	1.68895e-05
Solyc10g005310.2.1	Adenosine deaminase-like protein (Predicted) (AHRD V1 **** B2KIP2_RHIFE); contains Interpro domain(s) IPR001365 Adenosine/AMP deaminase	11.81	10.79	9.13	13.69	9.28	10.94	3.46	3.22	3.57	5.06	3.8275	0.35	1.68979e-05
Solyc11g066070.1.1	Unknown Protein (AHRD V1)	95.05	106.08	110.52	95.43	119.9	105.4	24.43	37.24	23.43	22.12	26.805	0.25	1.71858e-05
Solyc05g015500.2.1	Zinc finger Ran-binding domain-containing protein 2 (AHRD V1 *-** ZRAB2_RAT); contains Interpro domain(s) IPR001876 Zinc finger, RanBP2-type	109.34	147.41	101.51	128.38	157.4	128.81	80.73	67.54	49.81	94.43	73.1275	0.57	1.71984e-05
Solyc02g092070.2.1	Growth regulating factor 1 (Fragment) (AHRD V1 *--- A6MZS4_ORYSI); contains Interpro domain(s) IPR014977 WRC	0	0	0	0	0	0	2.4	1.83	0.54	3.92	2.1725	217.25	1.72225e-05
Solyc03g097190.2.1	Cingulin-like (AHRD V1 *--- Q6Z7G3_ORYSJ)	9.35	6.54	6.4	4.81	6.01	6.62	22.36	16.27	19.97	16.6	18.8	2.84	1.73984e-05
Solyc08g080690.2.1	Methyl binding domain protein (AHRD V1 *-*- B9I4C0_POPTR); contains Interpro domain(s) IPR001739 Methyl-CpG DNA binding	7.27	9.56	7.08	7.73	10.68	8.46	19.74	20.02	20.2	26.22	21.545	2.55	1.75113e-05
Solyc06g074300.2.1	Ribosomal protein (AHRD V1 ***- Q6ER67_ORYSJ); contains Interpro domain(s) IPR002143 Ribosomal protein L1	91.46	86.12	72.42	97.42	67.56	83	122.47	112.44	107.05	93.61	108.892	1.31	1.7526e-05
Solyc06g068870.2.1	BHLH transcription factor (AHRD V1 *-** A9YWR2_MEDTR); contains Interpro domain(s) IPR011598 Helix-loop-helix DNA-binding	29.11	26.12	22.89	23.15	25.43	25.34	81.54	76.44	64.55	66.36	72.2225	2.85	1.75727e-05
Solyc11g012290.1.1	SWIB/MDM2 domain containing protein (AHRD V1 *-*- B6TD34_MAIZE); contains Interpro domain(s) IPR019835 SWIB domain	14.02	11.87	11.13	6.7	13.29	11.4	31.48	32.63	28.51	22.71	28.8325	2.53	1.76265e-05
Solyc01g102960.2.1	class IV heat shock protein (AHRD V1 ***- B6T3F5_MAIZE); contains Interpro domain(s) IPR002068 Heat shock protein Hsp20	11.41	22.56	5.83	30.47	8.66	15.79	130.1	165	246.95	329.22	217.817	13.8	1.80815e-05
Solyc01g049650.2.1	Pyruvate kinase (AHRD V1 ***- B9SBM7_RICCO); contains Interpro domain(s) IPR001697 Pyruvate kinase	15.34	18.21	16	16.68	15.45	16.34	5.05	6.63	6.29	6.16	6.0325	0.37	1.8115e-05
Solyc02g036320.1.1	Photosystem I P700 chlorophyll a apoprotein (AHRD V1 ***- Q15B79_TOBAC); contains Interpro domain(s) IPR001280 Photosystem I psaA and psaB	0	0	0	0.74	0.98	0.34	12.21	13.03	13.26	9.68	12.045	35.01	1.84093e-05
Solyc01g099670.2.1	40S ribosomal protein S10-like (AHRD V1 ***- Q2XTB2_SOLTU); contains Interpro domain(s) IPR005326 Plectin/S10, N-terminal	303.69	328.84	245.93	327.65	470.02	335.23	194.35	190.31	192.3	192.23	192.298	0.57	1.84825e-05
Solyc04g074910.2.1	40S ribosomal protein S21 (AHRD V1 ***- D7M5J1_ARALY); contains Interpro domain(s) IPR001931 Ribosomal protein S21e	164.62	149.3	142.9	164	83.33	140.83	130.67	149.92	105.07	132.82	129.62	0.92	1.85086e-05
Solyc02g082570.1.1	Unknown Protein (AHRD V1)	57.82	47.77	45.64	46.15	23.75	44.23	79.58	91.94	107.67	74.25	88.36	2	1.88716e-05
Solyc04g081350.2.1	Transcription factor E2F (AHRD V1 **** B9GQW1_POPTR); contains Interpro domain(s) IPR015633 E2F Family	2.48	1.72	0.49	2.14	1.04	1.57	8.59	8.73	5.62	5.29	7.0575	4.48	1.90048e-05
Solyc05g012310.2.1	Ureide permease 2 (AHRD V1 ***- B6U6B9_MAIZE); contains Interpro domain(s) IPR009834 Fatty acid elongase 3-ketoacyl-CoA synthase 1	16.4	16.88	13.82	14.31	15.77	15.44	4.32	9.39	4.93	5.17	5.9525	0.39	1.96301e-05
Solyc10g037880.1.1	Blue copper protein (AHRD V1 *--- B6UB13_MAIZE); contains Interpro domain(s) IPR003245 Plastocyanin-like	9.03	7.63	10.42	10.96	5.37	8.68	0.6	0	0	2.27	0.7175	0.08	1.98726e-05
Solyc12g099920.1.1	Unknown Protein (AHRD V1)	20.64	22.22	21.66	17.38	16.73	19.73	49.28	46.74	37.32	41.65	43.7475	2.22	1.98726e-05
Solyc06g071870.2.1	60S ribosomal protein L17 (AHRD V1 ***- D7KV33_ARALY); contains Interpro domain(s) IPR005721 Ribosomal protein L22/L17, eukaryotic/archaeal	95.03	99.63	68.32	103.44	92.48	91.78	61.07	65.56	82.87	66.15	68.9125	0.75	2.01446e-05
Solyc02g093900.2.1	Cytochrome c1 (AHRD V1 **** Q9FKS5_ARATH); contains Interpro domain(s) IPR002326 Cytochrome c1	116.55	121.72	126.3	115.82	149.63	126	72.74	97.32	90.89	77.07	84.505	0.67	2.02213e-05
Solyc09g011620.1.1	Glutathione S-transferase-like protein (AHRD V1 **** A8DUB0_SOLLC); contains Interpro domain(s) IPR004046 Glutathione S-transferase, C-terminal	17.02	21.23	17.19	22.77	8.26	17.29	2.71	3.86	3.57	1.72	2.965	0.17	2.04477e-05
Solyc12g009120.1.1	RING-box protein (AHRD V1 ***- Q2PYP4_ARAHY); contains Interpro domain(s) IPR018957 Zinc finger, C3HC4 RING-type	109.75	114.91	104.79	99.84	124.64	110.79	39.25	31.49	40.9	35.99	36.9075	0.33	2.08613e-05
Solyc01g067670.2.1	Unknown Protein (AHRD V1)	19.58	18.41	21.03	18.35	13.23	18.12	382.4	274.46	576.14	420.71	413.428	22.82	2.09032e-05
Solyc06g009380.2.1	mRNA clone RAFL24-05-D16 (AHRD V1 ***- Q67YW5_ARATH)	94.46	68.76	59.57	74.11	91.59	77.7	37.41	48.18	48.14	24.12	39.4625	0.51	2.1051e-05
Solyc08g006160.2.1	Plastid fibrillin 3 (Fragment) (AHRD V1 **-- A6XBK9_COFCA); contains Interpro domain(s) IPR006843 PAP fibrillin	50.22	40.83	62.57	51.3	33.81	47.75	16.55	22.69	20.09	25.08	21.1025	0.44	2.12069e-05
Solyc03g122300.1.1	Unknown Protein (AHRD V1); contains Interpro domain(s) IPR012876 Protein of unknown function DUF1677, plant	908.46	726.33	837.25	840.75	951.23	852.8	299.75	399.49	284.4	321.13	326.192	0.38	2.15289e-05
Solyc02g062290.2.1	Polyadenylate-binding protein (AHRD V1 *--- C1GL98_PARBD); contains Interpro domain(s) IPR000504 RNA recognition motif, RNP-1	18.62	23.64	20.86	25.76	37.97	25.37	79.32	76.25	56.74	80.31	73.155	2.88	2.15987e-05
Solyc05g026270.1.1	Ulp1 protease family C-terminal catalytic domain containing protein (AHRD V1 ***- Q60D46_SOLDE)	0	0	0	0	0.08	0.02	2.2	2.87	1.45	2.79	2.3275	145.47	2.19087e-05
Solyc08g007290.2.1	Unknown Protein (AHRD V1)	13.99	16.01	12.33	12.05	5.76	12.03	0	5.64	6.26	6.7	4.65	0.39	2.19892e-05
Solyc02g038760.2.1	AT-hook motif nuclear localized protein 2 (AHRD V1 ***- A1A6F0_ORYSJ); contains Interpro domain(s) IPR005175 Protein of unknown function DUF296	20.94	25.24	15.22	23.66	31.4	23.29	12.55	9.78	8.26	10.23	10.205	0.44	2.2346e-05
Solyc02g085920.2.1	Homology to unknown gene (AHRD V1 *-*- Q00YZ4_OSTTA)	45.27	48.2	30.21	47	27.21	39.58	178.95	158.67	103.6	198.59	159.953	4.04	2.25032e-05
Solyc02g077370.1.1	Ethylene-responsive transcription factor 2 (AHRD V1 ***- B6SSU7_MAIZE); contains Interpro domain(s) IPR001471 Pathogenesis-related transcriptional factor and ERF, DNA-binding	12.53	7.72	14.92	7.88	7.12	10.03	0	2.15	0	0.76	0.7275	0.07	2.2654e-05
Solyc03g119130.2.1	Histone H1 (AHRD V1 *-*- Q41025_PEA); contains Interpro domain(s) IPR005818 Histone H1/H5	84.52	90.13	78.86	94.14	123.99	94.33	303.85	529.32	326.39	274.93	358.623	3.8	2.32211e-05
Solyc10g083970.1.1	S-adenosylmethionine synthase (AHRD V1 ***- B5LAW6_CAPAN); contains Interpro domain(s) IPR002133 S-adenosylmethionine synthetase	43.23	31.59	50.05	27.46	29.62	36.39	5.5	11.56	6.71	11.4	8.7925	0.24	2.35179e-05
Solyc03g118630.2.1	Unknown Protein (AHRD V1)	9.07	16.39	4.12	21.64	14.67	13.18	0.48	2.06	0.38	0	0.73	0.06	2.36592e-05
Solyc01g103090.2.1	Splicing factor U2af subunit (AHRD V1 *-*- B6T3Q5_MAIZE); contains Interpro domain(s) IPR009145 U2 auxiliary factor small subunit	6.95	9.61	6.02	8.77	7.18	7.71	21.63	22.2	14.83	27.89	21.6375	2.81	2.3683e-05
Solyc07g007950.1.1	Calmodulin-like protein (AHRD V1 ***- Q6RZU7_MUSAC); contains Interpro domain(s) IPR011992 EF-Hand type	8.12	7.24	14.8	4.88	4.89	7.99	20.59	26.5	18.69	21.66	21.86	2.74	2.42582e-05
Solyc01g011430.2.1	Diacylglycerol O-acyltransferase (AHRD V1 ***- A5UWY0_ROSS1); contains Interpro domain(s) IPR009721 Protein of unknown function DUF1298	0	0	0	0	0	0	1.35	1.51	0.46	2.69	1.5025	150.25	2.4326e-05
Solyc05g008350.2.1	ABC transporter G family member 7 (AHRD V1 **** AB7G_ARATH); contains Interpro domain(s) IPR013525 ABC-2 type transporter	5.02	6.57	6.52	5.23	5.69	5.81	12.92	26.3	14.98	18.47	18.1675	3.13	2.4566e-05
Solyc06g005420.1.1	Histone H4 (AHRD V1 ***- B6T0P4_MAIZE); contains Interpro domain(s) IPR001951 Histone H4	111.86	78.67	69.15	91.4	100.48	90.31	31.94	36.09	18.55	23.82	27.6	0.31	2.46595e-05
Solyc12g015860.1.1	Farnesyl pyrophosphate synthase (AHRD V1 ***- O65004_SOLLC); contains Interpro domain(s) IPR000092 Polyprenyl synthetase	207.02	245.05	225.82	259.21	141.68	215.76	34.75	119.98	32.85	36.47	56.0125	0.26	2.48272e-05
Solyc10g081600.1.1	Rhomboid protease GlpG (AHRD V1 *-*- C5B969_EDWI9); contains Interpro domain(s) IPR002610 Peptidase S54, rhomboid	31.93	34.15	26.52	32.84	36.01	32.29	11.23	10.71	10	11.81	10.9375	0.34	2.48438e-05
Solyc02g084500.2.1	UPF0183 domain protein (AHRD V1 **-- B8M4A7_TALSN); contains Interpro domain(s) IPR005373 Uncharacterised protein family UPF0183	47.57	59.81	46.9	49.48	67.28	54.21	21.43	23.48	25.05	29.88	24.96	0.46	2.50972e-05
Solyc11g072260.1.1	40S ribosomal protein S13 (AHRD V1 ***- D7LRU2_ARALY); contains Interpro domain(s) IPR000589 Ribosomal protein S15	122.38	110.39	115.56	112.94	103.4	112.93	46.92	42.53	31.99	30.15	37.8975	0.34	2.52556e-05
Solyc04g026100.1.1	30S ribosomal protein S9 (AHRD V1 ***- C5JX04_AJEDS); contains Interpro domain(s) IPR000754 Ribosomal protein S9	212.45	155.27	149.36	187.89	253.35	191.66	77.24	81.26	53.71	47.7	64.9775	0.34	2.52576e-05
Solyc03g062790.2.1	cDNA clone 002-130-C06 full insert sequence (AHRD V1 **-- B7F0E5_ORYSJ)	12.65	9.96	13.59	9.32	7.64	10.63	28.39	26.77	33.37	27.62	29.0375	2.73	2.56886e-05
Solyc04g081530.1.1	Chaperone protein dnaJ 11 (AHRD V1 *-*- B6SUM8_MAIZE); contains Interpro domain(s) IPR001623 Heat shock protein DnaJ, N-terminal	0.7	0.33	0.76	0.61	0.54	0.59	3.76	9.8	5.44	11.91	7.7275	13.14	2.56886e-05
Solyc05g006080.1.1	Oligosaccharyltransferase complex subunit ostc-B (AHRD V1 **-- OSTCB_XENLA); contains Interpro domain(s) IPR019353 Oligosaccharyltransferase complex, subunit DC2, eukaryote	104.54	101.02	71.79	114.4	151.34	108.62	34.93	36.89	29.75	22.14	30.9275	0.28	2.56886e-05
Solyc08g077540.1.1	Unknown Protein (AHRD V1)	23.96	9.54	18.26	17.32	31.62	20.14	1.38	1.96	0	1.74	1.27	0.06	2.57112e-05
Solyc07g044840.2.1	2 3-bisphosphoglycerate-independent phosphoglycerate mutase (AHRD V1 **** B9S1V6_RICCO); contains Interpro domain(s) IPR005995 Phosphoglycerate mutase, 2,3-bisphosphoglycerate-independent	199.22	219.98	188.05	206.65	243.84	211.55	118.3	107.37	94.12	129.39	112.295	0.53	2.58725e-05
Solyc12g019450.1.1	Unknown Protein (AHRD V1)	10.45	9.31	11.23	5.07	7.49	8.71	25.59	34.76	42.26	25.07	31.92	3.66	2.6108e-05
Solyc11g039840.1.1	Ubiquinol-cytochrome c reductase iron-sulfur subunit (AHRD V1 **** Q38M54_SOLTU); contains Interpro domain(s) IPR005805 Rieske iron-sulphur protein, C-terminal	628.57	627.28	732.17	607.51	669.4	652.99	214.15	267.6	270.69	254.71	251.788	0.39	2.6342e-05
Solyc01g096000.2.1	Harpin-induced protein (AHRD V1 ***- B6SQ86_MAIZE); contains Interpro domain(s) IPR010847 Harpin-induced 1	73.89	95.22	73.06	72.31	119.46	86.79	59.11	52.83	50.16	33.44	48.885	0.56	2.68867e-05
Solyc01g096620.2.1	Unknown Protein (AHRD V1)	6.19	8.36	4.14	8.89	5.57	6.63	42.01	34.92	23.11	42.48	35.63	5.37	2.70903e-05
Solyc04g077020.2.1	Tubulin alpha-3 chain (AHRD V1 ***- B6SPX4_MAIZE); contains Interpro domain(s) IPR002452 Alpha tubulin	155.91	172.24	88.52	155.06	207.95	155.94	49.83	67.05	60.4	40.65	54.4825	0.35	2.70903e-05
Solyc03g044000.1.1	Ribosomal protein L26 (AHRD V1 ***- A8HMG7_CHLRE); contains Interpro domain(s) IPR005756 Ribosomal protein L26, eukaryotic/archaeal	581.96	478.21	415.83	433.99	326.45	447.29	144.9	188.68	139.12	192.11	166.203	0.37	2.72744e-05
Solyc10g007600.2.1	L-lactate dehydrogenase (AHRD V1 ***- LLDD_VIBPA); contains Interpro domain(s) IPR012133 Alpha-hydroxy acid dehydrogenase, FMN-dependent	6.9	6.85	13.14	6.58	5.84	7.86	2.1	0.75	1.04	0.33	1.055	0.13	2.75922e-05
Solyc06g075850.1.1	Histone H4 (AHRD V1 ***- B6T0P4_MAIZE); contains Interpro domain(s) IPR001951 Histone H4	26.38	21.55	17.57	31.83	22.6	23.99	7.52	4.68	0.74	2.38	3.83	0.16	2.78598e-05
Solyc10g084050.1.1	26S protease regulatory subunit 6B homolog (AHRD V1 *--- PRS6B_ARATH); contains Interpro domain(s) IPR005938 ATPase, AAA-type, CDC48	141.42	215.4	124.52	149.18	181.17	162.34	82.85	67.88	49.51	54.05	63.5725	0.39	2.81288e-05
Solyc01g081540.2.1	Myosin XI-F (AHRD V1 ***- B0CN60_NICBE); contains Interpro domain(s) IPR001609 Myosin head, motor region	6.55	7.12	7	6.12	6.72	6.7	16.33	17.51	15.41	13.67	15.73	2.35	2.86398e-05
Solyc02g085000.2.1	Genomic DNA chromosome 5 TAC clone K1F13 (AHRD V1 ***- Q9FJZ1_ARATH)	39.22	28.72	42.31	33.09	26.81	34.03	93.7	97.89	119.51	90.42	100.38	2.95	2.86398e-05
Solyc04g045570.2.1	Unknown Protein (AHRD V1)	0.53	0.5	0	0.91	2.42	0.87	22.39	27.52	25.72	20.64	24.0675	27.6	2.88254e-05
Solyc01g087190.2.1	Chaperonin-like protein (AHRD V1 *-*- Q2LJI6_9NOSO); contains Interpro domain(s) IPR003435 Chaperonin-like RbcX	8.6	10	7.35	7.41	7.45	8.16	37.85	25.99	28.16	37.94	32.485	3.98	2.88621e-05
Solyc06g072850.1.1	Unknown Protein (AHRD V1)	0.93	0	1	0	0	0.39	31.46	35.35	81.1	20.99	42.225	109.39	2.92151e-05
Solyc01g006660.1.1	Subtilisin-like serine protease (AHRD V1 **-* Q8LAE1_ARATH); contains Interpro domain(s) IPR015500 Peptidase S8, subtilisin-related	0.97	3.55	1.13	2.1	1.43	1.84	0	0	0	0	0	0.01	2.92288e-05
Solyc05g006720.1.1	Glucose/sorbosone dehydrogenase-like protein (AHRD V1 *--- C6W4K1_DYAFD); contains Interpro domain(s) IPR011042 Six-bladed beta-propeller, TolB-like	8.27	7.44	6.08	9.76	4.33	7.18	0	0	0	0	0	0	2.941e-05
Solyc01g108570.2.1	Gibberellin receptor GID1L2 (AHRD V1 **-- B6TRC0_MAIZE); contains Interpro domain(s) IPR013094 Alpha/beta hydrolase fold-3	2.14	1.35	0.92	0.98	2.51	1.58	43.67	96.78	82.38	18.72	60.3875	38.22	2.94414e-05
Solyc08g081110.2.1	Unknown Protein (AHRD V1)	3.1	3.78	3.09	3.62	3.98	3.51	0	0	0	0	0	0	2.95934e-05
Solyc09g097760.2.1	Glycine rich protein (AHRD V1 *-*- Q94CG1_TOBAC); contains Interpro domain(s) IPR010800 Glycine rich	16.99	1.73	5.87	9.93	6.96	8.3	79.85	117.72	75.1	185.8	114.617	13.82	3.02338e-05
Solyc10g045340.1.1	Ulp1 protease family C-terminal catalytic domain containing protein (AHRD V1 *-*- Q60D46_SOLDE)	0	0	0	0	0	0	0.22	1.53	1.53	1.09	1.0925	109.25	3.06291e-05
Solyc04g078480.2.1	DNA-directed RNA polymerase (Fragment) (AHRD V1 *-*- D7UBN7_VITVI)	10.39	9.27	6.99	9.08	7.11	8.57	37.5	40.73	44.04	29.4	37.9175	4.43	3.11411e-05
Solyc11g073050.1.1	Ras-related protein Rab-8A (AHRD V1 ***- C1C362_9MAXI); contains Interpro domain(s) IPR003579 Ras small GTPase, Rab type	60.18	66.76	52.97	71.7	42.45	58.81	21.61	17.94	16.71	21.12	19.345	0.33	3.11982e-05
Solyc08g060840.1.1	Protein FAR1-RELATED SEQUENCE 4 (AHRD V1 **-- FRS4_ARATH); contains Interpro domain(s) IPR004330 Transcription factor, FAR1-related	7.3	14.3	10.48	12.7	14.67	11.89	26.35	26.65	28.18	33.55	28.6825	2.41	3.13844e-05
Solyc12g006340.1.1	Auxin response factor 6 (AHRD V1 ***- C7FFK5_SOLLC); contains Interpro domain(s) IPR003340 Transcriptional factor B3	6.44	11.96	9.02	5.79	12.2	9.08	24.93	24.47	31.5	34.13	28.7575	3.17	3.14294e-05
Solyc06g008720.2.1	Zinc ion binding protein (AHRD V1 *-*- D7LTA9_ARALY)	9.43	10.69	10.8	9.77	10.66	10.27	20.11	28.29	22.49	31.43	25.58	2.49	3.16112e-05
Solyc07g065200.2.1	Mitochondrial import inner membrane translocase subunit tim22 (AHRD V1 *-*- B6U2A3_MAIZE); contains Interpro domain(s) IPR003397 Mitochondrial inner membrane translocase complex, subunit Tim17/22	67.49	48.81	61.3	55.96	53.37	57.39	24.19	34.43	28.3	21.23	27.0375	0.47	3.17269e-05
Solyc04g016500.1.1	HAT family dimerisation domain containing protein (AHRD V1 ***- Q2QPA8_ORYSJ); contains Interpro domain(s) IPR007021 Protein of unknown function DUF659	0	0	0	0	0.1	0.02	1.43	1.53	1.89	1.51	1.59	79.5	3.22492e-05
Solyc11g006110.1.1	UDP-glucosyltransferase family 1 protein (AHRD V1 ***- C6KI44_CITSI); contains Interpro domain(s) IPR002213 UDP-glucuronosyl/UDP-glucosyltransferase	7.58	14.74	8.14	22.09	6.76	11.86	0	0.46	0	0	0.115	0.01	3.22917e-05
Solyc01g056940.2.1	Ubiquitin (AHRD V1 ***- D3PHG3_9MAXI); contains Interpro domain(s) IPR019956 Ubiquitin subgroup	394.57	372.84	301.28	359.76	427.9	371.27	244.58	257.25	220.71	198.02	230.14	0.62	3.23521e-05
Solyc02g050140.2.1	Os05g0264200 protein (Fragment) (AHRD V1 *-*- Q0DJL6_ORYSJ); contains Interpro domain(s) IPR006927 Protein of unknown function DUF639	6.21	5.05	4.48	5.81	4.37	5.18	13.63	17.66	9.66	18.39	14.835	2.86	3.29271e-05
Solyc11g006750.1.1	Unknown Protein (AHRD V1)	313.47	386.33	285.92	445.2	401.33	366.45	140.38	150.21	72.74	220.68	146.002	0.4	3.29366e-05
Solyc06g076810.1.1	Unknown Protein (AHRD V1)	0	0	0	0	0.17	0.03	4.84	3.45	6.38	5.12	4.9475	145.51	3.3487e-05
Solyc03g025340.1.1	C2 domain-containing protein (AHRD V1 *--- Q5DVL6_HORVD); contains Interpro domain(s) IPR018029 C2 membrane targeting protein	246.77	256.38	369.34	288.48	494.78	331.15	81.52	63.36	78.28	52.38	68.885	0.21	3.37505e-05
Solyc01g107690.2.1	Unknown Protein (AHRD V1)	3.36	2.8	2.73	3.67	2.22	2.96	99.55	127.22	71.35	116.85	103.743	35.1	3.39883e-05
Solyc11g065380.1.1	Coiled-coil domain-containing protein 75 (AHRD V1 ***- B9EQ35_SALSA); contains Interpro domain(s) IPR000467 D111/G-patch	13.66	15.53	10.83	15.64	14.99	14.13	44.67	40.29	27.09	34.88	36.7325	2.6	3.39883e-05
Solyc02g077080.2.1	Os06g0207500 protein (Fragment) (AHRD V1 **-- Q0DDQ9_ORYSJ); contains Interpro domain(s) IPR004253 Protein of unknown function DUF231, plant	52.25	55.24	53.45	60.66	44.77	53.27	30.19	30.89	28.44	38.27	31.9475	0.6	3.43698e-05
Solyc04g054190.2.1	ABC-1 domain protein (AHRD V1 **-- D7E596_NOSA0); contains Interpro domain(s) IPR004147 ABC-1	4.06	7.59	5.11	8.37	7.37	6.5	19.02	18.78	11.45	20.67	17.48	2.69	3.46232e-05
Solyc01g106300.2.1	Unknown Protein (AHRD V1)	0	0	0	0	0	0	7.18	10.22	2.27	14.57	8.56	856	3.46514e-05
Solyc06g062890.2.1	Unknown Protein (AHRD V1)	2.61	2.37	1.46	3.04	2.87	2.47	45.67	57.42	25.17	45.78	43.51	17.62	3.4754e-05
Solyc07g007410.2.1	Leucine-rich repeat family protein (AHRD V1 **-- D7KDI8_ARALY); contains Interpro domain(s) IPR006553 Leucine-rich repeat, cysteine-containing subtype	50.63	44.44	39.91	45.81	20.97	40.35	159.81	111.47	147.6	144.09	140.743	3.49	3.47819e-05
Solyc02g090040.1.1	CTP synthase (AHRD V1 *-*- D7MFK7_ARALY)	5.54	2.39	5.95	6.51	7.12	5.5	30.48	20.41	17.7	32.95	25.385	4.61	3.48469e-05
Solyc11g073200.1.1	Legumin 11S-globulin (AHRD V1 **-- Q39770_GINBI); contains Interpro domain(s) IPR014710 RmlC-like jelly roll fold	39.5	44.67	38.64	41.07	32.68	39.31	13.68	17.52	12.11	4.86	12.0425	0.31	3.48469e-05
Solyc01g089970.2.1	Nucleoside diphosphate kinase (AHRD V1 ***- Q3Y5A4_SOLCH); contains Interpro domain(s) IPR001564 Nucleoside diphosphate kinase, core	472.76	405.85	350.68	429.23	394.52	410.61	349.51	310.71	233.59	301.76	298.893	0.73	3.51544e-05
Solyc03g097670.2.1	ATP binding protein (AHRD V1 **-- D7LS09_ARALY); contains Interpro domain(s) IPR003594 ATP-binding region, ATPase-like	11.1	12.77	7.83	10.29	11.06	10.61	4.51	5.36	2.16	3.98	4.0025	0.38	3.51544e-05
Solyc08g062910.2.1	Elongation factor EF-2 (AHRD V1 **** Q9SGT4_ARATH); contains Interpro domain(s) IPR000795 Protein synthesis factor, GTP-binding	306.73	319	271.6	322.45	383.3	320.62	152.58	166.53	132.93	178.49	157.632	0.49	3.5214e-05
Solyc12g021310.1.1	WD repeat-containing protein 91 (AHRD V1 ***- B9ENS6_SALSA)	10.31	10.32	6.58	11.76	10.23	9.84	20.83	38.11	21.15	36.47	29.14	2.96	3.52179e-05
Solyc02g089400.2.1	Amino acid transporter (AHRD V1 ***- B9N1V7_POPTR); contains Interpro domain(s) IPR013057 Amino acid transporter, transmembrane	21.56	25.88	22.28	21.67	21.26	22.53	6.78	13.87	4.85	14.24	9.935	0.44	3.53647e-05
Solyc08g065840.2.1	Unknown Protein (AHRD V1); contains Interpro domain(s) IPR012438 Protein of unknown function DUF1639	18.91	10.46	20.77	19.88	10.09	16.02	60.02	85.4	57.88	75.2	69.625	4.35	3.55529e-05
Solyc01g100260.2.1	Guanosine-5&apos-triphosphate 3&apos-diphosphate pyrophosphatase (AHRD V1 **-- D8MKR7_9ENTR); contains Interpro domain(s) IPR003695 Ppx/GppA phosphatase	16.38	16.9	14.95	14.27	14.18	15.34	37.42	34.88	40.78	39.31	38.0975	2.48	3.55949e-05
Solyc11g012360.1.1	Sodium-dependent dicarboxylate transporter (AHRD V1 ***- O35055_RAT); contains Interpro domain(s) IPR001898 Sodium/sulphate symporter	5.36	8.67	8.74	14.2	13.39	10.07	0.71	2.01	0.28	3.14	1.535	0.15	3.55949e-05
Solyc03g120200.1.1	Regulator of telomere elongation helicase 1 homolog (AHRD V1 ***- RTEL1_AEDAE); contains Interpro domain(s) IPR013020 DNA helicase (DNA repair), Rad3 type	1.9	1.55	1.19	1.32	1.49	1.49	4.32	4.81	4.67	3.93	4.4325	2.97	3.5745e-05
Solyc08g082340.2.1	Glycerol-3-phosphate acyltransferase 3 (AHRD V1 **** GPAT3_HUMAN); contains Interpro domain(s) IPR002123 Phospholipid/glycerol acyltransferase	45.5	43.73	33.64	43	38.66	40.91	23.9	17.19	17.01	22.64	20.185	0.49	3.64109e-05
Solyc08g008470.1.1	Unknown Protein (AHRD V1)	19.83	32.02	27.7	22.79	51.57	30.78	81.23	128.14	66.02	91.03	91.605	2.98	3.66849e-05
Solyc12g005850.1.1	Multidrug resistance protein mdtK (AHRD V1 *--- MDTK_ERWAM); contains Interpro domain(s) IPR002528 Multi antimicrobial extrusion protein MatE	18.18	16.46	16.43	16.22	22.25	17.91	7.43	7.32	3.76	3.86	5.5925	0.31	3.66849e-05
Solyc07g006160.2.1	AFG1-family ATPase (AHRD V1 **** D1CU44_9RHIZ); contains Interpro domain(s) IPR005654 ATPase, AFG1-like	23.37	28.84	29.65	25.85	26.39	26.82	8.34	15.03	9.95	8.11	10.3575	0.39	3.66892e-05
Solyc07g042830.2.1	Glycogen synthase (AHRD V1 ***- D1R4V0_9CHLA); contains Interpro domain(s) IPR011835 Glycogen/starch synthases, ADP-glucose type	11.45	10.45	17.09	10.06	10.61	11.93	33.05	27.24	38.9	27.79	31.745	2.66	3.67222e-05
Solyc11g066510.1.1	Ring H2 finger protein (AHRD V1 ***- D9ZHD8_HYPPE); contains Interpro domain(s) IPR011016 Zinc finger, RING-CH-type	7.87	12.75	8.95	8.58	8.23	9.28	19.79	25.81	28	27.7	25.325	2.73	3.68413e-05
Solyc12g089130.1.1	CRAL/TRIO domain containing protein expressed (AHRD V1 **-- Q75GU9_ORYSJ); contains Interpro domain(s) IPR001251 Cellular retinaldehyde-binding/triple function, C-terminal	36.35	53.22	34.01	47.29	59.99	46.17	10.02	21.09	5.28	19.06	13.8625	0.3	3.68594e-05
Solyc04g079940.2.1	NAC domain protein IPR003441 (AHRD V1 ***- B9MVE5_POPTR); contains Interpro domain(s) IPR003441 No apical meristem (NAM) protein	41.43	27	19.77	22.89	21.19	26.46	6.25	10.84	5.53	5.07	6.9225	0.26	3.69049e-05
Solyc01g005240.2.1	Aspartokinase (AHRD V1 ***- B9RGY9_RICCO); contains Interpro domain(s) IPR001341 Aspartate kinase region	27.25	21.52	26.09	21.38	16.85	22.62	5.7	12.4	11.45	8.53	9.52	0.42	3.6964e-05
Solyc11g044910.1.1	Beta-xylosidase 1 (AHRD V1 ***- D7MNR6_ARALY); contains Interpro domain(s) IPR001764 Glycoside hydrolase, family 3, N-terminal	81.88	95.24	90.17	82.21	105.76	91.05	19.62	55.38	26.09	34.66	33.9375	0.37	3.7273e-05
Solyc10g081370.1.1	Small nuclear ribonucleoprotein F (AHRD V1 **-- B6TPP2_MAIZE); contains Interpro domain(s) IPR016487 Small nuclear ribonucleoprotein SmF	193.6	162.77	157.63	184.39	189.32	177.54	72.46	71.08	58.1	36.18	59.455	0.33	3.76248e-05
Solyc00g044750.1.1	U1 small nuclear ribonucleoprotein A (AHRD V1 *--- SNRPA_DROME); contains Interpro domain(s) IPR012677 Nucleotide-binding, alpha-beta plait	8.51	15.11	8.25	9.69	5.88	9.49	0.49	0.35	1.16	3.1	1.275	0.13	3.79284e-05
Solyc04g080230.2.1	BAC19.4 (AHRD V1 ***- Q9FYX2_SOLLC); contains Interpro domain(s) IPR010608 Protein of unknown function DUF1195	20.44	15.98	9.8	9.35	15.87	14.29	5.24	4.75	4.89	7.85	5.6825	0.4	3.79284e-05
Solyc03g079950.2.1	DNA-binding protein BIN4 (AHRD V1 *-*- BIN4_ARATH)	14.77	19.47	14.03	14.72	10.97	14.79	42.4	44.2	29.64	26.56	35.7	2.41	3.81096e-05
Solyc05g009940.2.1	S-layer domain protein (AHRD V1 *-*- C7QMM1_CYAP0); contains Interpro domain(s) IPR001119 S-layer homology region	7.5	8.44	8.14	6.53	3.93	6.91	23.33	18.04	18.29	16.72	19.095	2.76	3.84526e-05
Solyc09g005280.2.1	ATP synthase subunit-like protein (AHRD V1 *--- Q6YWH6_ORYSJ)	4.92	2.92	3.64	4.51	3.29	3.86	16.56	13.67	15.43	10.5	14.04	3.64	3.84632e-05
Solyc07g042480.2.1	Unknown Protein (AHRD V1)	1.58	2.5	0.56	1.81	0.6	1.41	45.98	42.93	22.7	21.86	33.3675	23.66	3.85753e-05
Solyc01g087400.2.1	PHD finger family protein (AHRD V1 *-*- D7LU24_ARALY)	12.61	20.26	16.14	20.06	12.77	16.37	47.51	54.32	35.24	71.68	52.1875	3.19	3.87703e-05
Solyc08g068340.2.1	Eukaryotic translation initiation factor 3 subunit 6-interacting protein (AHRD V1 ***- B6SYA1_MAIZE); contains Interpro domain(s) IPR019382 RNA polymerase I-associated factor PAF67	51.59	61.65	47.74	60.09	52.65	54.74	29.43	27.11	17.73	26.78	25.2625	0.46	3.94128e-05
Solyc11g044350.1.1	WW domain containing adaptor with coiled-coil (AHRD V1 *-*- Q5U4Q0_XENTR); contains Interpro domain(s) IPR001202 WW/Rsp5/WWP	0.23	1.51	0.73	0.2	1.21	0.78	6.46	16.95	8.93	6.14	9.62	12.4	3.94128e-05
Solyc12g062660.1.1	Unknown Protein (AHRD V1)	0.22	0.62	1.17	0.57	0.67	0.65	8.56	3.05	8.3	11.35	7.815	12.02	3.95122e-05
Solyc07g055020.2.1	F-box family protein (AHRD V1 ***- B9GFB6_POPTR); contains Interpro domain(s) IPR001810 Cyclin-like F-box	6.09	5.13	4.07	8.12	3.65	5.41	16.4	17.42	13.14	25.32	18.07	3.34	3.95556e-05
Solyc12g010120.1.1	Reticulon-like protein B21 (AHRD V1 *-*- RTNLS_ARATH); contains Interpro domain(s) IPR003388 Reticulon	10.57	9.64	11.63	9.4	7.03	9.65	22.86	19.34	25.96	16.1	21.065	2.18	3.95556e-05
Solyc06g065350.2.1	Erythroid differentiation-related factor 1-like protein (AHRD V1 ***- Q5N730_ORYSJ)	0.68	1.93	0.64	1.02	3.62	1.58	6.95	7.1	7.04	9.95	7.76	4.92	3.9817e-05
Solyc10g080450.1.1	Unknown Protein (AHRD V1)	17.37	23.62	15.27	20.07	13.89	18.04	78.02	49.01	41.09	44.56	53.17	2.95	3.98576e-05
Solyc02g021020.2.1	Pentatricopeptide repeat protein (AHRD V1 ***- A7BJL0_RAPSA); contains Interpro domain(s) IPR002885 Pentatricopeptide repeat	2.84	2.35	1.99	2.24	3.57	2.6	8.44	9.14	7.44	8.22	8.31	3.2	3.99883e-05
Solyc01g105380.1.1	Unknown Protein (AHRD V1)	9	15.38	23.19	8.53	11.35	13.49	76.88	75.21	122.72	52.79	81.9	6.07	4.01112e-05
Solyc01g099830.2.1	60S ribosomal protein L22-2 (AHRD V1 ***- D7L3W0_ARALY); contains Interpro domain(s) IPR002671 Ribosomal protein L22e	248.69	221.26	185.05	262.03	275.33	238.47	221.78	212.95	164.15	193.66	198.135	0.83	4.07256e-05
Solyc06g069220.1.1	Aspartic proteinase nepenthesin I (AHRD V1 **-- A9ZMF9_NEPAL); contains Interpro domain(s) IPR001461 Peptidase A1	2.66	2.63	2.61	2.48	2.16	2.51	0	0.14	0.16	0.25	0.1375	0.05	4.10667e-05
Solyc04g057990.2.1	mRNA 3&apos-end-processing protein YTH1 (AHRD V1 *--- B6JVP1_SCHJY); contains Interpro domain(s) IPR000571 Zinc finger, CCCH-type	5.31	5.42	3.39	5.38	4.68	4.84	11.63	14.74	11.43	20.54	14.585	3.02	4.1454e-05
Solyc03g111990.2.1	Cytochrome P450 pseudogene	6.98	10	13.39	8.52	2.3	8.24	16.99	19.37	20.89	27.42	21.1675	2.57	4.16392e-05
Solyc01g100230.2.1	Chaperone protein dnaJ (AHRD V1 ***- B6U761_MAIZE); contains Interpro domain(s) IPR001623 Heat shock protein DnaJ, N-terminal	14.02	33.28	36.47	37.05	24.6	29.08	170.54	135.66	157.62	105.1	142.23	4.89	4.1786e-05
Solyc02g077620.1.1	Sulfotransferase 5a (AHRD V1 **** C5H9P6_BRARP); contains Interpro domain(s) IPR000863 Sulfotransferase	5.12	3.53	2.33	3.47	1.13	3.12	0	0	0	0.35	0.0875	0.03	4.22098e-05
Solyc04g072260.1.1	Midasin (AHRD V1 ***- B9MXW7_POPTR); contains Interpro domain(s) IPR012099 Midasin	0.9	1.34	0.73	1.31	2.31	1.32	3.39	3.82	2.73	4.39	3.5825	2.72	4.22098e-05
Solyc11g006120.1.1	UDP-glucoronosyl/UDP-glucosyl transferase family protein (AHRD V1 ***- D7LJA0_ARALY)	9.15	15.2	9.82	13.79	11.37	11.87	0	0	0	0	0	0	4.22098e-05
Solyc06g054150.1.1	Unknown Protein (AHRD V1)	11.99	24.28	6.87	23.88	26.28	18.66	1.42	2.36	0.75	0.6	1.2825	0.07	4.28679e-05
Solyc08g048510.1.1	Unknown Protein (AHRD V1)	21.95	21.54	11	8.83	7.83	14.23	0	0	0	1.65	0.4125	0.03	4.29413e-05
Solyc06g011550.2.1	Myosin XI-K (AHRD V1 ***- B0CN61_NICBE)	15.35	17.43	8.41	16.08	4.37	12.33	70.5	79.19	70.34	54.88	68.7275	5.57	4.42441e-05
Solyc05g055770.2.1	Basic leucine zipper and W2 domain-containing protein 2 (AHRD V1 **-- A8N5N1_COPC7); contains Interpro domain(s) IPR003307 eIF4-gamma/eIF5/eIF2-epsilon	268.55	259.7	232.37	254.97	200.02	243.12	129.49	124.69	101.52	114.24	117.485	0.48	4.43815e-05
Solyc05g013200.1.1	Pentatricopeptide repeat-containing protein (AHRD V1 ***- D7LQC4_ARALY); contains Interpro domain(s) IPR002885 Pentatricopeptide repeat	1.09	1.55	0.88	0.78	1.14	1.09	5.64	5.74	3.69	2.25	4.33	3.98	4.44477e-05
Solyc06g073780.2.1	Structural maintenance of chromosomes protein 3 (AHRD V1 **-- Q8AW91_XENLA); contains Interpro domain(s) IPR003395 RecF/RecN/SMC protein, N-terminal	25.58	28.15	25.73	26.37	32.78	27.72	59.1	71.21	54.96	74.22	64.8725	2.34	4.4677e-05
Solyc07g053430.2.1	Glucan endo-1 3-beta-glucosidase 1 (AHRD V1 *-*- B4FGE4_MAIZE); contains Interpro domain(s) IPR012946 X8	12.52	9.16	7.27	7.94	11.01	9.58	1.73	5.84	3.76	1.64	3.2425	0.34	4.4677e-05
Solyc08g060810.2.1	Ubiquitin ligase complex F-box protein GRR1 (AHRD V1 *-** C5G8H6_AJEDR); contains Interpro domain(s) IPR006553 Leucine-rich repeat, cysteine-containing subtype	80.28	93.66	78.23	91.37	126.06	93.92	43.28	61.06	40.79	58.4	50.8825	0.54	4.4677e-05
Solyc04g050920.2.1	Os02g0504100 protein (Fragment) (AHRD V1 *-*- Q0E114_ORYSJ)	5.95	9.58	4.34	6.32	5.32	6.3	2.24	1.95	0.79	1.89	1.7175	0.27	4.49319e-05
Solyc01g102940.2.1	Methionine s-methyltransferase (AHRD V1 **** B9N0J3_POPTR); contains Interpro domain(s) IPR015424 Pyridoxal phosphate-dependent transferase, major region	2.82	4.21	1.89	2.27	3.25	2.89	0.09	1.41	0.14	0.34	0.495	0.17	4.53859e-05
Solyc04g080310.1.1	Unknown Protein (AHRD V1); contains Interpro domain(s) IPR017956 AT hook, DNA-binding, conserved site	59.92	37.14	29.81	55.45	18.09	40.08	153.86	101.47	132.17	81.15	117.162	2.92	4.54209e-05
Solyc01g087020.2.1	Unknown Protein (AHRD V1)	38.91	39.46	69.09	31.71	31.07	42.05	17.06	14.34	17.15	27.53	19.02	0.45	4.55857e-05
Solyc01g099900.2.1	Ribosomal protein L18 (AHRD V1 ***- C5X0Q5_SORBI); contains Interpro domain(s) IPR000039 Ribosomal protein L18e	619.48	651.62	544.02	570.55	606.42	598.42	566.49	498.43	388.33	571.88	506.283	0.85	4.55857e-05
Solyc01g094640.2.1	( related) (AHRD V1 ***- Q2HTJ8_MEDTR)	13.26	11.52	12.55	8.45	8.76	10.91	30.8	20.45	31.68	26.72	27.4125	2.51	4.56219e-05
Solyc08g078400.2.1	Acyl-CoA oxidase (AHRD V1 **** Q945U3_SOYBN); contains Interpro domain(s) IPR012258 Acyl-CoA oxidase	1.61	2.33	2.55	1.92	2.11	2.1	0.15	0.32	0.12	0.19	0.195	0.09	4.56219e-05
Solyc01g059760.1.1	Ulp1 protease family C-terminal catalytic domain containing protein (AHRD V1 *-*- Q60D46_SOLDE); contains Interpro domain(s) IPR003653 Peptidase C48, SUMO/Sentrin/Ubl1	0	0	0	0	0	0	1.43	0.74	0.51	0.33	0.7525	75.25	4.56523e-05
Solyc10g054660.1.1	Unknown Protein (AHRD V1)	70.19	76.35	76.77	75.89	74.66	74.77	6.82	14.55	25.13	11.52	14.505	0.19	4.56523e-05
Solyc01g081150.2.1	DNA-directed RNA polymerases I II and III subunit RPABC3 (AHRD V1 **** C3KGW8_ANOFI); contains Interpro domain(s) IPR005570 RNA polymerase, Rpb8	102.13	86.81	76.04	93.25	70.37	85.72	66.71	58.97	46.3	62.36	58.585	0.68	4.58647e-05
Solyc10g050890.1.1	Nitrite reductase (AHRD V1 ***- Q76G13_TOBAC); contains Interpro domain(s) IPR006067 Nitrite and sulphite reductase 4Fe-4S region	24.48	21.73	31.64	21.67	27.08	25.32	6.35	11.88	8.31	6.99	8.3825	0.33	4.58647e-05
Solyc09g020010.1.1	Genomic DNA chromosome 5 P1 clone MXC9 (AHRD V1 *-*- Q9FMP0_ARATH)	9.52	16.75	9.02	16.17	9.1	12.11	49.85	44.33	33.47	21.49	37.285	3.08	4.6709e-05
Solyc03g120680.2.1	Glyoxylate reductase (AHRD V1 **** B6TL24_MAIZE); contains Interpro domain(s) IPR006140 D-isomer specific 2-hydroxyacid dehydrogenase, NAD-binding	4.79	7.84	3.21	12.37	5.17	6.68	0	0.22	0.74	0.4	0.34	0.05	4.70555e-05
Solyc01g106100.2.1	DUF593-containing protein 2 (AHRD V1 ***- B0F6T0_MEDTR); contains Interpro domain(s) IPR007656 Protein of unknown function DUF593	3.68	2.56	1.05	2.64	1.55	2.3	8.66	11.88	10.01	11.37	10.48	4.56	4.72386e-05
Solyc03g120930.1.1	Avr9/Cf-9 rapidly elicited protein 146 (AHRD V1 ***- Q9FQZ6_TOBAC)	401.35	768.29	239.18	771.83	572.73	550.68	15.66	167.1	14.35	41.29	59.6	0.11	4.73574e-05
Solyc07g009510.1.1	Chitinase (AHRD V1 ***- P93327_MEDTR); contains Interpro domain(s) IPR001002 Chitin-binding, type 1	243.19	162.25	50.24	74.7	123.99	130.87	2.22	3.95	6.14	8.45	5.19	0.04	4.78651e-05
Solyc03g119860.2.1	Peptidyl-prolyl cis-trans isomerase (AHRD V1 *-*- D8U4U4_VOLCA); contains Interpro domain(s) IPR002130 Peptidyl-prolyl cis-trans isomerase, cyclophilin-type	4.76	4.29	1.84	4.1	1.4	3.28	0.61	0	0	0.39	0.25	0.08	4.88627e-05
Solyc09g082710.2.1	Histone H2A (AHRD V1 ***- B9MZP0_POPTR); contains Interpro domain(s) IPR002119 Histone H2A	81.86	73.88	78.49	67.83	80.97	76.61	62.18	47.15	43.71	32.05	46.2725	0.6	4.93584e-05
Solyc01g107230.2.1	Unknown Protein (AHRD V1)	6.29	4.34	3.99	4.68	3.06	4.47	0	0	0	0	0	0	5.00459e-05
Solyc02g070550.2.1	La-related protein 6 (AHRD V1 *--- LARP6_HUMAN); contains Interpro domain(s) IPR006630 RNA-binding protein Lupus La	167.77	188.65	140.61	185.61	178.6	172.25	590.15	429.5	503.79	520.23	510.918	2.97	5.07167e-05
Solyc05g013030.1.1	26S proteasome regulatory subunit (AHRD V1 ***- A8I274_CHLRE); contains Interpro domain(s) IPR013143 PCI/PINT associated module	70.92	77.43	64.09	71.61	56.66	68.14	20.97	31.31	20.93	25.12	24.5825	0.36	5.076e-05
Solyc03g063290.2.1	Homology to unknown gene (AHRD V1 ***- Q00YC2_OSTTA)	17.75	10.74	8.41	10.65	16.17	12.74	3.43	3.35	2.71	7.06	4.1375	0.32	5.11798e-05
Solyc01g090270.2.1	Bzip-like transcription factor-like (AHRD V1 *-*- Q7X997_ORYSJ); contains Interpro domain(s) IPR006867 Protein of unknown function DUF632	4.68	4.24	2.43	3.24	5.53	4.02	12.26	12.6	11.09	12.57	12.13	3.01	5.15335e-05
Solyc06g074680.2.1	Phospholipid diacylglycerol acyltransferase (AHRD V1 **** B3LPN2_YEAS1); contains Interpro domain(s) IPR003386 Lecithin:cholesterol acyltransferase	0	0	0	0	0.03	0.01	0.55	1.47	0.54	1.92	1.12	186.67	5.17928e-05
Solyc07g042090.2.1	Transmembrane protein 34 (AHRD V1 ***- A9UM61_XENTR); contains Interpro domain(s) IPR005178 Protein of unknown function DUF300	0	0	0	0	0	0	1.98	0.63	0.7	2.23	1.385	138.5	5.18843e-05
Solyc04g078440.2.1	Acetyl xylan esterase A (AHRD V1 **-- D7J664_9BACE); contains Interpro domain(s) IPR005181 Protein of unknown function DUF303, acetylesterase putative	0.17	0	0	0.43	0.13	0.15	3.81	1.81	3.01	2.01	2.66	18.22	5.21451e-05
Solyc03g113290.2.1	Unknown Protein (AHRD V1)	8.96	5.11	7.43	7.06	10.48	7.81	4.89	0	7.72	9.29	5.475	0.7	5.26335e-05
Solyc03g044200.2.1	Alcohol dehydrogenase (AHRD V1 **** Q43169_SOLTU); contains Interpro domain(s) IPR002085 Alcohol dehydrogenase superfamily, zinc-containing	22.37	19.07	20.02	26.53	19.96	21.59	8.01	6.44	6.12	17.04	9.4025	0.44	5.28673e-05
Solyc01g111320.2.1	Thaumatin-like protein (AHRD V1 **-- Q9ZQY9_ARATH); contains Interpro domain(s) IPR001938 Thaumatin, pathogenesis-related	29.44	31.12	29.43	29.68	39.26	31.79	13.4	27.1	11.98	12.52	16.25	0.51	5.30034e-05
Solyc08g005150.2.1	Ubiquitin ligase (AHRD V1 **-* B3G3Y7_ADIVA); contains Interpro domain(s) IPR006575 RWD	6.64	10.91	5.97	8.86	10.35	8.55	32.66	20.37	27.62	22.8	25.8625	3.03	5.34568e-05
Solyc07g062970.2.1	Serine/threonine phosphatase family protein (AHRD V1 **** C1E0J1_9CHLO); contains Interpro domain(s) IPR015655 Protein phosphatase 2C	590.76	658.04	589.08	769.45	798.24	681.11	363.9	555.86	282.24	398.73	400.183	0.59	5.35347e-05
Solyc02g005250.1.1	Ulp1 protease family C-terminal catalytic domain containing protein (AHRD V1 ***- Q60D46_SOLDE); contains Interpro domain(s) IPR003653 Peptidase C48, SUMO/Sentrin/Ubl1	0	0.38	0.22	0.17	0	0.15	3.21	0.76	3.66	3.62	2.8125	18.26	5.3563e-05
Solyc02g005100.2.1	Unknown Protein (AHRD V1)	22.51	21.37	21.41	23.28	62.46	30.21	0	1.93	0	0	0.4825	0.02	5.41406e-05
Solyc04g049800.2.1	AP2-like ethylene-responsive transcription factor At1g79700 (AHRD V1 *--- AP2L3_ARATH); contains Interpro domain(s) IPR001471 Pathogenesis-related transcriptional factor and ERF, DNA-binding	5.83	8.99	5.48	9.52	8.54	7.67	1.71	1.74	1.16	4.04	2.1625	0.28	5.41406e-05
Solyc02g069570.2.1	Pentatricopeptide repeat-containing protein (AHRD V1 *-*- D7LDK6_ARALY); contains Interpro domain(s) IPR002885 Pentatricopeptide repeat	6.42	5.85	8.15	7.54	7.26	7.04	19.05	18.62	18.01	17.91	18.3975	2.61	5.45533e-05
Solyc07g066580.2.1	Mercaptopyruvate sulfurtransferase-like protein (AHRD V1 **** C0LIR4_SOLLC); contains Interpro domain(s) IPR001763 Rhodanese-like IPR001307 Thiosulphate sulfurtransferase, conserved site	82.2	92.47	82.24	88.67	69.41	83	30.73	51.57	27.8	51.61	40.4275	0.49	5.48832e-05
Solyc11g069140.1.1	Unknown Protein (AHRD V1)	21.95	22.93	40.08	31.21	20.98	27.43	58.62	82.03	92.61	91.66	81.23	2.96	5.48832e-05
Solyc12g040580.1.1	6-phosphogluconate dehydrogenase decarboxylating (AHRD V1 ***- B9HIW3_POPTR); contains Interpro domain(s) IPR006114 6-phosphogluconate dehydrogenase, C-terminal	11.45	11.25	17.39	10.89	5.59	11.31	23.9	34.01	39.97	24.06	30.485	2.69	5.49846e-05
Solyc11g008620.1.1	Phosphoglycolate phosphatase (AHRD V1 **-- C1FHY2_9CHLO); contains Interpro domain(s) IPR006349 2-phosphoglycolate phosphatase, eukaryotic	6.69	4.04	3.76	2.49	3.78	4.15	9.74	13.86	11.76	13.04	12.1	2.91	5.51203e-05
Solyc01g066570.2.1	Genomic DNA chromosome 5 TAC clone K14A3 (AHRD V1 *--- Q9FGQ9_ARATH); contains Interpro domain(s) IPR007650 Protein of unknown function DUF581	37.01	41.05	39.19	45.6	28.5	38.27	209.06	189.63	181.58	158.47	184.685	4.83	5.51636e-05
Solyc10g077130.1.1	Atcambp25-binding protein OF (AHRD V1 ***- D7LGI4_ARALY); contains Interpro domain(s) IPR008889 VQ	14.38	25.3	25.47	13.54	18.54	19.45	8.06	2.36	3	4.81	4.5575	0.23	5.52519e-05
Solyc11g012950.1.1	RING finger protein 13 (AHRD V1 *-*- RNF13_CHICK); contains Interpro domain(s) IPR018957 Zinc finger, C3HC4 RING-type	11.5	27.62	8.47	26.62	9.67	16.78	0	1.46	0.69	0	0.5375	0.03	5.52519e-05
Solyc00g106650.1.1	BZIP transcription factor family protein expressed (AHRD V1 *--- Q2R8T2_ORYSJ)	8.78	15.98	5.5	6.31	9.79	9.27	35.17	42.64	26.75	39.64	36.05	3.89	5.55946e-05
Solyc12g043090.1.1	Transcription factor (AHRD V1 *--- D7L9U5_ARALY); contains Interpro domain(s) IPR006578 MADF domain	35.76	42.55	40.76	39.24	26.56	36.97	82.64	76.17	68.96	82.03	77.45	2.09	5.56203e-05
Solyc09g008160.2.1	Unknown Protein (AHRD V1)	157.78	105.39	116.39	124.88	159.48	132.78	435.77	650.65	649.8	600.74	584.24	4.4	5.5648e-05
Solyc04g078250.2.1	Manganese transport protein mntH (AHRD V1 **-* MNTH_LACBR); contains Interpro domain(s) IPR001046 Natural resistance-associated macrophage protein	8.51	11.68	7.15	11.53	13.87	10.55	3.76	4.68	5.79	2.86	4.2725	0.41	5.61043e-05
Solyc10g045710.1.1	Ulp1 protease family C-terminal catalytic domain containing protein (AHRD V1 *-*- Q60D46_SOLDE)	0	0	0	0	0	0	0.47	1.46	0.62	0.4	0.7375	73.75	5.63425e-05
Solyc11g011120.1.1	Calmodulin-binding heat-shock protein (AHRD V1 **-- Q41251_TOBAC); contains Interpro domain(s) IPR002921 Lipase, class 3	50.69	68.57	41.99	66.66	59.7	57.52	16.82	34.53	12.44	17.81	20.4	0.35	5.63425e-05
Solyc07g066080.2.1	Ubiquitin-conjugating enzyme E2 10 (AHRD V1 **** UBC10_ARATH); contains Interpro domain(s) IPR000608 Ubiquitin-conjugating enzyme, E2	140.78	183.26	95.97	151.39	117.07	137.69	93.12	82.11	52.83	75.65	75.9275	0.55	5.68705e-05
Solyc04g009990.2.1	Lysine-specific demethylase 5A (AHRD V1 *--- KDM5A_MOUSE); contains Interpro domain(s) IPR013129 Transcription factor jumonji	11.71	14.02	9.39	15.22	14.48	12.96	31.27	25.96	35.05	38.69	32.7425	2.53	5.68713e-05
Solyc02g066800.1.1	Unknown Protein (AHRD V1)	73.51	96.35	58.95	114.21	92.64	87.13	197.26	208.54	225.7	212.67	211.042	2.42	5.70864e-05
Solyc05g014470.2.1	Glyceraldehyde 3-phosphate dehydrogenase (AHRD V1 **** Q8LK04_SOLTU); contains Interpro domain(s) IPR000173 Glyceraldehyde 3-phosphate dehydrogenase	537.03	690.7	431.23	620.96	492.11	554.41	291.1	330.55	239.94	283.9	286.373	0.52	5.7246e-05
Solyc02g090850.2.1	Splicing factor arginine/serine-rich 16 (AHRD V1 *-*- C0HB74_SALSA); contains Interpro domain(s) IPR019147 Splicing factor, suppressor of white apricot	85.23	95.8	91.65	101.92	84.87	91.89	250.18	202.73	226.99	215.11	223.752	2.43	5.77005e-05
Solyc06g053630.2.1	Serine/threonine-protein phosphatase (AHRD V1 **** B9S7J9_RICCO); contains Interpro domain(s) IPR006186 Serine/threonine-specific protein phosphatase and bis(5-nucleosyl)-tetraphosphatase	50.29	61.1	84.05	54.3	62.1	62.37	28.43	22.81	28.67	21.09	25.25	0.4	5.77005e-05
Solyc03g045090.2.1	cDNA clone 001-043-A08 full insert sequence (AHRD V1 **-- B7E741_ORYSJ)	63.73	71.34	55.97	75.85	87.01	70.78	194.57	254.82	163.02	230.24	210.662	2.98	5.78802e-05
Solyc05g011890.1.1	Sulfotransferase family protein (AHRD V1 **** D7LQL2_ARALY); contains Interpro domain(s) IPR000863 Sulfotransferase	96.23	39.74	47.05	87.29	32.07	60.48	2.03	6.81	5.73	4.78	4.8375	0.08	5.80212e-05
Solyc07g062440.1.1	Genomic DNA chromosome 3 TAC clone K15M2 (AHRD V1 ***- Q9LKB4_ARATH)	5.97	5.5	3.36	5.23	7.13	5.44	14.4	16.07	11.76	15.56	14.4475	2.66	5.84281e-05
Solyc06g071040.2.1	YLP motif containing 1 (AHRD V1 *-*- D7FYE7_ECTSI)	13.5	15.68	13.78	16.05	17.32	15.27	37.27	41.51	33.76	48.13	40.1675	2.63	5.86298e-05
Solyc06g071410.2.1	Protein kinase (AHRD V1 **** Q9FGB1_ARATH); contains Interpro domain(s) IPR015783 ATMRK serine/threonine protein kinase-like	3.25	2	1.85	1.07	1.94	2.02	11.87	8.45	8.79	16.31	11.355	5.62	5.89941e-05
Solyc07g040990.2.1	Protein phosphatase 2C (AHRD V1 ***- A5A6P8_WHEAT); contains Interpro domain(s) IPR015655 Protein phosphatase 2C	33.84	32.86	32.88	27.48	23.61	30.13	74.6	82.72	62.95	72.89	73.29	2.43	5.89941e-05
Solyc07g064970.2.1	Microtubule-associated protein MAP65-1a (AHRD V1 **** Q9FEV9_TOBAC); contains Interpro domain(s) IPR007145 MAP65/ASE1	19.64	16.94	21.19	16.59	16.56	18.18	42.31	44.31	55.29	39.59	45.375	2.5	5.92853e-05
Solyc05g051380.2.1	AP2-like ethylene-responsive transcription factor At1g16060 (AHRD V1 *-*- AP2L1_ARATH); contains Interpro domain(s) IPR001471 Pathogenesis-related transcriptional factor and ERF, DNA-binding	0	0	0	0	0	0	1.75	1.25	0.31	2.47	1.445	144.5	5.9305e-05
Solyc06g076250.2.1	Genomic DNA chromosome 5 BAC clone F2O15 (AHRD V1 **-- Q9LTI9_ARATH)	13.49	16.05	12.88	16.68	17.61	15.34	10.89	4.84	5.92	3.88	6.3825	0.42	5.94511e-05
Solyc05g018850.1.1	Unknown Protein (AHRD V1)	0.8	0	0	0	0.61	0.28	29.74	5.04	20.13	37.7	23.1525	82.1	5.94729e-05
Solyc11g030600.2.1	DNA (Cytosine-5)-methyltransferase (AHRD V1 **** O49889_SOLLC); contains Interpro domain(s) IPR017198 DNA (cytosine-5)-methyltransferase 1	1.79	1.31	2.78	1.31	2.08	1.85	3.7	5.61	5.14	4.53	4.745	2.56	5.94729e-05
Solyc11g065370.1.1	Set1/Ash2 histone methyltransferase complex subunit ASH2 (AHRD V1 *-*- ASH2L_MOUSE); contains Interpro domain(s) IPR018355 SPla/RYanodine receptor subgroup	22.47	31.71	26.11	24.44	22.06	25.36	60.98	53.81	54.56	43.5	53.2125	2.1	5.98271e-05
Solyc08g008380.2.1	Auxin response factor 9 (AHRD V1 **** D7R605_SOLLC); contains Interpro domain(s) IPR010525 Auxin response factor	2.5	2.44	2.44	2.68	2.14	2.44	7.71	5.49	7.56	10.14	7.725	3.17	6.01207e-05
Solyc12g099750.1.1	Regulator of chromosome condensation family protein (AHRD V1 **-- D7LRE3_ARALY); contains Interpro domain(s) IPR011993 Pleckstrin homology-type	2.64	1.26	4.26	1.14	5.56	2.97	21.19	17.59	25.1	11.94	18.955	6.38	6.05205e-05
Solyc05g032670.1.1	Unknown Protein (AHRD V1)	18.29	32.7	25.43	21.33	4.53	20.46	103.45	49.07	59.01	89.86	75.3475	3.68	6.08813e-05
Solyc09g082330.1.1	7S vicilin (Fragment) (AHRD V1 **-- B3STU7_CARIL); contains Interpro domain(s) IPR014710 RmlC-like jelly roll fold	0	0	0	0	0	0	1.15	0.98	0.73	2.04	1.225	122.5	6.08813e-05
Solyc03g112530.2.1	Guanine nucleotide-binding protein G(I)/G(S)/G(T) subunit beta-3 (AHRD V1 **-* GBB3_HUMAN); contains Interpro domain(s) IPR020472 G-protein beta WD-40 repeat, region	37.62	37.14	28.21	29.77	35.39	33.63	18.65	13.41	14.09	15.42	15.3925	0.46	6.15943e-05
Solyc06g084220.1.1	Unknown Protein (AHRD V1)	19.92	24.27	37.14	16.84	30.18	25.67	8.03	4.29	2.64	3.39	4.5875	0.18	6.20856e-05
Solyc01g008820.2.1	Signal peptide peptidase family protein (AHRD V1 ***- D7LQE4_ARALY); contains Interpro domain(s) IPR007369 Peptidase A22B, signal peptide peptidase	43.36	50.1	48.89	45.08	48.32	47.15	29.97	26.66	21.63	21.19	24.8625	0.53	6.21368e-05
Solyc02g077410.2.1	heat-and acid-stable phosphoprotein (AHRD V1 *-*- B5X267_SALSA); contains Interpro domain(s) IPR019380 Casein kinase substrate, phosphoprotein PP28	215.74	212.74	158.53	196.77	132.29	183.21	841.6	684.05	644.37	862.48	758.125	4.14	6.29995e-05
Solyc12g042820.1.1	Serine/threonine-protein phosphatase 7 long form homolog (AHRD V1 **-- PPP7L_ARATH); contains Interpro domain(s) IPR019557 Aminotransferase-like, plant mobile domain	0.52	1.16	0.37	0.6	1.27	0.78	21.4	62.23	34.54	11.8	32.4925	41.44	6.30852e-05
Solyc10g008790.2.1	Calmodulin binding protein (AHRD V1 **-* B6TIB2_MAIZE); contains Interpro domain(s) IPR000048 IQ calmodulin-binding region	7.77	7.27	9.23	9.44	5.72	7.89	57.34	38.97	31.38	69.85	49.385	6.26	6.33186e-05
Solyc04g014940.1.1	Unknown Protein (AHRD V1)	6.63	2.29	1.94	3.64	3	3.5	35.43	31.32	15.27	13.61	23.9075	6.83	6.33756e-05
Solyc06g060180.1.1	Alpha-humulene/(-)-(E)-beta-caryophyllene synthase (AHRD V1 **** HUMS_ARATH); contains Interpro domain(s) IPR005630 Terpene synthase, metal-binding domain	0	0	0	0	0	0	1.33	0.71	0.39	1.05	0.87	87	6.36391e-05
Solyc06g076510.2.1	Phosphoserine phosphatase (AHRD V1 **** B6SU38_MAIZE); contains Interpro domain(s) IPR004469 Phosphoserine phosphatase SerB	11.28	8.07	7.48	9.24	14.75	10.16	3.96	3.05	3.91	2.51	3.3575	0.33	6.37335e-05
Solyc11g007930.1.1	Histone H2B (AHRD V1 ***- D7KHV7_ARALY); contains Interpro domain(s) IPR000558 Histone H2B	40.66	32.99	33.08	33.34	28.23	33.66	11.25	7	5.55	13.37	9.2925	0.28	6.37335e-05
Solyc04g051800.2.1	ABC transporter ATP-binding protein (AHRD V1 ***- D4ZPJ5_SPIPL); contains Interpro domain(s) IPR003439 ABC transporter-like	45.77	49.95	49.03	46.99	49.32	48.21	196.54	245.6	149.58	338.84	232.64	4.83	6.43233e-05
Solyc10g051020.1.1	Cytochrome P450	499.49	510.01	393.24	549.67	475.34	485.55	177.27	323.1	90.76	149.98	185.278	0.38	6.43433e-05
Solyc06g071180.2.1	Dynein light chain 1 cytoplasmic (AHRD V1 *-*- Q7RN10_PLAYO); contains Interpro domain(s) IPR001372 Dynein light chain, type 1 and 2	11.54	10.51	6.79	6.68	11.91	9.49	34.38	39.39	20.29	31.65	31.4275	3.31	6.45006e-05
Solyc01g056340.2.1	DET1-like protein (AHRD V1 ***- D0EW63_ORYSI); contains Interpro domain(s) IPR019138 De-etiolated protein 1, Det1	4.43	4.73	5.35	5.23	4.82	4.91	16.97	16.85	15.76	15.6	16.295	3.32	6.49737e-05
Solyc12g055800.1.1	V-type ATP synthase alpha chain (AHRD V1 ***- VATA_METTH); contains Interpro domain(s) IPR005725 ATPase, V1 complex, subunit A	219.23	256.54	273.29	256.09	315.65	264.16	107.1	118.31	87.31	129.22	110.485	0.42	6.5266e-05
Solyc03g031790.1.1	Magnesium transporter protein 1 (AHRD V1 **-* C1BXI2_ESOLU); contains Interpro domain(s) IPR006844 OST3/OST6	115.06	99.33	89.54	100.69	94.7	99.86	36.96	41.79	34.4	38.5	37.9125	0.38	6.5353e-05
Solyc11g071790.1.1	Unknown Protein (AHRD V1)	80.48	58.02	60.52	55.17	73.58	65.55	27.36	26.42	18.52	10.73	20.7575	0.32	6.53903e-05
Solyc09g091070.1.1	Malate dehydrogenase (AHRD V1 **** O48906_MEDSA); contains Interpro domain(s) IPR010097 Malate dehydrogenase, NAD-dependent, eukaryotes and gamma proteobacteria	32.12	37.47	55.59	50.3	59.51	47	15.03	15.11	11.87	17.81	14.955	0.32	6.54815e-05
Solyc02g068930.2.1	Cytochrome c6 (AHRD V1 ***- D7MKY9_ARALY); contains Interpro domain(s) IPR003088 Cytochrome c, class I	4.97	4.89	5.91	5.05	1.49	4.46	17.37	26.26	20.15	16.52	20.075	4.5	6.54997e-05
Solyc12g009560.1.1	F-box/LRR-repeat protein (AHRD V1 *-*- C0S347_PARBP); contains Interpro domain(s) IPR001810 Cyclin-like F-box	86.01	133.3	93.22	135.43	159.64	121.52	40.28	46.74	43.43	36.11	41.64	0.34	6.54997e-05
Solyc07g009500.1.1	Chitinase (AHRD V1 ***- P93327_MEDTR); contains Interpro domain(s) IPR001002 Chitin-binding, type 1	927.86	423.39	211.67	262.79	644.27	494	19.99	11.85	11.4	43.63	21.7175	0.04	6.57542e-05
Solyc05g018490.2.1	Early fruit mRNA (AHRD V1 *--- B6TAC1_MAIZE)	52.16	53.4	42.54	47.12	21.55	43.35	129.15	120.17	99.81	157.47	126.65	2.92	6.64276e-05
Solyc05g051030.2.1	ER-derived vesicles protein ERV14 (AHRD V1 **-- B6T6Y8_MAIZE); contains Interpro domain(s) IPR003377 Cornichon	107.93	142.64	93.58	129.18	144.02	123.47	64.19	54.29	45.63	79.56	60.9175	0.49	6.65334e-05
Solyc05g056220.2.1	Methyltransferase like 3 (AHRD V1 *-** Q28H22_XENTR); contains Interpro domain(s) IPR007757 MT-A70	23.69	30.08	22.95	23.66	36.89	27.45	74.8	60.09	55.62	80.99	67.875	2.47	6.67066e-05
Solyc09g010270.1.1	Os06g0207500 protein (Fragment) (AHRD V1 ***- Q0DDQ9_ORYSJ); contains Interpro domain(s) IPR004253 Protein of unknown function DUF231, plant	10.41	14.38	20.33	17.12	9.41	14.33	0	0	0	0	0	0	6.9217e-05
Solyc04g010240.2.1	60S ribosomal protein L35 (AHRD V1 ***- D7M7V2_ARALY); contains Interpro domain(s) IPR001854 Ribosomal protein L29	172.86	141.16	106.55	162.52	113.39	139.3	80.37	109.88	84.64	67.93	85.705	0.62	6.92926e-05
Solyc11g066620.1.1	Aspartyl protease family protein (AHRD V1 **-- D7M1J9_ARALY); contains Interpro domain(s) IPR001461 Peptidase A1	245.83	348.2	332.34	310.71	286.08	304.63	116.27	136.25	126.26	95.37	118.537	0.39	6.93073e-05
Solyc10g081930.1.1	Unknown Protein (AHRD V1)	11.82	14.4	8.39	11.15	11.43	11.44	4.77	1.98	1.25	1.01	2.2525	0.2	6.94926e-05
Solyc01g056210.1.1	Unknown Protein (AHRD V1); contains Interpro domain(s) IPR015410 Region of unknown function DUF1985	0	0	0	0	0	0	0.6	1.86	2.06	0.51	1.2575	125.75	6.99193e-05
Solyc01g090860.2.1	Poly(A) RNA polymerase protein 1 (AHRD V1 *--- TRF5_YEAST); contains Interpro domain(s) IPR002934 Nucleotidyltransferase	3.13	3.6	3.61	4.29	8.02	4.53	12.96	12.4	10.78	16.75	13.2225	2.92	6.99333e-05
Solyc06g053500.2.1	Unknown Protein (AHRD V1)	111.83	129.99	95.15	122.98	79.71	107.93	134.35	104.27	45.02	100.64	96.07	0.89	7.02906e-05
Solyc08g021840.1.1	Ulp1 protease family C-terminal catalytic domain containing protein (AHRD V1 ***- Q60D46_SOLDE)	52.42	73.11	50.15	74.11	46.35	59.23	191.04	131.76	123.25	112.77	139.705	2.36	7.02906e-05
Solyc05g005340.2.1	Leafy cotyledon 1-like protein (AHRD V1 *-*- Q5TIQ8_HELAN)	34.84	46.26	12.6	46.58	45.27	37.11	0.78	16.13	0.62	0	4.3825	0.12	7.03312e-05
Solyc01g087460.1.1	Protein phosphatase 2C (AHRD V1 ***- Q6QLU0_SOLLC); contains Interpro domain(s) IPR015655 Protein phosphatase 2C	0	0	0	0	0	0	0.79	1.86	0.62	1.99	1.315	131.5	7.03337e-05
Solyc02g086200.1.1	Chloroplastic group IIA intron splicing facilitator CRS1, chloroplastic (AHRD V1 ***- CRS1_ARATH); contains Interpro domain(s) IPR001890 RNA-binding, CRM domain	2.12	1.69	2.94	2.36	2.61	2.34	7.67	6.67	5.96	6.48	6.695	2.86	7.11477e-05
Solyc03g117480.2.1	Pyrophosphate-energized proton pump (Pyrophosphate-energized inorganic pyrophosphatase) (H(+)-PPase) (AHRD V1 **** C7HW54_9FIRM); contains Interpro domain(s) IPR004131 Inorganic H+ pyrophosphatase	85.43	99.36	118.05	98.34	126.81	105.6	52.03	62.09	42.41	38.87	48.85	0.46	7.11477e-05
Solyc06g074200.2.1	Sex-linked protein 9 (Fragment) (AHRD V1 ***- D7RW11_SILCU); contains Interpro domain(s) IPR017498 Photosystem I PsaO	2.26	2.68	4.86	3.25	4.97	3.6	0	0.95	0	0	0.2375	0.07	7.11477e-05
Solyc08g041770.2.1	Os04g0226400 protein (Fragment) (AHRD V1 *-*- C7J118_ORYSJ)	4.93	6.21	3.34	4.71	2.67	4.37	0.54	1.34	1.07	0.34	0.8225	0.19	7.12577e-05
Solyc06g064630.2.1	Ribosomal protein L15 (AHRD V1 ***- B9GPA1_POPTR); contains Interpro domain(s) IPR000439 Ribosomal protein L15e	187.23	173.62	143.49	186.8	214.06	181.04	93.89	112.58	77.55	131.11	103.782	0.57	7.15692e-05
Solyc02g021300.1.1	Ulp1 protease family C-terminal catalytic domain containing protein (AHRD V1 *-*- Q60D46_SOLDE)	0	0	0	0	0	0	0.62	0.77	0.86	0.79	0.76	76	7.15762e-05
Solyc12g095870.1.1	Serine/threonine-protein kinase 6 (AHRD V1 ***- B5X2V6_SALSA); contains Interpro domain(s) IPR002290 Serine/threonine protein kinase	4.82	6.51	5.97	8.31	7.44	6.61	0.66	1.17	0.26	2.09	1.045	0.16	7.25014e-05
Solyc06g035600.2.1	Pentatricopeptide repeat-containing protein (AHRD V1 ***- D7KL14_ARALY); contains Interpro domain(s) IPR008991 Translation protein SH3-like	1.65	1.56	1.38	2.28	5.31	2.44	7.2	8.96	9.62	8.07	8.4625	3.47	7.27589e-05
Solyc02g080300.2.1	Beta-glucosidase 47 (AHRD V1 **** D7MEP5_ARALY); contains Interpro domain(s) IPR001360 Glycoside hydrolase, family 1	7.35	7.42	6.2	8.42	6.65	7.21	3.02	2.42	1.49	0.96	1.9725	0.27	7.30281e-05
Solyc11g028260.1.1	Unknown Protein (AHRD V1)	0	0	0	3.94	0	0.79	12.21	23.17	38.59	25.8	24.9425	31.65	7.33596e-05
Solyc06g083870.2.1	Structural maintenance of chromosomes 1 protein (AHRD V1 **-- Q6Q1P4_ARATH); contains Interpro domain(s) IPR003395 RecF/RecN/SMC protein, N-terminal	15.32	19.56	15.94	18.58	19.33	17.75	41.28	50.24	30.51	46.84	42.2175	2.38	7.55522e-05
Solyc06g072580.2.1	Pyruvate dehydrogenase E1 component subunit beta (AHRD V1 **-* B6T6H3_MAIZE); contains Interpro domain(s) IPR005475 Transketolase, central region	19.85	22.21	17.08	19.26	23.53	20.39	13.28	9.63	6.5	12.79	10.55	0.52	7.56257e-05
Solyc10g054330.1.1	Cellular nucleic acid-binding protein (AHRD V1 **-- B6T3W5_MAIZE); contains Interpro domain(s) IPR013084 Zinc finger, CCHC retroviral-type	58.43	76.97	83.92	68.95	94.5	76.55	29.09	30.78	23.86	34.51	29.56	0.39	7.65688e-05
Solyc01g100960.2.1	Glucose-6-phosphate 1-dehydrogenase (AHRD V1 ***- B9RFN8_RICCO); contains Interpro domain(s) IPR001282 Glucose-6-phosphate dehydrogenase	7.88	11.12	8.81	8.44	6.03	8.46	55.83	33.44	44.55	26.72	40.135	4.75	7.67861e-05
Solyc01g099580.1.1	Desiccation-related protein PCC13-62 (AHRD V1 *-*- B6TNA6_MAIZE); contains Interpro domain(s) IPR011424 C1-like	0.76	0.54	2.25	0.99	0.69	1.05	10.52	5.19	8.44	4.09	7.06	6.75	7.70777e-05
Solyc12g005100.1.1	UPF0505 protein C16orf62 homolog (AHRD V1 **-- CP062_MOUSE)	2.67	5.38	3.38	5.08	4.78	4.26	8.68	9.76	13.82	13.13	11.3475	2.66	7.70777e-05
Solyc01g067930.2.1	Alpha-1 6-xylosyltransferase (Fragment) (AHRD V1 **-- Q5TIN3_GOSRA); contains Interpro domain(s) IPR008630 Galactosyl transferase	13.45	13.8	31.36	15.14	29.37	20.62	105.58	98.18	109.72	93.92	101.85	4.94	7.74502e-05
Solyc08g062920.2.1	Elongation factor EF-2 (AHRD V1 **** Q9SGT4_ARATH); contains Interpro domain(s) IPR000795 Protein synthesis factor, GTP-binding	173.28	177.99	153.54	174.97	214.41	178.84	152.98	162	129.96	180.94	156.47	0.87	7.75464e-05
Solyc11g072410.1.1	Adenylate kinase isoenzyme 6 (AHRD V1 **-- B5X3S3_SALSA)	84.47	72.02	69.21	67.75	83.11	75.31	22.51	29.29	29.92	21.57	25.8225	0.34	7.76513e-05
Solyc08g016150.1.1	Avr9/Cf-9 rapidly elicited protein 180 (AHRD V1 ***- Q9FQZ1_TOBAC)	1.18	1.12	6.97	0	1.13	2.08	18.91	17.19	17.43	5.33	14.715	7.07	7.96496e-05
Solyc09g010100.2.1	30S ribosomal protein S11 (AHRD V1 ***- RS11_CAUSK); contains Interpro domain(s) IPR018102 Ribosomal S11, conserved site	182.64	163.06	129.28	171.94	185.33	166.45	144.94	129.82	105.79	127.14	126.922	0.76	7.97324e-05
Solyc05g041360.1.1	Maturase K (AHRD V1 ***- Q70D35_9SOLA); contains Interpro domain(s) IPR002866 Maturase, MatK, N-terminal	0.76	0.36	0	0.33	0	0.29	4.75	4.34	4.82	6.02	4.9825	17.18	8.03481e-05
Solyc08g076340.2.1	40S ribosomal protein S30-like (AHRD V1 ***- Q6K853_ORYSJ); contains Interpro domain(s) IPR006846 Ribosomal protein S30	75.86	67.34	61.83	68.16	76.11	69.86	209.37	210.75	167.82	261.49	212.358	3.04	8.12101e-05
Solyc10g012320.1.1	Ubiquitin-conjugating enzyme E2 5 (AHRD V1 **** UBC5_ARATH); contains Interpro domain(s) IPR015581 Ubiquitin-conjugating enzyme	0.41	9.65	9.17	5.6	3.26	5.62	18.09	39.65	32.01	17.43	26.795	4.77	8.20021e-05
Solyc01g007570.2.1	30S ribosomal protein S11 chloroplastic (AHRD V1 ***- D3WCH5_NEROL); contains Interpro domain(s) IPR019981 Ribosomal protein S11, bacterial-type	1.26	1.2	1.69	1.36	0.36	1.17	25.56	10.51	15.26	26.65	19.495	16.61	8.31836e-05
Solyc02g089000.2.1	Unknown Protein (AHRD V1)	14.74	13.48	9.09	15.29	12.84	13.09	373.58	149.93	423.7	347.3	323.627	24.73	8.33472e-05
Solyc11g020170.1.1	Genomic DNA chromosome 5 P1 clone MJJ3 (AHRD V1 ***- Q9FFK6_ARATH)	13.14	15.41	9.96	23.31	14.19	15.2	38.53	53.85	42.39	66.29	50.265	3.31	8.33472e-05
Solyc11g020010.1.1	Mutator-like transposase (AHRD V1 *-*- Q9SR14_ARATH); contains Interpro domain(s) IPR018289 MULE transposase, conserved domain	0.06	0.24	0	0.11	0.12	0.11	1.13	1.45	0.8	1.15	1.1325	10.68	8.35645e-05
Solyc10g036690.1.1	Unknown Protein (AHRD V1)	0	0	0	0	0	0	18.91	20.18	14.94	4	14.5075	1450.75	8.39738e-05
Solyc00g036540.1.1	50S ribosomal protein L2 chloroplastic (AHRD V1 *-*- A6YA71_9MAGN); contains Interpro domain(s) IPR002171 Ribosomal protein L2	0	0	0	0	0.22	0.04	18.71	9.61	9.03	2.64	9.9975	227.22	8.39848e-05
Solyc09g013140.1.1	Membrane protein-like protein (AHRD V1 ***- A5W0A0_PSEP1); contains Interpro domain(s) IPR018722 Protein of unknown function DUF2253, membrane	53.86	41.01	42.57	57.8	25.06	44.06	11.76	10.3	10.72	12.62	11.35	0.26	8.53008e-05
Solyc12g017250.1.1	photosystem II polypeptide (AHRD V1 ***- Q6V7X5_TRIPR); contains Interpro domain(s) IPR006814 Photosystem II protein PsbR	481.93	489.38	675.74	491.77	398.07	507.38	1332.49	1062.85	1676	1047.45	1279.7	2.52	8.5451e-05
Solyc02g086370.2.1	ER Phosphatidate Phosphatase (AHRD V1 **** B9SJX0_RICCO); contains Interpro domain(s) IPR000326 Phosphatidic acid phosphatase type 2/haloperoxidase	1.03	0.43	0.49	0	0.48	0.49	3.53	3.76	4.97	8.3	5.14	10.58	8.55333e-05
Solyc08g066080.1.1	Ulp1 protease family C-terminal catalytic domain containing protein (AHRD V1 ***- Q60D46_SOLDE)	0.54	0.51	0.58	0.46	0.51	0.52	3.83	16.36	15.13	7.29	10.6525	20.49	8.56285e-05
Solyc06g068430.2.1	Sister chromatid cohesion protein PDS5 homolog A (AHRD V1 *--- PDS5A_MOUSE); contains Interpro domain(s) IPR002999 Tudor domain	6.31	9.93	6.86	5.88	9.24	7.64	19.92	20.01	13.61	24.06	19.4	2.54	8.64936e-05
Solyc02g071770.2.1	DUF1264 domain protein (AHRD V1 **-- A1CBM4_ASPCL); contains Interpro domain(s) IPR010686 Protein of unknown function DUF1264	37.11	63.03	37.72	53.22	47.87	47.79	17.41	36.3	9.37	32.09	23.7925	0.5	8.68237e-05
Solyc10g087010.1.1	cytochrome P450	11.38	6.12	5.19	6.02	6.12	6.97	18.16	15.64	14.8	20.36	17.24	2.47	8.71819e-05
Solyc07g063420.2.1	NAC domain transcription factor (AHRD V1 *-** Q4U0D4_WHEAT); contains Interpro domain(s) IPR003441 No apical meristem (NAM) protein	45.51	35.24	24.39	29.3	20.41	30.97	72.54	118.17	88.87	108.1	96.92	3.13	8.72099e-05
Solyc01g107190.2.1	LOB domain protein 38 (AHRD V1 *-*- D7LT02_ARALY); contains Interpro domain(s) IPR004883 Lateral organ boundaries, LOB	5.53	8.87	10.59	5.22	3.17	6.68	0	0.64	0.71	1.14	0.6225	0.09	8.80103e-05
Solyc04g008110.2.1	Histidine kinase 2 (AHRD V1 **** A3QVR9_LOTJA); contains Interpro domain(s) IPR006189 CHASE	5.02	3.15	4.02	2.81	3.35	3.67	8.85	10.91	10.87	7.48	9.5275	2.6	8.82285e-05
Solyc10g019040.1.1	Kinetochore protein NUF2-like protein (AHRD V1 ***- D0N421_PHYIN); contains Interpro domain(s) IPR005549 Kinetochore protein Nuf2	69.02	81.49	59.72	68.23	32.31	62.15	145.27	98.15	109.81	143.23	124.115	2	8.82285e-05
Solyc01g020130.2.1	Glycosyltransferase (AHRD V1 ***- Q50HV0_SOLLC); contains Interpro domain(s) IPR005027 Glycosyl transferase, family 43	0.71	1.68	1.52	2.28	1.42	1.52	10.33	11.03	8.53	9.53	9.855	6.48	8.83323e-05
Solyc12g010740.1.1	Receptor like kinase, RLK	90.12	121.46	116.53	96.58	117.69	108.48	183.64	284.12	169.48	219.14	214.095	1.97	8.83323e-05
Solyc06g074690.2.1	Genomic DNA chromosome 5 P1 clone MRN17 (AHRD V1 ***- Q9FFC5_ARATH)	3.22	4.85	3.17	3.86	1.99	3.42	10.78	9.62	7.7	9.54	9.41	2.75	8.89608e-05
Solyc06g036780.2.1	Os01g0708300 protein (Fragment) (AHRD V1 *-*- Q0JJY9_ORYSJ); contains Interpro domain(s) IPR000620 Protein of unknown function DUF6, transmembrane	11.76	12.59	8.6	10.03	13.54	11.3	3.68	5.04	3.36	3.59	3.9175	0.35	8.94787e-05
Solyc03g019720.2.1	Carnitine operon protein caiE (AHRD V1 *--- D2T8N9_ERWP6); contains Interpro domain(s) IPR011004 Trimeric LpxA-like	55.56	56.53	51.3	61.33	73.47	59.64	40.94	37.92	36.3	29.37	36.1325	0.61	9.1095e-05
Solyc06g048970.2.1	At2g40630/T2P4.2 (AHRD V1 *-*- Q94EI6_ARATH)	3	3.52	2.3	3.51	2.87	3.04	11.28	12.47	10.28	7.7	10.4325	3.43	9.12393e-05
Solyc10g044720.1.1	Unknown Protein (AHRD V1)	20.46	15.9	15.99	20.84	21.34	18.91	62.93	67.16	54.94	58.78	60.9525	3.22	9.12393e-05
Solyc03g111550.2.1	GDSL esterase/lipase At3g48460 (AHRD V1 ***- GDL57_ARATH); contains Interpro domain(s) IPR001087 Lipase, GDSL	156.86	227.12	219.11	199.32	217.3	203.94	52.84	167.38	66.45	64.36	87.7575	0.43	9.15486e-05
Solyc04g078890.2.1	Coenzyme Q-binding protein COQ10 homolog, mitochondrial (AHRD V1 *--- CQ10X_DANRE); contains Interpro domain(s) IPR005031 Streptomyces cyclase/dehydrase	12.96	12.97	10.18	12.37	15.3	12.76	8.02	4.89	4.52	5.32	5.6875	0.45	9.15486e-05
Solyc06g071820.2.1	Speckle-type poz protein (AHRD V1 *--- Q179U2_AEDAE); contains Interpro domain(s) IPR000197 Zinc finger, TAZ-type	21.93	13.78	27.61	11.93	19.19	18.89	49.69	60.97	56.89	62.99	57.635	3.05	9.1601e-05
Solyc06g063320.2.1	Unknown Protein (AHRD V1)	146.08	171.96	149.29	173.09	129.34	153.95	151.84	111.32	135.57	120.52	129.812	0.84	9.19957e-05
Solyc08g082020.2.1	Mitochondrial carrier-like protein (AHRD V1 ***- Q2PYY0_SOLTU); contains Interpro domain(s) IPR002067 Mitochondrial carrier protein	53.46	64.84	56.29	62.5	59.55	59.33	35.75	34.17	30.18	33.56	33.415	0.56	9.23153e-05
Solyc03g033830.2.1	Unknown Protein (AHRD V1)	2.03	1.67	2.77	1.87	1.56	1.98	0	0	0	0	0	0.01	9.26613e-05
Solyc02g032800.1.1	Arabidopsis thaliana genomic DNA chromosome 5 P1 clone MOK16 (AHRD V1 *-*- Q9LYW2_ARATH); contains Interpro domain(s) IPR007608 Protein of unknown function DUF584	7.37	15.68	4.91	11.6	10.59	10.03	0.45	0.97	2.14	1.72	1.32	0.13	9.2708e-05
Solyc01g060090.1.1	Serine/threonine-protein phosphatase 4 regulatory subunit 3 (AHRD V1 **-- PP4R3_DANRE)	3.11	5.24	2.97	4.46	13.86	5.93	25.81	22.73	22.81	22.59	23.485	3.96	9.31027e-05
Solyc04g072160.2.1	Prostaglandin E synthase 3 (AHRD V1 **-- B4FLE3_MAIZE); contains Interpro domain(s) IPR017447 CS	9.34	20.63	9.26	21.04	18.19	15.69	104.22	237.89	142.77	291.08	193.99	12.36	9.31027e-05
Solyc05g013640.1.1	Unknown Protein (AHRD V1)	57.28	24.68	27.92	19.91	9.57	27.87	83.99	96.95	46.03	81.49	77.115	2.77	9.38232e-05
Solyc08g077480.2.1	Os04g0585900 protein (Fragment) (AHRD V1 *-*- Q0JAP2_ORYSJ); contains Interpro domain(s) IPR007650 Protein of unknown function DUF581	5.14	7.06	4.71	15.11	2.55	6.91	31.88	22.68	35.74	35.2	31.375	4.54	9.38232e-05
Solyc10g006200.2.1	Endoribonuclease Dicer homolog 1 (AHRD V1 ***- DCL1_ORYSJ); contains Interpro domain(s) IPR000999 Ribonuclease III	6.96	9.32	5.1	10.37	8.59	8.07	27.5	21.23	25.42	31.15	26.325	3.26	9.38971e-05
Solyc02g069940.2.1	WPP domain-associated protein (Fragment) (AHRD V1 ***- WAP_SOLLC)	11.74	10.43	8.94	10.82	12.37	10.86	19.14	27.31	26.11	30.63	25.7975	2.38	9.42847e-05
Solyc03g093140.2.1	MFS family major facilitator transporter glycerol-3-phosphate cation symporter (AHRD V1 **** C9PNR4_9PAST); contains Interpro domain(s) IPR016196 Major facilitator superfamily, general substrate transporter	52.77	48.68	48.75	37.3	45.5	46.6	8.24	38.09	18.78	15.19	20.075	0.43	9.42847e-05
Solyc05g055300.1.1	YIPF5 (AHRD V1 **-- C0H9W5_SALSA); contains Interpro domain(s) IPR006977 Yip1 domain	20.03	23.16	18.25	25.71	25.98	22.63	6.59	5.52	8.27	6.39	6.6925	0.3	9.4441e-05
Solyc06g083360.2.1	DNA-directed RNA Polymerase II subunit L (AHRD V1 ***- A3GGI8_PICST); contains Interpro domain(s) IPR000268 RNA polymerases, N/8 kDa subunit	210.75	211.17	187.18	235.7	217.15	212.39	244.27	184.4	180.07	153.11	190.463	0.9	9.45597e-05
Solyc08g068380.2.1	NAC transcription factor (AHRD V1 ***- B3VK71_TOBAC); contains Interpro domain(s) IPR003441 No apical meristem (NAM) protein	0.86	0.82	0.74	0.44	0.26	0.62	4.9	5.23	3.32	4	4.3625	6.99	9.45597e-05
Solyc07g048080.2.1	Threonyl-tRNA synthetase (AHRD V1 **** D9ZHD6_HYPPE); contains Interpro domain(s) IPR002320 Threonyl-tRNA synthetase, class IIa	7.52	7.67	10.47	8.1	6.97	8.15	18.41	22.38	19.12	24.26	21.0425	2.58	9.50854e-05
Solyc11g044280.1.1	Major facilitator superfamily MFS_1 (AHRD V1 ***- Q08RS9_STIAU); contains Interpro domain(s) IPR016196 Major facilitator superfamily, general substrate transporter	15.56	18.51	25.34	21.8	22.68	20.78	5.78	6.93	6.25	6.56	6.38	0.31	9.5672e-05
Solyc07g042820.2.1	Chloroplast envelope membrane protein (AHRD V1 ***- C4XUP2_CRYJA); contains Interpro domain(s) IPR004282 CemA	8.7	8.9	7.91	10	5.46	8.19	1.63	2.32	0.43	2.06	1.61	0.2	9.57194e-05
Solyc08g062450.1.1	class II heat shock protein (AHRD V1 ***- B6T339_MAIZE); contains Interpro domain(s) IPR002068 Heat shock protein Hsp20	54.18	96.68	38.56	107.97	69.94	73.47	154.86	139.46	169.88	206.44	167.66	2.28	9.68423e-05
Solyc05g006160.2.1	Gibberellin-regulated protein 2 (AHRD V1 **-- B6TLZ8_MAIZE); contains Interpro domain(s) IPR003854 Gibberellin regulated protein	3.55	3	0	4.76	3.02	2.87	52.61	44.92	17.81	60.98	44.08	15.38	9.72683e-05
Solyc01g104650.2.1	BZIP transcription factor (AHRD V1 **** Q53UC6_WHEAT); contains Interpro domain(s) IPR011700 Basic leucine zipper	182.77	273.34	123.7	263.61	240.6	216.8	931.17	721.96	733.92	556.97	736.005	3.39	9.72929e-05
Solyc07g064350.1.1	Protein KRI1 homolog (AHRD V1 *--- KRI1_BOVIN); contains Interpro domain(s) IPR007851 KRR1 interacting protein 1, subgroup	19.06	19.28	15.52	17.95	23.08	18.98	43.41	47.95	35.03	37.22	40.9025	2.16	9.74622e-05
Solyc05g041800.1.1	Unknown Protein (AHRD V1)	0	0.32	0.73	0.29	1.95	0.66	34.59	108.37	58	16.16	54.28	82.49	9.78873e-05
Solyc04g079550.2.1	Signal peptidase I (AHRD V1 *-*- B4W1T4_9CYAN); contains Interpro domain(s) IPR000223 Peptidase S26A, signal peptidase I	64.36	61.21	92.89	60.17	48.99	65.52	26.65	35.69	27.86	26.16	29.09	0.44	9.84238e-05
Solyc10g087030.1.1	cytochrome P450	0.58	0.18	0.31	0.25	0.3	0.32	2.67	2.17	2.71	2.18	2.4325	7.51	9.86044e-05
Solyc10g078550.1.1	Glutamate dehydrogenase (AHRD V1 **** Q8L6A0_TOBAC); contains Interpro domain(s) IPR014362 Glutamate dehydrogenase	3.73	5.06	3.58	4.94	4.07	4.28	0.47	1.18	0.19	0	0.46	0.11	9.96403e-05
Solyc08g005760.1.1	Alcohol acetyltransferase (AHRD V1 **-* B1A9J8_CUCME); contains Interpro domain(s) IPR003480 Transferase	7.47	2.68	4.34	5.59	4.03	4.82	36.64	14.9	23.08	21.29	23.9775	4.97	9.98832e-05
Solyc12g006500.1.1	Phosphate translocator protein (AHRD V1 **-- A2PZC5_CHLRE); contains Interpro domain(s) IPR004853 Protein of unknown function DUF250	16.26	11.28	10.08	18.19	12.31	13.62	4.73	5.15	2.42	1.41	3.4275	0.25	0.000100322
Solyc03g096140.1.1	Yippee-like protein (AHRD V1 ***- A9QXI3_SOLTU); contains Interpro domain(s) IPR004910 Yippee-like protein	13.12	22.66	18.58	15.42	18.7	17.7	3.19	0	1.68	5.39	2.565	0.14	0.000100347
Solyc01g081220.1.1	Phenylalanyl-tRNA synthetase alpha chain (AHRD V1 ***- B5X2Q7_SALSA); contains Interpro domain(s) IPR002319 Phenylalanyl-tRNA synthetase, class IIc-related	0	0	0	1.39	0	0.28	10.06	5.11	10.21	10.93	9.0775	32.65	0.000101388
Solyc03g026220.2.1	BCL-2 binding anthanogene-1 (AHRD V1 **** B4FV61_MAIZE); contains Interpro domain(s) IPR003103 Apoptosis regulator Bcl-2 protein, BAG	20.13	18.65	28.02	20.8	16.03	20.73	59.14	67.89	75.82	76.78	69.9075	3.37	0.000101434
Solyc04g081370.2.1	Transcription factor (Fragment) (AHRD V1 *-** D6MKQ1_9ASPA); contains Interpro domain(s) IPR007087 Zinc finger, C2H2-type	15.81	9.05	16.65	6.5	11.53	11.91	3.46	2.15	1.54	1.92	2.2675	0.19	0.000101667
Solyc07g006870.2.1	Xyloglucan endotransglucosylase/hydrolase 8 (AHRD V1 **** C0IRI1_MALDO); contains Interpro domain(s) IPR016455 Xyloglucan endotransglucosylase/hydrolase	0.31	0	0.16	0	0.18	0.13	2.42	2.46	1.91	4.81	2.9	22.31	0.000101797
Solyc09g005520.2.1	F-box family protein (AHRD V1 ***- B9HCS6_POPTR); contains Interpro domain(s) IPR001810 Cyclin-like F-box	0	0	0	0	0	0	0.75	0.71	1.57	1.9	1.2325	123.25	0.000101797
Solyc02g086740.1.1	50S ribosomal protein L12-C (AHRD V1 ***- Q8LBJ7_ARATH); contains Interpro domain(s) IPR015608 Ribosomal protein L12, chloroplast	10.56	9.75	9.46	6.32	8.08	8.83	25.6	26.39	16.51	34.44	25.735	2.91	0.000104713
Solyc01g067650.1.1	Unknown Protein (AHRD V1)	0	0	0	0	0	0	4.79	4.77	2.27	7.29	4.78	478	0.000104796
Solyc01g111970.2.1	Laccase 1a (AHRD V1 **-- B9IG56_POPTR); contains Interpro domain(s) IPR001117 Multicopper oxidase, type 1	1.27	0.86	2.04	1.17	1.49	1.37	4	5.18	7.04	4.84	5.265	3.85	0.000105759
Solyc03g119820.1.1	Oleosin Bn-V (AHRD V1 ***- B6UIA7_MAIZE); contains Interpro domain(s) IPR000136 Oleosin	0	0.31	0	0	0.13	0.09	7.06	4.19	1.39	8.21	5.2125	59.23	0.000105759
Solyc06g063220.2.1	ATP synthase subunit epsilon mitochondrial (AHRD V1 ***- C1BV39_9MAXI); contains Interpro domain(s) IPR006721 ATPase, F1 complex, epsilon subunit, mitochondrial	126.81	117.99	92.24	117.37	181.13	127.11	93.58	140.99	95.65	130.84	115.265	0.91	0.000105759
Solyc05g011960.2.1	Heat shock protein binding protein (AHRD V1 *--- D7KWX9_ARALY); contains Interpro domain(s) IPR001623 Heat shock protein DnaJ, N-terminal	15.2	18.17	15.98	16.89	28.57	18.96	43.66	49.67	36.36	58.05	46.935	2.48	0.000105837
Solyc01g109510.2.1	Subunit of the SWI/SNF chromatin remodeling complex (AHRD V1 *-*- C4QY27_PICPG); contains Interpro domain(s) IPR007526 SWIRM	17.95	22.95	17.92	20.33	18.04	19.44	42.55	45.41	38.51	49.1	43.8925	2.26	0.000105927
Solyc01g100700.2.1	Unknown Protein (AHRD V1); contains Interpro domain(s) IPR019083 IGR protein motif	60.76	55.36	42.56	56.61	56.43	54.34	61.94	56.48	35.14	28.75	45.5775	0.84	0.00010609
Solyc08g068030.1.1	Zinc finger-like (AHRD V1 ***- Q5ZD36_ORYSJ)	1.12	0.35	0.4	0	3.28	1.03	9.97	11.35	7.35	8.43	9.275	9	0.00010609
Solyc03g005580.2.1	Legumin 11S-globulin (AHRD V1 **-- Q39770_GINBI); contains Interpro domain(s) IPR014710 RmlC-like jelly roll fold	0	0	0	0	0	0	0.79	0.7	1.09	1.25	0.9575	95.75	0.000106836
Solyc01g094690.2.1	Aquaporin (AHRD V1 ***- Q40266_MESCR); contains Interpro domain(s) IPR012269 Aquaporin	36.06	35.61	51.65	36.14	37.77	39.45	8.88	20.66	15.38	35.08	20	0.51	0.000106996
Solyc07g017640.2.1	Lariat debranching enzyme (AHRD V1 **** B6U6X4_MAIZE); contains Interpro domain(s) IPR004843 Metallophosphoesterase	4.08	4.39	5.66	3.15	4.03	4.26	13.08	14.04	14.46	13.26	13.71	3.22	0.00010756
Solyc09g055550.2.1	Unknown Protein (AHRD V1)	10.75	8.3	3.61	15.64	5.91	8.84	108.98	80.21	80.14	152.45	105.445	11.93	0.00010756
Solyc06g069490.2.1	Transmembrane protein adipocyte-associated 1 homolog (AHRD V1 ***- TPRA1_CHICK); contains Interpro domain(s) IPR018781 Protein of unknown function, transmembrane-40	53.93	53.23	56.17	55.19	36.71	51.05	30.57	23.77	33.11	27.17	28.655	0.56	0.00010763
Solyc07g006820.2.1	Transcription initiation factor TFIID subunit 1 (AHRD V1 *--* B0W9Q3_CULQU); contains Interpro domain(s) IPR001487 Bromodomain	10.91	14.82	12.6	11.38	11.69	12.28	24.8	28.09	23.78	26.42	25.7725	2.1	0.000107641
Solyc06g074470.2.1	Unknown Protein (AHRD V1)	0.37	0.7	0.39	0.95	1.69	0.82	13.96	18.87	16.54	15.93	16.325	19.91	0.000108153
Solyc01g094740.1.1	Ulp1 protease family C-terminal catalytic domain containing protein (AHRD V1 ***- Q60D46_SOLDE); contains Interpro domain(s) IPR003653 Peptidase C48, SUMO/Sentrin/Ubl1	0	0.05	0.05	0	0.02	0.02	0.71	0.19	0.77	0.79	0.615	25.62	0.000109416
Solyc08g081580.2.1	Pin2-interacting protein X1 (AHRD V1 *--- C1BXV6_ESOLU); contains Interpro domain(s) IPR000467 D111/G-patch	52.05	61.88	39.38	56.88	53.91	52.82	182.59	163.1	136.45	168.84	162.745	3.08	0.000110272
Solyc04g082410.2.1	BTB/POZ domain-containing protein (AHRD V1 **-- D7LC69_ARALY); contains Interpro domain(s) IPR013089 Kelch related	126.7	226.78	133.49	237.06	130.04	170.81	62.92	86.95	64.99	72.48	71.835	0.42	0.000110401
Solyc06g010240.1.1	Unknown Protein (AHRD V1)	1.25	2.37	2.68	3.22	1.91	2.29	26.65	20.54	14.03	30.97	23.0475	10.08	0.000111038
Solyc01g080830.2.1	cDNA clone J023109D15 full insert sequence (AHRD V1 ***- B7EQP2_ORYSJ); contains Interpro domain(s) IPR004038 Ribosomal protein L7Ae/L30e/S12e/Gadd45	14.4	9.54	11.69	10.97	10.63	11.45	3.78	6.14	1.71	10.26	5.4725	0.48	0.000111624
Solyc04g080050.2.1	Xenotropic and polytropic retrovirus receptor (AHRD V1 **-- B2GU54_XENTR); contains Interpro domain(s) IPR004342 EXS, C-terminal	15.2	17.08	13.43	14.06	12.08	14.37	5.57	8.65	5.86	7.32	6.85	0.48	0.000111862
Solyc08g065560.1.1	Unknown Protein (AHRD V1)	1.61	0	3.47	2.09	0.93	1.62	12.93	20.45	5.67	18.22	14.3175	8.84	0.000112032
Solyc01g057580.1.1	Kinase family protein (AHRD V1 *-*- D7M462_ARALY)	0.16	0.15	0	0.13	0.18	0.12	1.67	3.17	1.32	2.47	2.1575	17.4	0.000112089
Solyc02g092330.2.1	ADP-RIBOSYLATION FACTOR-like protein (AHRD V1 ***- Q8VY57_ARATH); contains Interpro domain(s) IPR006688 ADP-ribosylation factor	68.25	59.02	56.43	71.26	52.34	61.46	34.86	37.95	33.37	39.5	36.42	0.59	0.000112089
Solyc09g065550.2.1	Kinase interacting family protein (AHRD V1 *--- D7KCB2_ARALY); contains Interpro domain(s) IPR011684 KIP1-like	19.47	18.29	20	16.98	19.03	18.75	37.46	42.9	39.11	42.92	40.5975	2.16	0.000112089
Solyc08g067480.2.1	V-type proton ATPase proteolipid subunit (AHRD V1 **** D3PI45_9MAXI); contains Interpro domain(s) IPR000245 ATPase, V0 complex, proteolipid subunit C	25.86	27.71	23.15	24.72	19.33	24.15	17.86	12.33	14.11	9.32	13.405	0.55	0.000112763
Solyc07g052270.2.1	11-beta-hydroxysteroid dehydrogenase-like (AHRD V1 **** Q9LUF1_ARATH); contains Interpro domain(s) IPR002347 Glucose/ribitol dehydrogenase	0	0.13	0	0.11	0.05	0.06	1.38	1.18	2.18	2.8	1.885	32.5	0.000113146
Solyc08g041800.2.1	Unknown Protein (AHRD V1)	2.44	5.1	2.88	7.78	2.61	4.16	0	0	0	0	0	0	0.000113193
Solyc02g088130.1.1	Unknown Protein (AHRD V1)	109.75	55.24	106.1	89.85	47.42	81.67	13.68	22.24	6.17	4.95	11.76	0.14	0.000113268
Solyc06g005500.2.1	ATP binding / serine-threonine kinase (AHRD V1 **** C5DB71_VITVI); contains Interpro domain(s) IPR002290 Serine/threonine protein kinase	49.5	37.16	35.48	27.29	32.57	36.4	14.85	25.9	15.13	24.59	20.1175	0.55	0.000113268
Solyc11g012000.1.1	Extracellular ligand-gated ion channel (AHRD V1 ***- D7LAY2_ARALY)	8.07	11.5	6.5	10	8.44	8.9	1.35	2.56	1.77	3.42	2.275	0.26	0.000115092
Solyc06g054610.1.1	Unknown Protein (AHRD V1)	6.38	6.06	6.85	5.5	3.9	5.74	40.9	32.33	32.31	20.16	31.425	5.48	0.000115853
Solyc06g048820.1.1	Wound-induced protein 1 (AHRD V1 ***- WUN1_SOLTU); contains Interpro domain(s) IPR016533 Wound-induced protein, Wun1, subgroup	31.72	23.9	18.93	25.6	18.1	23.65	8.96	2.55	3.54	3.41	4.615	0.2	0.000115954
Solyc04g082650.2.1	Palmitoyltransferase erf2 (AHRD V1 *-*- C5FZI1_NANOT); contains Interpro domain(s) IPR001594 Zinc finger, DHHC-type	3.81	2.66	2.34	2.82	4.16	3.16	0.76	0.97	0.24	0.38	0.5875	0.19	0.000116215
Solyc06g008160.2.1	Chloroplast FLU-like protein (Fragment) (AHRD V1 *--- D2K2R8_PICAB); contains Interpro domain(s) IPR011990 Tetratricopeptide-like helical	10.58	7.73	12.96	9.58	6.22	9.41	29.78	26.66	30.39	32.66	29.8725	3.17	0.000116729
Solyc08g066670.2.1	Exostosin-like glycosyltransferase (AHRD V1 *--- A8JHN6_CHLRE); contains Interpro domain(s) IPR004263 Exostosin-like	4.7	6.99	6.48	6.57	4.07	5.76	0.74	2.64	0.73	1.88	1.4975	0.26	0.000117297
Solyc08g065850.1.1	Unknown Protein (AHRD V1)	13.51	10.42	21.76	8	15.82	13.9	0	0	1.19	0	0.2975	0.02	0.000117774
Solyc06g073360.2.1	Unknown Protein (AHRD V1)	156.27	151.8	135.06	160.18	209.56	162.57	174.9	167.53	129.65	132.53	151.153	0.93	0.000118661
Solyc11g072810.1.1	Nuclear factor related to kappa-B-binding protein related (AHRD V1 ***- Q2HU34_MEDTR)	7.64	8.21	7.76	7.63	12.74	8.8	21.12	21.16	16.03	22.43	20.185	2.29	0.000118868
Solyc04g014740.1.1	Bcl-2-associated athanogene-like protein (AHRD V1 *-*- D1MIX4_VITVI); contains Interpro domain(s) IPR003103 Apoptosis regulator Bcl-2 protein, BAG	32.38	22.41	17.68	20.81	31.05	24.87	7.82	5.56	3.09	2.48	4.7375	0.19	0.000119135
Solyc10g017960.1.1	F-box protein PP2-B1 (AHRD V1 *-*- PP2B1_ARATH); contains Interpro domain(s) IPR001810 Cyclin-like F-box	60.3	59.76	30.98	62.63	40.82	50.9	16.67	21.12	6.58	21.14	16.3775	0.32	0.000119135
Solyc06g034080.2.1	Unknown Protein (AHRD V1)	13.97	10.9	6.43	10.32	15.83	11.49	214.32	125.57	121.98	235.74	174.403	15.18	0.00011936
Solyc12g099990.1.1	Calmodulin 2 (AHRD V1 ***- Q710C9_BRAOL); contains Interpro domain(s) IPR011992 EF-Hand type	186.57	175.78	160.73	215.34	281.87	204.06	84.03	77.86	65.34	92.48	79.9275	0.39	0.000119713
Solyc01g066840.2.1	40S ribosomal protein S21 (AHRD V1 ***- D7M5J1_ARALY); contains Interpro domain(s) IPR001931 Ribosomal protein S21e	328.18	273.77	272.26	278.94	231.97	277.02	302.54	273.03	268.71	244.74	272.255	0.98	0.000120229
Solyc08g022120.2.1	Unknown Protein (AHRD V1)	57.74	45.99	39.98	48.73	55.74	49.64	355.57	338.97	438.38	211.97	336.223	6.77	0.00012024
Solyc03g098750.2.1	Unknown Protein (AHRD V1)	56.98	30.34	37.1	29.27	41.49	39.04	223.17	180.89	168.38	177.35	187.447	4.8	0.000120501
Solyc07g061900.2.1	50S ribosomal protein L4 (AHRD V1 ***- B6TG27_MAIZE); contains Interpro domain(s) IPR015498 Ribosomal protein L4	22.91	18.34	23.61	16.53	20.68	20.41	52.4	76.25	55.01	60.43	61.0225	2.99	0.000120772
Solyc02g093460.2.1	tRNA pseudouridine synthase B (AHRD V1 *-*- D0MI93_RHOM4); contains Interpro domain(s) IPR020103 Pseudouridine synthase, catalytic domain	8.88	9.75	11.42	7.66	7.66	9.07	27.5	28.71	25.15	26.61	26.9925	2.97	0.000120831
Solyc07g062500.2.1	Cytochrome P450	12.19	13.84	9.18	16.1	6.54	11.57	4.93	5.94	2.55	5.53	4.7375	0.41	0.000121579
Solyc02g068340.2.1	Kinesin-like calmodulin binding protein (AHRD V1 **** Q7Y1U0_GOSHI); contains Interpro domain(s) IPR001752 Kinesin, motor region	2.08	1.69	2.11	1.04	1.48	1.68	6.33	3.29	5.43	4.99	5.01	2.98	0.000121759
Solyc06g066270.1.1	Cytochrome P450	0.11	0	0	0.1	0.04	0.05	1.57	1.4	0.93	1.25	1.2875	25.75	0.000122791
Solyc08g036520.2.1	Unknown Protein (AHRD V1)	2.67	3.48	0.72	0.86	1.02	1.75	19.54	26.88	10.29	21.47	19.545	11.17	0.000123461
Solyc03g078270.1.1	Phenylalanine ammonia-lyase (AHRD V1 ***- B5LAW0_CAPAN); contains Interpro domain(s) IPR001106 Phenylalanine/histidine ammonia-lyase	4.89	2.5	10.09	3.56	4.02	5.01	14.72	18.09	21.67	11.88	16.59	3.31	0.000123964
Solyc05g014380.2.1	Multidrug resistance protein ABC transporter family (AHRD V1 ***- B9HTC0_POPTR); contains Interpro domain(s) IPR001140 ABC transporter, transmembrane region	13.09	9	12.19	5.24	18.64	11.63	54.53	47.06	88.25	54.74	61.145	5.26	0.000125644
Solyc03g025270.2.1	rRNA 2&apos-O-methyltransferase fibrillarin (AHRD V1 ***- B6JX17_SCHJY); contains Interpro domain(s) IPR000692 Fibrillarin	94.7	87.21	59.69	87.46	103.2	86.45	58	46.78	30.13	60.95	48.965	0.57	0.000125809
Solyc10g044490.1.1	Ulp1 protease family C-terminal catalytic domain containing protein (AHRD V1 *-*- Q60D46_SOLDE)	0	0	0	0	0	0	1.03	1.66	1.02	0.98	1.1725	117.25	0.000126176
Solyc01g049770.2.1	Unknown Protein (AHRD V1)	1.68	1.6	2.89	1.74	0.51	1.68	84.6	44.93	16	67.97	53.375	31.7	0.000126874
Solyc11g069410.1.1	Zinc finger C3HC4 type family protein expressed (AHRD V1 **-- Q7XDA5_ORYSJ)	147.39	161.78	142.57	143.53	99.79	139.01	49.99	51.73	46.66	37.45	46.4575	0.33	0.000127066
Solyc01g007630.2.1	50S ribosomal protein L2 chloroplastic (AHRD V1 ***- A6YA71_9MAGN); contains Interpro domain(s) IPR005880 Ribosomal protein L2, bacterial-type	48.51	39.35	55.17	36.24	11.34	38.12	89.13	83.1	91.38	91.58	88.7975	2.33	0.000127343
Solyc01g095790.2.1	Splicing factor 3a subunit 3 (AHRD V1 *-*- D8TLN4_VOLCA)	95.64	105.08	82.87	89.62	84.77	91.6	264.19	226.39	155.46	258.24	226.07	2.47	0.000127643
Solyc01g067210.2.1	Cullin 1-like protein C (AHRD V1 ***- A0ELU7_PETIN); contains Interpro domain(s) IPR001373 Cullin, N-terminal	4.48	5.55	5.5	4.8	2.62	4.59	11.66	12.56	9.88	10.65	11.1875	2.44	0.000127746
Solyc05g015640.2.1	Unknown Protein (AHRD V1)	85.03	68.22	89.5	70.34	46.57	71.93	241.62	280.79	361.16	221.49	276.265	3.84	0.000128673
Solyc11g056340.1.1	Photosystem Q(B) protein (AHRD V1 ***- Q7YL63_ACTDE); contains Interpro domain(s) IPR000484 Photosynthetic reaction centre, L/M	0.86	0	0.92	0	0.33	0.42	7.63	11.95	10.85	7.74	9.5425	22.61	0.000129159
Solyc07g039500.2.1	Group II intron splicing factor CRS1-like (AHRD V1 *--- Q5JK64_ORYSJ); contains Interpro domain(s) IPR001890 RNA-binding, CRM domain	5.85	4.02	4.61	3.38	4.02	4.38	12.62	10.94	11.01	8.84	10.8525	2.48	0.000129366
Solyc02g078460.2.1	Ring finger protein 141 (AHRD V1 *-*- Q28I63_XENTR); contains Interpro domain(s) IPR018957 Zinc finger, C3HC4 RING-type	84.69	128.77	49.45	115.12	80.69	91.74	358.13	324.03	283.17	391.1	339.107	3.7	0.000129374
Solyc07g043270.2.1	Protein FAR1-RELATED SEQUENCE 4 (AHRD V1 **-- FRS4_ARATH); contains Interpro domain(s) IPR018289 MULE transposase, conserved domain	24.85	30.36	29.64	27.84	28.31	28.2	60.69	66.57	58.83	84.66	67.6875	2.4	0.000129871
Solyc11g072430.1.1	RNA ligase isoform 2 (Fragment) (AHRD V1 *-*- Q0WZC1_WHEAT)	1.77	6.09	4.28	4.2	8.38	4.94	16.94	16.26	14.94	18.98	16.78	3.39	0.000131622
Solyc04g017670.2.1	F-box family protein (AHRD V1 ***- B9H9G5_POPTR)	0.18	0.69	0.2	0.16	0.07	0.26	7.13	5.07	1.41	3.62	4.3075	16.57	0.000131656
Solyc05g008120.2.1	Chaperone protein dnaJ (AHRD V1 ***- B6U761_MAIZE); contains Interpro domain(s) IPR001623 Heat shock protein DnaJ, N-terminal	0.21	0.2	0	0.18	0	0.12	3.62	4.78	5.31	12.45	6.54	55.42	0.000132075
Solyc08g016610.1.1	Ulp1 protease family C-terminal catalytic domain containing protein (AHRD V1 *-*- Q60D46_SOLDE); contains Interpro domain(s) IPR015410 Region of unknown function DUF1985	0.29	0.18	0.31	0.41	0.22	0.28	3.94	0.97	3.78	4.34	3.2575	11.55	0.000132274
Solyc01g109090.2.1	Unknown Protein (AHRD V1)	224.8	79.68	70.35	106.18	25.45	101.29	462.48	525.52	598.86	685.38	568.06	5.61	0.000133778
Solyc10g007070.2.1	CT099 (Fragment) (AHRD V1 *--- Q30GY4_9SOLN); contains Interpro domain(s) IPR003245 Plastocyanin-like	6.31	2.94	4.98	3.33	4.04	4.32	24.52	18.2	12.35	26.12	20.2975	4.7	0.000133956
Solyc03g112870.2.1	Glucose-6P/phosphate translocator (AHRD V1 **** Q9MSB4_MESCR); contains Interpro domain(s) IPR004696 Tpt phosphate/phosphoenolpyruvate translocator	66.55	64.07	71.58	52.68	61.44	63.26	24.96	42.62	44.69	25.01	34.32	0.54	0.000133981
Solyc01g097830.2.1	AT5G28150-like protein (Fragment) (AHRD V1 *-*- D6PS19_9BRAS); contains Interpro domain(s) IPR008586 Protein of unknown function DUF868, plant	2.99	2.22	1.95	0.67	2.63	2.09	0	0	0	0.36	0.09	0.04	0.000134918
Solyc03g118270.1.1	GDP-mannose 4 6-dehydratase (AHRD V1 **** B7XH28_NICBE); contains Interpro domain(s) IPR006368 GDP-mannose 4,6-dehydratase	51.1	46.81	37.25	47.68	63.99	49.37	17.45	22.73	18.45	15.31	18.485	0.37	0.000134997
Solyc03g031720.2.1	RNA Binding Protein 45 (AHRD V1 **** Q9LEB4_NICPL); contains Interpro domain(s) IPR000504 RNA recognition motif, RNP-1	89.85	115.27	92.28	101.11	88.39	97.38	54.87	44.69	36.31	49.73	46.4	0.48	0.000135261
Solyc01g006560.2.1	Lipoxygenase (AHRD V1 **** C0KKU8_SOLLC); contains Interpro domain(s) IPR001246 Lipoxygenase, plant	0	0	0	0	0.14	0.03	0.97	0.62	0.94	1.1	0.9075	32.41	0.000136028
Solyc06g059930.2.1	Sesquiterpene synthase 1 (AHRD V1 ***- Q9FQ27_SOLHA)	3.67	3.48	4.92	2.66	2.77	3.5	1.07	0.89	0.56	0.23	0.6875	0.2	0.000136439
Solyc05g016190.2.1	Agenet domain-containing protein / bromo-adjacent homology (BAH) domain-containing protein-like (AHRD V1 ***- Q69N34_ORYSJ)	0	0	0	0	0.22	0.04	12.41	4.41	12.25	3.93	8.25	187.5	0.00013684
Solyc05g010750.2.1	Unknown Protein (AHRD V1)	42.15	69.98	54.96	50.03	41.86	51.8	175.41	194.31	127	207.74	176.115	3.4	0.000137107
Solyc03g097010.2.1	NADH dehydrogenase (AHRD V1 *-*- D2VG69_NAEGR); contains Interpro domain(s) IPR019401 Zinc finger, CHCC-type	84.1	73.07	73.87	85.04	68.32	76.88	54.47	51.67	60.78	44.94	52.965	0.69	0.000138063
Solyc11g008670.1.1	At1g65470/F5I14_33 (Fragment) (AHRD V1 *-*- Q9SXY0_ARATH)	2.63	2.62	0.85	1.98	1.91	2	7.85	5.25	4.44	5.05	5.6475	2.83	0.000138422
Solyc11g007200.1.1	Copper chaperone (AHRD V1 *-*- D3GC04_9ROSI); contains Interpro domain(s) IPR006121 Heavy metal transport/detoxification protein	137.18	190.16	106	149.34	141.54	144.84	33.43	85.98	33.17	52.15	51.1825	0.35	0.000138796
Solyc00g053440.2.1	Transmembrane BAX inhibitor motif-containing protein 4 (AHRD V1 **-- B6T5N6_MAIZE); contains Interpro domain(s) IPR006214 Uncharacterised protein family UPF0005	105.58	135.31	196.66	159.24	133.93	146.14	44.19	76.6	57.51	59.96	59.565	0.41	0.000139753
Solyc06g066470.2.1	Poly(A) polymerase (AHRD V1 ***- D7M9N5_ARALY); contains Interpro domain(s) IPR014492 Poly(A) polymerase	28.05	29.27	28.48	27.89	23.69	27.48	66.58	98.7	69.68	91.46	81.605	2.97	0.00014176
Solyc02g093190.2.1	MEDEA (Fragment) (AHRD V1 *-*- B4X8T9_ARALY)	0.57	0.95	0.31	0.86	2.23	0.98	4.05	6.58	6.16	7.33	6.03	6.13	0.000142121
Solyc01g007350.2.1	Photosystem I reaction center subunit VIII (AHRD V1 *-*- Q3V525_ACOCL); contains Interpro domain(s) IPR001302 Photosystem I reaction centre, subunit VIII	1.68	1.33	1.2	1.93	0.54	1.34	17.4	24.76	15.86	13.57	17.8975	13.4	0.000144668
Solyc05g008310.2.1	Serine/threonine kinase receptor (AHRD V1 **** Q7DMS5_BRANA); contains Interpro domain(s) IPR002290 Serine/threonine protein kinase	7.31	7.11	7.02	9.07	3.27	6.76	14.33	22.68	12.05	13.23	15.5725	2.3	0.000144895
Solyc04g078950.1.1	Genomic DNA chromosome 5 P1 clone MBD2 (AHRD V1 *-*- Q9FMN1_ARATH); contains Interpro domain(s) IPR008545 Protein of unknown function DUF827, plant	3.77	4.26	4.43	3.09	3.63	3.84	11.49	10.68	11.35	14.17	11.9225	3.11	0.000146748
Solyc01g080910.2.1	Unknown Protein (AHRD V1)	14.07	7.48	7.63	4.56	11.75	9.1	41.33	23.31	33.57	42.29	35.125	3.86	0.000147285
Solyc02g068090.2.1	30S ribosomal protein S21, chloroplastic (Fragment) (AHRD V1 *--- RR21_SPIOL); contains Interpro domain(s) IPR001911 Ribosomal protein S21	30.63	18.56	41.38	13.77	32.77	27.42	107.16	80.35	97.92	103.22	97.1625	3.54	0.000147285
Solyc06g065990.1.1	ATP synthase subunit b&apos (AHRD V1 ***- D8G4T7_9CYAN); contains Interpro domain(s) IPR002146 ATPase, F0 complex, subunit B/B', bacterial and chloroplast	0	0	0.53	0	0.28	0.16	5.23	19.24	5.86	6.64	9.2425	57.05	0.000147606
Solyc06g033790.1.1	cDNA clone J033046E14 full insert sequence (AHRD V1 **-- B7EM90_ORYSJ); contains Interpro domain(s) IPR012677 Nucleotide-binding, alpha-beta plait	11.09	16.63	23.2	14.59	9.6	15.02	0	0.74	2.46	2.64	1.46	0.1	0.000147674
Solyc06g061280.2.1	Cinnamoyl-CoA reductase-like protein (AHRD V1 **** Q9M0B3_ARATH); contains Interpro domain(s) IPR016040 NAD(P)-binding domain	4.59	1.69	2.6	1.87	2.1	2.57	8.77	16.71	7.42	11.91	11.2025	4.36	0.000148537
Solyc08g079090.2.1	Laccase-22 (AHRD V1 **-- LAC22_ORYSJ); contains Interpro domain(s) IPR001117 Multicopper oxidase, type 1	6.08	3.71	5.05	2.87	5.81	4.7	1.32	0.71	2.35	1.47	1.4625	0.31	0.000151211
Solyc02g082670.2.1	WUSCHEL-related homeobox 14 (AHRD V1 ***- B6T910_MAIZE); contains Interpro domain(s) IPR001356 Homeobox	90.7	76.13	92.82	62.13	66.88	77.73	186.53	270.22	235.45	191.43	220.908	2.84	0.000151439
Solyc05g052720.1.1	Pleckstrin homology domain containing family A (Phosphoinositide binding specific) member 1 (AHRD V1 **-* Q0IIA5_BOVIN); contains Interpro domain(s) IPR011993 Pleckstrin homology-type	133.48	140.84	132.63	107.05	100.8	122.96	69.32	36.64	45.89	30.97	45.705	0.37	0.000151929
Solyc01g106770.2.1	Serine/threonine-protein kinase TEL1 (AHRD V1 *-** ATM_ASHGO); contains Interpro domain(s) IPR003151 PIK-related kinase, FAT	0.42	0.68	0.43	0.51	5.96	1.6	8.21	9.96	7.8	9.45	8.855	5.53	0.000152407
Solyc04g009410.2.1	Proteasome subunit beta type (AHRD V1 ***- C6SXW4_SOYBN); contains Interpro domain(s) IPR001353 Proteasome, subunit alpha/beta	138.73	165.9	122.72	133.86	117.42	135.73	103.43	93.59	82.82	100.3	95.035	0.7	0.000152407
Solyc02g077100.2.1	Lipase-like protein (AHRD V1 ***- Q8LF19_ARATH); contains Interpro domain(s) IPR002921 Lipase, class 3	27.44	30.24	25.51	30.35	20.94	26.9	89.1	55.45	69.82	66.36	70.1825	2.61	0.000153348
Solyc02g081890.2.1	Xylosyltransferase 1 (AHRD V1 **-- B6UEF2_MAIZE); contains Interpro domain(s) IPR003406 Glycosyl transferase, family 14	2.24	2.12	1.07	1.71	1.47	1.72	0	0	0	0	0	0.01	0.000155347
Solyc02g094440.2.1	Translocon-associated protein subunit beta (AHRD V1 ***- C1C3L8_RANCA); contains Interpro domain(s) IPR008856 Translocon-associated beta	161.79	156.87	132.27	159.43	176.3	157.33	85.05	113.82	89.57	94.34	95.695	0.61	0.000155698
Solyc05g013780.2.1	Unknown Protein (AHRD V1)	19.84	20.04	15.74	20.58	13.96	18.03	49.92	45.94	41.68	43.09	45.1575	2.5	0.000155978
Solyc08g078750.2.1	DEAD-box ATP-dependent RNA helicase 41 (AHRD V1 *-*- RH41_ORYSJ); contains Interpro domain(s) IPR007529 Zinc finger, HIT-type	3.12	2.7	1.93	2.45	1.92	2.42	9.43	8.69	7.28	10.05	8.8625	3.66	0.000156184
Solyc03g120850.2.1	chaperonin (AHRD V1 ***- B2IXD2_NOSP7); contains Interpro domain(s) IPR001844 Chaperonin Cpn60	13.06	14.41	16.22	18.35	16.23	15.65	39.34	40.38	35.02	46.81	40.3875	2.58	0.000156242
Solyc01g104710.2.1	Unknown Protein (AHRD V1)	27.69	26.7	25.39	34.69	26.87	28.27	188.9	567.23	367.34	393.06	379.132	13.41	0.000156979
Solyc02g078360.2.1	Thioredoxin family protein (AHRD V1 **-- D7M1V6_ARALY); contains Interpro domain(s) IPR004480 Glutaredoxin-related protein	43.37	56.48	48.71	46.02	60.44	51	25.99	19.89	22.61	20.02	22.1275	0.43	0.000157103
Solyc01g106420.2.1	Major facilitator superfamily (MFS_1) transporter (AHRD V1 **-- Q39GH8_BURS3); contains Interpro domain(s) IPR016196 Major facilitator superfamily, general substrate transporter	9.77	10.71	10.25	12.2	8.86	10.36	3.61	5.78	3.85	3.89	4.2825	0.41	0.000157778
Solyc04g081930.2.1	Prolyl 4-hydroxylase alpha-2 subunit (AHRD V1 ***- B6TYA6_MAIZE); contains Interpro domain(s) IPR006620 Prolyl 4-hydroxylase, alpha subunit	44.67	54.43	28.52	55.73	46.11	45.89	184.36	128.12	167.02	101.71	145.303	3.17	0.000157851
Solyc05g016330.2.1	Cytochrome P450	4.86	3.79	5.65	3.02	3.02	4.07	12.15	10.2	10.93	13.91	11.7975	2.9	0.000158334
Solyc03g115530.2.1	DNA-dependent ATPase A-like protein (AHRD V1 *--- Q6ZJE4_ORYSJ)	4.15	0.39	1.34	1.79	3.17	2.17	9.23	49.81	34.03	28.28	30.3375	13.99	0.000158476
Solyc06g083800.2.1	Rop-interactive crib motif-containing protein 1 (AHRD V1 *--- D7LGA6_ARALY); contains Interpro domain(s) IPR000095 PAK-box/P21-Rho-binding	8.16	7.21	5.3	5.24	7.62	6.71	0.45	0.95	2.47	1.7	1.3925	0.21	0.000158576
Solyc06g075830.1.1	Histone H4 (AHRD V1 ***- B6T0P4_MAIZE); contains Interpro domain(s) IPR001951 Histone H4	169.9	89.69	96.92	126.42	230.61	142.71	27.25	25.4	14.1	17.86	21.1525	0.15	0.000159225
Solyc01g022770.1.1	Unknown Protein (AHRD V1)	0	0	0	0	0.58	0.12	48.85	42.48	6.43	17.2	28.74	247.76	0.000159612
Solyc08g082230.2.1	Unknown Protein (AHRD V1)	20.37	15.03	10.94	12.07	9.04	13.49	58.71	39.9	54.68	32.22	46.3775	3.44	0.000160823
Solyc06g084370.1.1	Unknown Protein (AHRD V1)	35.75	34.35	31.71	21.85	28.61	30.45	11.84	10.01	4.68	3.75	7.57	0.25	0.000161253
Solyc11g006070.1.1	Peptidyl-prolyl cis-trans isomerase (AHRD V1 ***- B5LWR0_ZIZJJ); contains Interpro domain(s) IPR002130 Peptidyl-prolyl cis-trans isomerase, cyclophilin-type	130.41	112.68	80	109.32	155.06	117.49	49.49	47.85	42.6	44.24	46.045	0.39	0.000161481
Solyc12g099660.1.1	Glucosidase 2 subunit beta (AHRD V1 *--- B6K4H4_SCHJY); contains Interpro domain(s) IPR012913 Glucosidase II beta subunit-like	35.04	48.11	36.25	41.15	44.3	40.97	91.13	87.03	80.19	66.68	81.2575	1.98	0.000161794
Solyc03g096450.1.1	Unknown Protein (AHRD V1)	28.74	7.44	8.42	20.27	13.99	15.77	55.83	49.65	71.66	50.14	56.82	3.6	0.000161836
Solyc10g008850.1.1	Os06g0525000 protein (Fragment) (AHRD V1 *-*- Q0DBU7_ORYSJ)	10.8	13.54	8.35	15.27	18.5	13.29	1.54	2.19	1.22	2.93	1.97	0.15	0.000162079
Solyc01g080760.2.1	Unknown Protein (AHRD V1)	7.56	8.48	8.2	6.33	8.12	7.74	25.67	19.73	16.34	17.11	19.7125	2.55	0.000162358
Solyc01g099980.2.1	Glycine-rich protein (AHRD V1 *--- D7M9Z2_ARALY); contains Interpro domain(s) IPR009836 Protein of unknown function DUF1399	2.14	3.09	1.9	3.5	1.86	2.5	7.64	9.51	9.87	5.5	8.13	3.25	0.000162403
Solyc12g035670.1.1	MCM3-associated protein (Fragment) (AHRD V1 *--- Q6DRP0_DANRE); contains Interpro domain(s) IPR005062 SAC3/GANP/Nin1/mts3/eIF-3 p25	6.69	8.82	6.51	7.46	7.02	7.3	14.16	15.76	15.13	14.95	15	2.05	0.000163279
Solyc06g035790.2.1	Dehydration-responsive family protein (AHRD V1 **-- D7M5L0_ARALY); contains Interpro domain(s) IPR004159 Protein of unknown function DUF248, methyltransferase putative	1.77	3.71	2.06	2.48	2.99	2.6	0.3	0.64	0.36	0.57	0.4675	0.18	0.000163574
Solyc12g062960.1.1	Unknown Protein (AHRD V1); contains Interpro domain(s) IPR000434 Polycystic kidney disease type 1 protein	0	0	0	0	0	0	1.42	3.03	0.37	1	1.455	145.5	0.000163574
Solyc08g076990.2.1	Acetylornithine deacetylase (AHRD V1 ***- B6TIJ2_MAIZE); contains Interpro domain(s) IPR011650 Peptidase M20, dimerisation	63.57	61.38	55.21	66.19	57.04	60.68	33.16	30.88	29.36	33.01	31.6025	0.52	0.000163877
Solyc02g091560.2.1	Serine hydroxymethyltransferase (AHRD V1 **** C6ZJZ0_SOYBN); contains Interpro domain(s) IPR001085 Serine hydroxymethyltransferase	1.21	1.6	1.2	1.45	0.57	1.21	3.39	6.16	2.83	5.97	4.5875	3.8	0.000164259
Solyc07g061790.2.1	Heme-binding protein 2 (AHRD V1 **** B6T0C0_MAIZE); contains Interpro domain(s) IPR006917 SOUL haem-binding protein	0.33	0.31	1.06	0.57	0.25	0.5	3.4	16.93	26.17	19.93	16.6075	32.95	0.00016426
Solyc09g010870.2.1	Exoribonuclease R/ribonuclease II (AHRD V1 **-* A5GLA4_SYNPW); contains Interpro domain(s) IPR001900 Ribonuclease II and R	6.42	5.69	7.68	6.73	7.87	6.88	15.51	17.86	17.11	20.9	17.845	2.59	0.000165066
Solyc02g083230.2.1	DNA-directed RNA polymerase (AHRD V1 ***- B9SXC0_RICCO); contains Interpro domain(s) IPR006592 RNA polymerase, N-terminal	9.77	14.84	8.2	14.39	8.15	11.07	25.81	30.43	27.08	38.33	30.4125	2.75	0.000166262
Solyc01g097150.2.1	Unknown Protein (AHRD V1)	21.11	19.76	25.91	17.67	11.41	19.17	254.63	246.46	217.49	206.44	231.255	12.06	0.000166693
Solyc01g105970.2.1	Magnesium-dependent phosphatase-1 family protein expressed (AHRD V1 **** Q84R45_ORYSJ); contains Interpro domain(s) IPR010036 Magnesium-dependent phosphatase-1	146.27	176.69	161.22	137.65	152.65	154.9	493.68	420.01	582.45	420.48	479.155	3.09	0.000166847
Solyc05g053530.1.1	9-cis-epoxycarotenoid dioxygenase 6	0	0	0	0	0	0	0.84	0.24	1.19	0.85	0.78	78	0.000167539
Solyc09g005920.2.1	G protein-coupled seven transmembrane receptor (AHRD V1 **-- A8J5P4_CHLRE); contains Interpro domain(s) IPR009637 Transmembrane receptor, eukaryota	27.1	32.32	26.39	30.79	34.12	30.14	16.43	19.06	19.2	24.83	19.88	0.66	0.000167552
Solyc11g013260.1.1	Prohibitin (AHRD V1 ***- O04361_TOBAC); contains Interpro domain(s) IPR000163 Prohibitin	88.85	119.23	79.25	90.51	111.1	97.79	47.88	40.28	30.66	41.42	40.06	0.41	0.000167727
Solyc12g095990.1.1	ATP-dependent RNA helicase eIF4A (AHRD V1 ***- A8PG49_COPC7); contains Interpro domain(s) IPR011545 DNA/RNA helicase, DEAD/DEAH box type, N-terminal	396.18	382.39	361.65	366.8	406.94	382.79	158.36	171.77	147.64	171.73	162.375	0.42	0.000168505
Solyc10g050530.1.1	Serine/threonine-protein phosphatase 7 long form homolog (AHRD V1 **-- PPP7L_ARATH); contains Interpro domain(s) IPR019557 Aminotransferase-like, plant mobile domain	3.7	4.54	1.66	2.39	1.24	2.71	18.94	15.23	11.27	31.31	19.1875	7.09	0.000170825
Solyc03g095350.1.1	Unknown Protein (AHRD V1)	143	194.23	176.84	166.24	44.51	144.96	17.76	10.53	2.34	56.3	21.7325	0.15	0.000170969
Solyc10g007360.2.1	Multidrug resistance protein mdtK (AHRD V1 ***- MDTK_YERE8); contains Interpro domain(s) IPR002528 Multi antimicrobial extrusion protein MatE	10.75	18.84	8.81	15.19	8.86	12.49	3.24	3.31	1.44	4.87	3.215	0.26	0.000171132
Solyc07g018220.2.1	Yip1 domain containing protein expressed (AHRD V1 **-- D8L9M4_WHEAT); contains Interpro domain(s) IPR006977 Yip1 domain	56.75	48.54	55.49	58.05	79.98	59.76	24.51	46.84	33.47	29.3	33.53	0.56	0.000174865
Solyc11g011410.1.1	Pentatricopeptide repeat-containing protein (AHRD V1 ***- D7KJT0_ARALY); contains Interpro domain(s) IPR002885 Pentatricopeptide repeat	4.45	4.44	1.84	4.62	5.58	4.19	13	13.3	9.15	10.3	11.4375	2.73	0.000174865
Solyc04g082580.2.1	Kelch repeat-containing F-box family protein (AHRD V1 ***- D7MTF5_ARALY); contains Interpro domain(s) IPR015915 Kelch-type beta propeller	2.05	2.43	1.57	2.65	2.02	2.14	7.53	5.48	10.04	7.85	7.725	3.6	0.000175885
Solyc06g084550.2.1	Atoep16-4 (AHRD V1 ***- D7LTA7_ARALY); contains Interpro domain(s) IPR003397 Mitochondrial inner membrane translocase complex, subunit Tim17/22	25.4	30.39	22.78	24.13	32.89	27.12	14.39	22.63	21.54	15.36	18.48	0.68	0.000176923
Solyc11g005380.1.1	GT-2 factor (Fragment) (AHRD V1 *--- Q8W240_SOYBN); contains Interpro domain(s) IPR017877 MYB-like	48.68	68.6	97.69	71.51	57.41	68.78	121.54	173.22	185.62	119.87	150.062	2.18	0.000179957
Solyc11g006880.1.1	Genomic DNA chromosome 5 TAC clone K17N15 (AHRD V1 **-- Q9FHN3_ARATH); contains Interpro domain(s) IPR009787 Protein of unknown function DUF1352	72.84	89.64	64.56	86.98	48.21	72.45	26.17	30.62	14.24	32.44	25.8675	0.36	0.000179957
Solyc07g065740.2.1	UPF0414 transmembrane protein C20orf30 homolog (AHRD V1 ***- B5X9I3_SALSA); contains Interpro domain(s) IPR008590 Uncharacterised protein family UPF0414	39.15	43.66	28.68	38.34	45.94	39.15	29.56	12.27	15.56	32.27	22.415	0.57	0.000180933
Solyc10g007390.2.1	Protein transport protein SEC61 alpha subunit (AHRD V1 ***- D3B1K5_POLPA); contains Interpro domain(s) IPR002208 SecY protein	99.04	115.18	79.31	114.51	101.51	101.91	66.92	48.05	56.26	45.54	54.1925	0.53	0.000180933
Solyc08g080500.2.1	Rhomboid family protein (AHRD V1 ***- D7M0H4_ARALY); contains Interpro domain(s) IPR002610 Peptidase S54, rhomboid	175.99	179.06	107.73	183.69	163.75	162.04	76.94	145.27	82.49	84.92	97.405	0.6	0.000181188
Solyc06g019190.1.1	Serine/threonine-protein phosphatase 7 long form homolog (AHRD V1 *-*- PPP7L_ARATH)	0	0	0	0	0.15	0.03	3.51	2.25	1.39	0.89	2.01	67	0.00018238
Solyc03g025850.2.1	Remorin 1 (AHRD V1 ***- Q9XEX8_SOLLC); contains Interpro domain(s) IPR005516 Remorin, C-terminal region	244.05	238.48	258.81	197.58	164.26	220.64	686.42	741.83	663.77	640.59	683.153	3.1	0.000183012
Solyc02g078400.2.1	Allantoinase (AHRD V1 **** Q6S4R9_ROBPS); contains Interpro domain(s) IPR017593 Allantoinase	360.38	460	364.45	408.4	429.04	404.45	165.95	227.02	344.37	75.69	203.257	0.5	0.000183353
Solyc01g007070.2.1	BEL1-like homeodomain protein 1 (AHRD V1 **-- BLH1_ARATH); contains Interpro domain(s) IPR006563 POX	107.88	85.5	67.29	77.65	78.13	83.29	161.4	224.61	190.02	217.34	198.343	2.38	0.000183887
Solyc12g017910.1.1	Potassium transporter (AHRD V1 **** Q1T722_PHRAU); contains Interpro domain(s) IPR018519 Potassium uptake protein, kup IPR003855 K+ potassium transporter	29.75	31.41	30.85	31.67	30.3	30.8	12.94	11.22	12.46	12.18	12.2	0.4	0.000185725
Solyc05g023730.1.1	50S ribosomal protein L2 (AHRD V1 ***- D5FHC8_PHODC); contains Interpro domain(s) IPR005880 Ribosomal protein L2, bacterial-type	1.91	0.61	1.37	1.1	0.24	1.05	12.5	8.08	5.38	15.84	10.45	9.99	0.000186594
Solyc06g073150.2.1	COP9 signalosome complex subunit 5b (AHRD V1 ***- B4FUK9_MAIZE); contains Interpro domain(s) IPR000555 Mov34/MPN/PAD-1	42.81	42.22	37.47	44.48	39.55	41.31	23.36	25.69	16.57	19.86	21.37	0.52	0.000186594
Solyc02g088960.2.1	Unknown Protein (AHRD V1)	48.55	72.45	45.88	65.75	31.13	52.75	519.29	251.02	424.45	392.23	396.748	7.52	0.00018702
Solyc12g006970.1.1	Unknown Protein (AHRD V1)	242.68	195.23	513.91	235.13	86	254.59	0	18.6	2.17	0	5.1925	0.02	0.000188627
Solyc01g094370.2.1	Remorin 2 (AHRD V1 ***- Q9XEX9_SOLLC); contains Interpro domain(s) IPR005516 Remorin, C-terminal region	41.76	24.95	33.28	27.35	32.23	31.91	165.26	116.78	142.88	125.28	137.55	4.31	0.000189499
Solyc03g082570.2.1	Ubiquitin (AHRD V1 ***- C0SFI2_PARBP); contains Interpro domain(s) IPR019956 Ubiquitin subgroup	94.03	94.3	67.73	100.63	116.84	94.71	149.97	140.64	124.43	158.43	143.368	1.51	0.000189499
Solyc09g055610.1.1	Unknown Protein (AHRD V1)	0	0	0	0	0	0	13.96	11.92	13.23	10.62	12.4325	1243.25	0.000189499
Solyc12g017430.1.1	Clathrin assembly protein (AHRD V1 *--- B6TW95_MAIZE)	5.15	5.63	3.6	11.32	3.45	5.83	0	0	0.36	0	0.09	0.02	0.000189499
Solyc06g074820.2.1	Aquaporin-like protein (AHRD V1 ***- D1M6Z5_CAPAN); contains Interpro domain(s) IPR012269 Aquaporin	4.08	6.89	2.44	4.69	8.09	5.24	0	1.38	0.31	1.48	0.7925	0.15	0.00018967
Solyc11g050980.1.1	Unknown Protein (AHRD V1)	0	0	0	0	0	0	0.96	1.36	0.76	1.21	1.0725	107.25	0.000190996
Solyc03g025430.1.1	Genomic DNA chromosome 5 TAC clone K24M7 (AHRD V1 **-- Q9FHB8_ARATH)	0.23	0.22	0	0	0.17	0.12	3.66	3.48	0.64	4.64	3.105	25.04	0.000191894
Solyc05g008380.2.1	Unknown Protein (AHRD V1)	38.61	53.35	69.18	63.76	43.28	53.64	12.89	27.14	27.38	10.82	19.5575	0.36	0.000191894
Solyc05g056160.2.1	Proteasome subunit beta type (AHRD V1 ***- C6TLJ9_SOYBN); contains Interpro domain(s) IPR000243 Peptidase T1A, proteasome beta-subunit	163.36	199.59	140.9	168.82	169.81	168.5	84.51	113.91	59.15	96.29	88.465	0.53	0.000191894
Solyc02g068800.1.1	Unknown Protein (AHRD V1)	9.94	13.44	14.17	14.01	6.43	11.6	23.15	30.03	23.93	22.44	24.8875	2.15	0.00019236
Solyc01g010580.2.1	Ribosomal protein (AHRD V1 ***- B3TM27_ELAGV); contains Interpro domain(s) IPR002942 RNA-binding S4 IPR018079 Ribosomal protein S4, conserved site IPR001912 Ribosomal protein S4	219.94	228.13	196.47	216.86	194.74	211.23	144.59	164.66	132.52	121.36	140.782	0.67	0.000192961
Solyc01g049890.2.1	Unknown Protein (AHRD V1)	348.89	410.13	382.58	386.02	286.59	362.84	232.05	202.57	197.15	232.73	216.125	0.6	0.000193178
Solyc02g087460.1.1	Receptor like kinase, RLK	23.61	29.86	27.61	26.55	25.03	26.53	9.25	10.05	10.13	10.49	9.98	0.38	0.000193178
Solyc03g118970.2.1	Multidrug resistance protein mdtK (AHRD V1 ***- MDTK_CITK8); contains Interpro domain(s) IPR015521 MATE family transporter related protein	3.48	5.69	1.77	4.5	3.47	3.78	1.58	0.14	0.31	1.25	0.82	0.22	0.000193568
Solyc10g086710.1.1	PAR-1b protein (AHRD V1 ***- Q43588_TOBAC); contains Interpro domain(s) IPR009489 PAR1	33.05	26.35	21.77	12.09	19.08	22.47	2.22	3.16	7.89	4.22	4.3725	0.19	0.000194047
Solyc01g105710.2.1	Peptidyl-prolyl cis-trans isomerase (AHRD V1 **-- A6RSK7_BOTFB); contains Interpro domain(s) IPR001179 Peptidyl-prolyl cis-trans isomerase, FKBP-type	105.2	93.69	91.31	90.33	116.93	99.49	121.92	87.35	112	87.69	102.24	1.03	0.000194266
Solyc02g078900.2.1	NADH dehydrogenase (AHRD V1 **** Q38A31_9TRYP); contains Interpro domain(s) IPR013027 FAD-dependent pyridine nucleotide-disulphide oxidoreductase	33.59	32.59	38.21	40.16	30.63	35.04	18.36	20.3	20.42	12.88	17.99	0.51	0.000194266
Solyc11g030390.1.1	MADS box interactor-like (AHRD V1 *-*- Q6K819_ORYSJ)	143.76	148.45	133.77	142.05	150.36	143.68	59.49	66.95	51.83	53.02	57.8225	0.4	0.000194266
Solyc06g059990.2.1	Undecaprenyl pyrophosphate synthase (AHRD V1 **** Q5QXS4_IDILO); contains Interpro domain(s) IPR001441 Di-trans-poly-cis-decaprenylcistransferase-like	0	0	0	0	0	0	2.24	1.6	1.01	0.81	1.415	141.5	0.000195881
Solyc07g064340.2.1	Serine/threonine-protein kinase (AHRD V1 **** C6ZRV0_SOYBN); contains Interpro domain(s) IPR002290 Serine/threonine protein kinase	1.41	1.52	0.3	0.81	0.68	0.94	6.59	5.03	4.28	4.18	5.02	5.32	0.00019652
Solyc01g104690.2.1	Unknown Protein (AHRD V1)	8.2	3.11	7.05	6.22	6.77	6.27	31.27	42.64	46.3	59.45	44.915	7.16	0.00019656
Solyc06g067880.2.1	V-type proton ATPase proteolipid subunit (AHRD V1 **** D3PI45_9MAXI); contains Interpro domain(s) IPR000245 ATPase, V0 complex, proteolipid subunit C	123.33	109.21	122.17	126.27	166.62	129.52	96.06	77.32	97.98	109.25	95.1525	0.73	0.000196806
Solyc05g014130.2.1	COP1-interacting protein 4 (AHRD V1 *--- Q9C5U5_ARATH)	7.62	9.7	4.69	7.56	8.03	7.52	22.96	16.22	13.93	19.3	18.1025	2.41	0.000196855
Solyc01g095930.2.1	O-acyltransferase WSD1 (AHRD V1 **-- WSD1_ARATH); contains Interpro domain(s) IPR004255 Uncharacterised protein family UPF0089	58.64	56.86	47	68.48	35.13	53.22	245.63	148.26	250.68	190.56	208.782	3.92	0.000196973
Solyc03g118300.1.1	Unknown Protein (AHRD V1)	556.05	457.41	416.55	558.05	140.82	425.78	82.51	62.56	74.6	81.2	75.2175	0.18	0.000196973
Solyc07g022860.2.1	Unknown Protein (AHRD V1); contains Interpro domain(s) IPR005061 Protein of unknown function DUF292, eukaryotic	9.68	11.86	8.98	9.02	8.55	9.62	24.43	22.92	22.79	23.56	23.425	2.44	0.000197093
Solyc10g051350.1.1	NADH-quinone oxidoreductase subunit I (AHRD V1 **** D5BPB0_PUNMI); contains Interpro domain(s) IPR010226 NADH-quinone oxidoreductase, chain I	41.04	42.82	23.83	33.31	31.75	34.55	9.77	16.62	7.72	9.69	10.95	0.32	0.00019735
Solyc06g053450.2.1	IQ-domain 10 (Fragment) (AHRD V1 *--- D7L3Y4_ARALY); contains Interpro domain(s) IPR000048 IQ calmodulin-binding region	115.51	124.81	118.01	116.22	115.34	117.98	295.59	239.96	246.36	323.55	276.365	2.34	0.000197541
Solyc06g054670.1.1	Stearoyl-acyl carrier protein desaturase (AHRD V1 **** Q8LA10_ARATH); contains Interpro domain(s) IPR005067 Fatty acid desaturase, type 2	0	0	0	0.12	0.06	0.04	2.57	0.55	1.42	2.93	1.8675	51.88	0.0001978
Solyc04g079830.2.1	BEL1-like homeodomain protein 2 (AHRD V1 *--- BLH2_ARATH); contains Interpro domain(s) IPR006563 POX	0.33	0.32	0.07	0.17	0.03	0.18	1.27	1.4	1.22	2.14	1.5075	8.19	0.000198291
Solyc03g034420.1.1	SLL2-S9-protein-like (AHRD V1 **-- Q307X9_SOLTU)	0	0	0	0	0	0	1.85	1.84	1.75	0.94	1.595	159.5	0.000201671
Solyc03g082980.2.1	Nucleic acid binding protein (AHRD V1 **-* B6UDK8_MAIZE); contains Interpro domain(s) IPR018111 K Homology, type 1, subgroup	34.11	32.02	37.68	31.12	36.79	34.34	78.72	99.34	82.13	79.43	84.905	2.47	0.000201745
Solyc09g008970.1.1	Unknown Protein (AHRD V1)	8.81	45.64	27.11	61.79	42.27	37.12	116.25	129.39	159.42	233.26	159.58	4.3	0.000202603
Solyc07g043140.1.1	Unknown Protein (AHRD V1)	2.79	3.22	0.86	2.92	3.51	2.66	41.21	40.19	21.89	81.07	46.09	17.33	0.000202615
Solyc11g069310.1.1	Serine/threonine-protein kinase-like protein (AHRD V1 ***- Q8LPG6_ARATH); contains Interpro domain(s) IPR002290 Serine/threonine protein kinase	35.55	42.32	45.94	46.85	28.96	39.92	17.43	11.75	13.77	9.3	13.0625	0.33	0.000202615
Solyc01g058230.1.1	Unknown Protein (AHRD V1)	15.46	15.41	13.28	7.99	2.66	10.96	0	0	0	0	0	0	0.000203013
Solyc09g065610.1.1	Transmembrane BAX inhibitor motif-containing protein 4 (AHRD V1 ***- B6TZF1_MAIZE); contains Interpro domain(s) IPR006214 Uncharacterised protein family UPF0005	285.53	411.58	573.47	413.6	208.76	378.59	61.27	81.3	65.4	50.39	64.59	0.17	0.000203168
Solyc03g025670.2.1	PAR-1c protein (AHRD V1 ***- Q43589_TOBAC); contains Interpro domain(s) IPR009489 PAR1	34.75	7.84	18.66	13.1	31.14	21.1	0	1.91	2.54	2.04	1.6225	0.08	0.000203337
Solyc04g040180.2.1	S-adenosylmethionine-dependent methyltransferase (Fragment) (AHRD V1 **** B3VXJ7_POPTN); contains Interpro domain(s) IPR013217 Methyltransferase type 12	188.26	129.25	163.03	141.88	99.45	144.37	394.51	394	388.49	258.01	358.752	2.48	0.000203647
Solyc12g056090.1.1	CHCH domain containing protein (AHRD V1 ***- B6ST91_MAIZE); contains Interpro domain(s) IPR010625 CHCH	48.6	67.74	37.05	52.7	60.85	53.39	12.56	22.84	8.82	7.08	12.825	0.24	0.000203647
Solyc06g069440.2.1	Zinc finger CCCH domain-containing protein 55 (AHRD V1 *-*- C3H55_ORYSJ)	40.08	41.15	32.43	37.19	47.18	39.61	85.03	91.57	96.34	74.46	86.85	2.19	0.000204039
Solyc03g114480.2.1	Senescence-associated protein (AHRD V1 ***- B3TLS7_ELAGV); contains Interpro domain(s) IPR018499 Tetraspanin	4.1	4.97	4.41	7.68	3.3	4.89	1.48	1.32	0.29	1.41	1.125	0.23	0.000204233
Solyc09g066180.1.1	Serine/threonine-protein phosphatase 7 long form homolog (AHRD V1 **-- PPP7L_ARATH); contains Interpro domain(s) IPR019557 Aminotransferase-like, plant mobile domain	0	0	0	0.13	0	0.03	3.17	1.5	0.83	4.35	2.4625	94.71	0.000204233
Solyc08g007480.1.1	O-methyltransferase family 3 (AHRD V1 ***- B2A4V5_NATTJ); contains Interpro domain(s) IPR009902 Protein of unknown function DUF1442	2.26	5.95	1.35	4.32	2.97	3.37	0	0	0	0	0	0	0.000204521
Solyc08g082170.2.1	Glycoside hydrolase family 28 protein/polygalacturonase family protein (AHRD V1 **-- Q1PF10_ARATH); contains Interpro domain(s) IPR012334 Pectin lyase fold	121.3	87.8	175.37	95.99	144.88	125.07	40.92	20.35	71.9	27.26	40.1075	0.32	0.00020506
Solyc07g006010.2.1	Nucleoporin Nup43 (AHRD V1 *-*- NUP43_HUMAN); contains Interpro domain(s) IPR011046 WD40 repeat-like	22.05	18.31	17.61	17.11	26.93	20.4	10.07	9.88	9.67	9.66	9.82	0.48	0.000207189
Solyc07g045080.2.1	Alcohol dehydrogenase zinc-containing (AHRD V1 **-* B4RDK4_PHEZH); contains Interpro domain(s) IPR002085 Alcohol dehydrogenase superfamily, zinc-containing	9.24	8.64	5.34	5.02	6.31	6.91	1.62	1.84	2.56	0.82	1.71	0.25	0.000207638
Solyc03g120040.2.1	Os01g0611000 protein (Fragment) (AHRD V1 ***- Q0JLB5_ORYSJ); contains Interpro domain(s) IPR006946 Protein of unknown function DUF642	6.89	7.79	5.29	7.5	4.64	6.42	1.51	1.34	0.3	3.35	1.625	0.25	0.000210051
Solyc08g041820.2.1	Homeobox protein knotted-1-like 3 (AHRD V1 ***- B6T3D1_MAIZE); contains Interpro domain(s) IPR005541 KNOX2	19.76	19.27	21.99	20.08	13.08	18.84	73.42	69.51	55.12	62.29	65.085	3.46	0.000210051
Solyc01g014180.2.1	Zinc finger A20 and AN1 domain-containing stress-associated protein 8 (AHRD V1 ***- SAP8_ORYSJ); contains Interpro domain(s) IPR000058 Zinc finger, AN1-type	633.74	590.16	536.66	608.27	806.94	635.15	628.85	473.26	465.28	606.35	543.435	0.86	0.000210162
Solyc04g016010.2.1	Thioredoxin reductase (AHRD V1 ***- B9H9S9_POPTR); contains Interpro domain(s) IPR000103 Pyridine nucleotide-disulphide oxidoreductase, class-II	1.24	1.68	0.57	1.3	2.2	1.4	6.36	5.81	4.88	6.22	5.8175	4.16	0.000210878
Solyc10g006880.2.1	NAC domain protein (AHRD V1 ***- Q56UP7_SOLLC); contains Interpro domain(s) IPR003441 No apical meristem (NAM) protein	317.91	333.5	241.61	330.03	217.46	288.1	529.15	857.99	699.76	533.03	654.982	2.27	0.000212726
Solyc02g011840.1.1	Hypothetical chloroplast RF1 (AHRD V1 *-*- D7P347_SYZCU); contains Interpro domain(s) IPR008896 Ycf1	0.78	0.37	0	0.34	0.3	0.36	4.85	4.44	4.93	7.03	5.3125	14.84	0.000212764
Solyc03g116560.1.1	Pentatricopeptide repeat-containing protein (AHRD V1 ***- D7KJI9_ARALY); contains Interpro domain(s) IPR002885 Pentatricopeptide repeat	1.82	3.71	1.95	2.44	3.04	2.59	8.87	6.99	4.92	7.3	7.02	2.71	0.000212799
Solyc03g114640.2.1	Signal peptide peptidase SppA type (AHRD V1 ***- Q01NK5_SOLUE); contains Interpro domain(s) IPR004635 Peptidase S49, SppA	5.29	3.91	5.45	4.18	4.39	4.64	8.72	11.22	12.9	12.46	11.325	2.44	0.000216585
Solyc08g006420.2.1	Myosin-like protein (Fragment) (AHRD V1 *-*- Q84VD2_ORYSJ)	4.07	3.86	3.79	4.41	6.7	4.57	10.11	10.78	9.64	10.08	10.1525	2.22	0.000217113
Solyc04g064530.1.1	Unknown Protein (AHRD V1)	23.17	19.56	19.88	14.7	9.91	17.44	2.01	7.95	1.36	3.63	3.7375	0.21	0.000219259
Solyc02g093630.2.1	Uncharacterized membrane protein At3g27390 (AHRD V1 **-- Y3739_ARATH)	141.06	141.78	124.73	130.5	119.48	131.51	54.5	82.87	74.29	58.98	67.66	0.51	0.000219453
Solyc09g015850.2.1	Ribosomal protein S3 (Fragment) (AHRD V1 ***- A4KYC6_BALVI)	0.11	0.31	0.7	0.19	0.21	0.3	12.15	4.86	4	5.13	6.535	21.5	0.000222371
Solyc01g058470.1.1	Unknown Protein (AHRD V1)	5.07	8.02	8.16	10.91	0.32	6.5	28.56	21.39	17.81	41.92	27.42	4.22	0.000223667
Solyc12g057060.1.1	UDP-glucuronosyltransferase (AHRD V1 **-- Q5UB81_ARATH); contains Interpro domain(s) IPR002213 UDP-glucuronosyl/UDP-glucosyltransferase	7.21	3.53	3.51	2.62	2.89	3.95	0.2	0.14	0.63	0.25	0.305	0.08	0.000224547
Solyc12g095760.1.1	Diphosphate--fructose-6-phosphate 1-phosphotransferase (AHRD V1 ***- C8PT93_9SPIO); contains Interpro domain(s) IPR011183 Pyrophosphate-dependent phosphofructokinase PfpB	8.88	9.87	10.11	6.66	10.08	9.12	1.9	3.49	2.25	3.81	2.8625	0.31	0.000226825
Solyc07g061990.2.1	Solanesyl diphosphate synthase (AHRD V1 ***- Q09IV6_SOLLC); contains Interpro domain(s) IPR014120 Solanesyl diphosphate synthase	19.18	14.3	21.47	19.62	11.34	17.18	45.06	45.47	56.67	64.88	53.02	3.09	0.000228919
Solyc09g010410.2.1	BRI1-KD interacting protein 130 (AHRD V1 ***- Q761Y4_ORYSJ)	90.88	82.23	83.97	103.03	73.01	86.62	37.32	51.89	36.44	54.19	44.96	0.52	0.000229379
Solyc05g053780.2.1	RNA binding protein-like protein (AHRD V1 ***- Q3HVL3_SOLTU); contains Interpro domain(s) IPR015465 RNA recognition motif, glycine rich protein	457.3	492.62	375.98	483.61	639.25	489.75	393.24	336.41	278.2	357.83	341.42	0.7	0.000229752
Solyc10g005800.2.1	CWC15 homolog (AHRD V1 ***- B9EL88_SALSA); contains Interpro domain(s) IPR006973 Cwf15/Cwc15 cell cycle control protein	137.54	131.49	119.15	116.82	166.97	134.39	453.31	443.04	383.55	355.11	408.753	3.04	0.000229752
Solyc09g098540.2.1	Chitinase-like protein (AHRD V1 ***- Q6JX03_GOSHI); contains Interpro domain(s) IPR000726 Glycoside hydrolase, family 19, catalytic	156.04	137.7	156.01	114.6	126.15	138.1	48.85	107.31	75.73	124.25	89.035	0.64	0.000230966
Solyc01g008510.2.1	Photosystem II 5 kDa protein, chloroplastic (AHRD V1 *-*- PST2_GOSHI)	8.46	18.57	18.17	22.32	16.17	16.74	4.21	7.19	9.31	9.61	7.58	0.45	0.000231398
Solyc08g068830.2.1	Zinc finger CCCH-type with G patch domain-containing protein (AHRD V1 *-*- ZGPAT_HUMAN); contains Interpro domain(s) IPR000467 D111/G-patch	13.96	19.08	13.87	15.74	12.67	15.06	43.36	35.26	39.14	37.12	38.72	2.57	0.000231448
Solyc09g083370.2.1	30S ribosomal protein S19 (AHRD V1 *-*- RS19_MYCHJ); contains Interpro domain(s) IPR005713 Ribosomal protein S15, eukaryotic/archaeal	20.25	21.17	14.94	29.08	18.3	20.75	13.5	10.98	10.15	9.78	11.1025	0.54	0.000231448
Solyc10g007350.2.1	Multiprotein bridging factor 1 (AHRD V1 ***- Q9LL86_SOLTU); contains Interpro domain(s) IPR013729 Multiprotein bridging factor 1, N-terminal	143.84	115.99	110.37	123.37	144.61	127.64	383.85	492.06	370.43	491.03	434.343	3.4	0.000231526
Solyc07g043130.2.1	Os12g0117400 protein (Fragment) (AHRD V1 **-- Q0IQJ6_ORYSJ); contains Interpro domain(s) IPR004249 NPH3	101.64	138.74	46.46	159.3	93.35	107.9	17.61	28.19	23.54	30.05	24.8475	0.23	0.000231831
Solyc04g011360.2.1	Ras-related protein Rab-8A (AHRD V1 ***- C1C362_9MAXI); contains Interpro domain(s) IPR003579 Ras small GTPase, Rab type	174.5	249.09	194.23	227.95	195.14	208.18	169.75	160.49	149.37	170.1	162.428	0.78	0.000231863
Solyc09g010360.2.1	Nodulin-like protein (AHRD V1 ***- Q9ZUS1_ARATH); contains Interpro domain(s) IPR000620 Protein of unknown function DUF6, transmembrane	2.04	1.65	2.03	1.56	0.98	1.65	0	0.37	0.21	0.33	0.2275	0.14	0.000231863
Solyc04g078070.2.1	Expressed protein having alternate splicing products (AHRD V1 *--- Q75KB8_ORYSJ); contains Interpro domain(s) IPR015023 Protein of unknown function DUF1909	900.88	700.06	745.54	718.48	521.72	717.34	1192.52	1086.37	1229.82	975.03	1120.93	1.56	0.000235219
Solyc10g008010.2.1	Proteasome subunit alpha type (AHRD V1 ***- Q38M52_SOLTU); contains Interpro domain(s) IPR001353 Proteasome, subunit alpha/beta	109.22	147.4	102.92	139.17	111.51	122.04	77.83	67.75	58.86	60.88	66.33	0.54	0.000236332
Solyc09g011310.2.1	PRA1 family protein (AHRD V1 ***- B4G0F8_MAIZE); contains Interpro domain(s) IPR004895 Prenylated rab acceptor PRA1	92.22	98.46	99.42	88.23	100.78	95.82	37.22	80.77	70.56	44.24	58.1975	0.61	0.000236581
Solyc10g076350.1.1	Macrophage migration inhibitory factor family protein (AHRD V1 ***- D7M6G9_ARALY); contains Interpro domain(s) IPR001398 Macrophage migration inhibitory factor	122.16	130.85	135.1	122.55	183.64	138.86	65.61	55.81	51.82	50.63	55.9675	0.4	0.00023705
Solyc03g121140.2.1	Chloroplast unusual positioning 1A (AHRD V1 *--- B3IYT7_ADICA)	6.15	4.07	6.26	5.16	4.49	5.23	0.78	2.66	0.25	1.78	1.3675	0.26	0.000238345
Solyc08g074440.2.1	Pre-mRNA-splicing factor CWC21 (AHRD V1 *--- B2W2U4_PYRTR); contains Interpro domain(s) IPR013170 mRNA splicing factor, Cwf21	34.19	36.18	26.15	36.72	47.58	36.16	93.74	91.89	72.23	81.87	84.9325	2.35	0.000238345
Solyc02g062470.1.1	2-oxoglutarate-dependent dioxygenase (Fragment) (AHRD V1 ***- Q944Z0_ARAHA)	58.44	32.15	37.51	91.21	66.49	57.16	6.98	9.93	9.52	10.46	9.2225	0.16	0.000239153
Solyc08g005450.1.1	CAX-interacting protein 4 (AHRD V1 *--- CXIP4_ARATH); contains Interpro domain(s) IPR001878 Zinc finger, CCHC-type	154.25	152.36	132.99	140.72	149.44	145.95	314.27	329.34	175.05	348.93	291.897	2	0.000240023
Solyc03g033960.1.1	Unknown Protein (AHRD V1)	20.44	38.83	24.27	38.02	86.4	41.59	0	1.36	0	0	0.34	0.01	0.000240129
Solyc11g045130.1.1	CCR4-NOT transcription complex subunit 7 (AHRD V1 ***- B4FG48_MAIZE); contains Interpro domain(s) IPR006941 Ribonuclease CAF1	161.03	128.1	188.84	146.18	80.19	140.87	46.54	33.62	41.53	45.04	41.6825	0.3	0.000241263
Solyc01g103250.2.1	Histone-lysine N-methyltransferase NSD3 (AHRD V1 *--- NSD3_HUMAN); contains Interpro domain(s) IPR018144 Plus-3 domain, subgroup	0.63	0.3	0.6	0.21	0.49	0.45	2.74	3.89	3.7	7.18	4.3775	9.82	0.000241775
Solyc11g010630.2.1	Unknown Protein (AHRD V1)	7.45	5.55	3.55	4.35	3.24	4.83	13.78	11.69	8.58	10.08	11.0325	2.29	0.000242561
Solyc02g077320.2.1	SNI1 (AHRD V1 ***- Q0ZFU7_SOLTU)	15.4	15.2	14.78	15.06	12.07	14.5	40.52	36.44	41.92	38.07	39.2375	2.71	0.000242719
Solyc01g007770.2.1	Genomic DNA chromosome 5 P1 clone MHF15 (AHRD V1 ***- Q9FNI0_ARATH)	22.19	28.81	32.11	32.79	35.76	30.33	10.05	16.29	15.88	13.45	13.9175	0.46	0.000243445
Solyc08g066750.2.1	Major facilitator superfamily domain containing protein 5 (AHRD V1 ***- B2W8V3_PYRTR); contains Interpro domain(s) IPR008509 Protein of unknown function DUF791	6.12	5.72	5.85	5.19	4.83	5.54	0.85	2.11	1.67	1.61	1.56	0.28	0.000243572
Solyc04g078450.2.1	Unknown Protein (AHRD V1)	3.89	3.7	6.27	1.01	5.21	4.02	39.35	33.79	21.44	29.25	30.9575	7.71	0.00024386
Solyc04g007060.2.1	Cc-nbs-lrr, resistance protein	12.83	9.88	7.15	9.51	10.89	10.05	2.11	5.77	3.86	5.07	4.2025	0.42	0.000243954
Solyc08g075660.1.1	Unknown Protein (AHRD V1)	23.52	37.22	36.49	33.78	85.93	43.39	0	0	0	0	0	0	0.000246478
Solyc03g007650.1.1	Chaperone protein dnaJ 3 (AHRD V1 ***- DNAJ3_ARATH); contains Interpro domain(s) IPR015609 Molecular chaperone, heat shock protein, Hsp40, DnaJ	61.48	73.79	57.01	86.64	46.71	65.13	21.04	23.09	25.63	30.29	25.0125	0.38	0.000247077
Solyc10g009230.1.1	Unknown Protein (AHRD V1)	17.39	17.09	17.72	13.7	19.03	16.99	36.84	45.96	39.64	36.55	39.7475	2.34	0.000247564
Solyc06g062940.2.1	RING-box protein (AHRD V1 ***- Q2PYP4_ARAHY); contains Interpro domain(s) IPR018957 Zinc finger, C3HC4 RING-type	87.74	85.86	75.76	84.45	137.81	94.32	82.11	65.42	75.88	83.27	76.67	0.81	0.000248361
Solyc08g075540.2.1	Alternative oxidase (AHRD V1 **** Q84V47_SOLLC); contains Interpro domain(s) IPR002680 Alternative oxidase	231.6	327.32	549.25	317.83	389.25	363.05	179.36	109.4	74.16	83.84	111.69	0.31	0.000248508
Solyc11g068840.1.1	Unknown Protein (AHRD V1)	0	0	0	0.42	0.19	0.12	7.78	3.69	4.1	4.38	4.9875	40.88	0.000248508
Solyc12g013810.1.1	Thioredoxin (AHRD V1 ***- A7LNX7_9CARY); contains Interpro domain(s) IPR005746 Thioredoxin	76.52	57.61	102.83	58.85	94.54	78.07	19.54	30.12	21.44	24.08	23.795	0.3	0.000250813
Solyc08g077790.2.1	Peptidyl-prolyl cis-trans isomerase-like 3 (AHRD V1 *-*- PPIL3_CHICK); contains Interpro domain(s) IPR002130 Peptidyl-prolyl cis-trans isomerase, cyclophilin-type	34.99	33.22	20.28	37.64	32.91	31.81	16.47	20.21	12.11	18.36	16.7875	0.53	0.000252232
Solyc05g016380.2.1	Rhomboid domain-containing protein 1 (AHRD V1 *--- B5X3K7_SALSA); contains Interpro domain(s) IPR001876 Zinc finger, RanBP2-type	7.88	8.62	8.85	10.19	5.66	8.24	22.85	22.42	18.46	28.3	23.0075	2.79	0.000254363
Solyc01g112130.2.1	Dimethylaniline monooxygenase 5 (AHRD V1 ***- B5X0U9_SALSA); contains Interpro domain(s) IPR000960 Flavin-containing monooxygenase FMO	6.61	11.57	4.49	14.7	7.05	8.88	0.63	1.35	0	0.8	0.695	0.08	0.000255279
Solyc01g109130.2.1	Proteasome assembly chaperone 2 (AHRD V1 ***- C1BZ15_ESOLU); contains Interpro domain(s) IPR016562 20S proteasome assembly chaperone 2, subgroup	25.36	30.87	23.33	33.84	38.78	30.44	19.82	19.54	12.63	19.39	17.845	0.59	0.000255727
Solyc08g077490.1.1	Vacuolar protein sorting-associated protein (AHRD V1 ***- C1GW28_PARBA)	1.08	1.5	0.9	0.65	1.69	1.16	5.05	4.12	3.28	4.71	4.29	3.69	0.000257103
Solyc10g078490.1.1	Aquaporin (AHRD V1 ***- B0X7V5_CULQU); contains Interpro domain(s) IPR000425 Major intrinsic protein	22.04	15.16	20.29	19.58	15.82	18.58	6.41	4.84	2.85	8.63	5.6825	0.31	0.000257103
Solyc08g076080.2.1	Xyloglucan endotransglucosylase/hydrolase 14 (AHRD V1 **** C0IRH3_ACTDE); contains Interpro domain(s) IPR000757 Glycoside hydrolase, family 16	4.56	9.46	5.55	7.45	6.89	6.78	1.57	2.24	1.45	2.99	2.0625	0.3	0.00025754
Solyc01g094540.2.1	Small nuclear ribonucleoprotein-associated protein B (AHRD V1 *-*- B6T3Z9_MAIZE); contains Interpro domain(s) IPR017131 Small ribonucleoprotein associated, SmB/SmN	25.46	29.87	21.88	25.56	48.06	30.17	9.74	9.4	6.59	12.34	9.5175	0.32	0.000258169
Solyc08g077830.1.1	Deoxyhypusine hydroxylase (AHRD V1 **** D8THC0_VOLCA); contains Interpro domain(s) IPR011989 Armadillo-like helical	16.54	19.91	16.54	19.48	12.09	16.91	5.25	3.94	5.53	6.29	5.2525	0.31	0.000258169
Solyc07g056020.2.1	Translation initiation factor IF-2 (AHRD V1 **** A5B2X2_VITVI); contains Interpro domain(s) IPR000178 Initiation factor 2	13.58	11.26	14.91	10.6	13.86	12.84	29.09	33.07	34.88	27.32	31.09	2.42	0.000258675
Solyc12g099400.1.1	Unknown Protein (AHRD V1)	18.41	18.66	19.59	20.75	34.05	22.29	7.56	6.95	4.48	6.39	6.345	0.28	0.000258675
Solyc10g075070.1.1	Non-specific lipid-transfer protein (AHRD V1 ***- A7UGG9_SOLTU); contains Interpro domain(s) IPR013770 Plant lipid transfer protein and hydrophobic protein, helical	344.03	93.35	423.39	142.29	227.53	246.12	11.05	16.93	9.39	20.46	14.4575	0.06	0.000258894
Solyc07g018290.2.1	AP2-like ethylene-responsive transcription factor At1g16060 (AHRD V1 *-*- AP2L1_ARATH); contains Interpro domain(s) IPR001471 Pathogenesis-related transcriptional factor and ERF, DNA-binding	0	0	0	0	0	0	2.71	0.59	0.82	1.32	1.36	136	0.000259159
Solyc02g091960.2.1	Nuclear matrix constituent protein 2 (AHRD V1 ***- D2YZU6_APIGR)	39.38	36.5	32.02	37.13	32.2	35.45	102.52	124.33	80.18	120.56	106.897	3.02	0.000260241
Solyc04g016350.1.1	40S ribosomal protein S4-like protein (AHRD V1 ***- Q2XPX5_SOLTU); contains Interpro domain(s) IPR000876 Ribosomal protein S4e	29.3	31.76	31.23	32.97	36.78	32.41	9.34	9.14	15.07	11.84	11.3475	0.35	0.000262411
Solyc05g015410.2.1	Unknown Protein (AHRD V1)	4.82	5.89	2.22	4.75	2.37	4.01	47.17	43.15	47.9	76.88	53.775	13.41	0.000262541
Solyc01g058220.1.1	At2g42220/T24P15.13 (Fragment) (AHRD V1 *-*- Q94AY4_ARATH); contains Interpro domain(s) IPR001763 Rhodanese-like	0.44	0.83	0	0	1.01	0.46	5.47	5.56	4.94	11.89	6.965	15.27	0.000262973
Solyc06g069010.2.1	Guanine nucleotide-binding protein beta subunit-like protein (AHRD V1 **-* B6SJ21_MAIZE); contains Interpro domain(s) IPR020472 G-protein beta WD-40 repeat, region	193.99	215.98	182.8	196.12	213.01	200.38	109.06	125.42	98.41	140.53	118.355	0.59	0.000263668
Solyc06g073060.2.1	Iaa-amino acid hydrolase 6 (AHRD V1 **** A9PG36_POPTR); contains Interpro domain(s) IPR017439 Peptidase M20D, mername-AA028/carboxypeptidase Ss1	41.27	37.37	46.99	31.01	32.64	37.86	90.91	110.32	136.44	72.71	102.595	2.71	0.000263668
Solyc08g074530.1.1	Ulp1 protease family protein (AHRD V1 *-*- Q2A9J1_BRAOL); contains Interpro domain(s) IPR015410 Region of unknown function DUF1985	0	0	0	0	0	0	0.69	0.21	0.31	1	0.5525	55.25	0.000263668
Solyc02g063530.2.1	Unknown Protein (AHRD V1)	11.58	11	11.26	8.56	14.97	11.47	59.19	36.03	47.32	32.55	43.7725	3.81	0.000266699
Solyc02g063070.2.1	14-3-3 protein beta/alpha-1 (AHRD V1 **-- 143B1_DANRE); contains Interpro domain(s) IPR000308 14-3-3 protein	594.96	673.12	541.02	670.52	494.7	594.86	412.54	371.54	324.96	412.88	380.48	0.64	0.000266812
Solyc08g082300.2.1	Mitochondrial inner membrane protein OXA1 (AHRD V1 ***- OXA1_ARATH); contains Interpro domain(s) IPR001708 Membrane insertion protein, OxaA/YidC	15.41	15.35	11.1	15.06	15.52	14.49	11.3	6.15	7.35	9.27	8.5175	0.59	0.000266812
Solyc03g112050.2.1	Serine/threonine kinase (AHRD V1 **** C4Q3G8_SCHMA); contains Interpro domain(s) IPR002290 Serine/threonine protein kinase	118.13	152.11	113.63	160.28	189.36	146.7	83.89	81.84	61.9	108.58	84.0525	0.57	0.000266959
Solyc05g053230.2.1	Serine/threonine protein kinase (AHRD V1 **** C6ZRR6_SOYBN); contains Interpro domain(s) IPR002290 Serine/threonine protein kinase	44.54	47.59	37.18	42.45	34.82	41.32	21.11	17.33	18.17	23.67	20.07	0.49	0.000267163
Solyc01g016470.2.1	Unknown Protein (AHRD V1); contains Interpro domain(s) IPR001813 Ribosomal protein 60S	55.52	51.8	52.09	72.71	55.72	57.57	107.1	112.29	81.63	59.55	90.1425	1.57	0.000268453
Solyc01g105940.2.1	Limonene synthase (AHRD V1 ***- Q2XSC6_LAVAN); contains Interpro domain(s) IPR005630 Terpene synthase, metal-binding domain	0	0	0	0	0	0	4.61	1.31	5.82	4.67	4.1025	410.25	0.000268913
Solyc11g042830.1.1	Serine/threonine-protein phosphatase 7 long form homolog (AHRD V1 **-- PPP7L_ARATH); contains Interpro domain(s) IPR019557 Aminotransferase-like, plant mobile domain	0.34	0.8	0.18	0.29	0	0.32	3.3	8.32	3.79	1.9	4.3275	13.44	0.000268913
Solyc09g064680.1.1	Nbs-lrr, resistance protein	3.25	3.09	4.99	0	2.45	2.76	0	0	0	0	0	0	0.000269573
Solyc03g119690.1.1	Aspartic proteinase nepenthesin-1 (AHRD V1 **-- C0JAA3_9ORYZ); contains Interpro domain(s) IPR001461 Peptidase A1	25.23	22.11	26.11	18.03	22.75	22.85	3.65	5.85	3.03	17.6	7.5325	0.33	0.000270122
Solyc01g011040.2.1	LRR receptor-like serine/threonine-protein kinase, RLP	53.42	44.97	38.75	41.73	36.3	43.03	32.67	25.13	26.73	18.28	25.7025	0.6	0.000271729
Solyc06g008700.2.1	tRNA (Guanine-N7-)-methyltransferase subunit Trm82 (AHRD V1 **-- B6K7X4_SCHJY); contains Interpro domain(s) IPR017986 WD40 repeat, region	15.26	15.38	12.13	15.4	16.35	14.9	8.09	5.27	5.68	6.55	6.3975	0.43	0.000271799
Solyc03g114120.2.1	Ribonuclease III (AHRD V1 ***- D9Y3M1_9BURK); contains Interpro domain(s) IPR000999 Ribonuclease III	48.08	58.26	41.11	51.38	46.4	49.05	38.26	29.79	17.97	27.53	28.3875	0.58	0.000272496
Solyc07g063130.2.1	Cell division protein kinase 10 (AHRD V1 *-*- D3TRH8_GLOMM); contains Interpro domain(s) IPR002290 Serine/threonine protein kinase	6.38	7.03	6.37	6.32	4.64	6.15	19.33	15.48	13.77	12.16	15.185	2.47	0.000272496
Solyc12g099080.1.1	ADP ribosylation factor (AHRD V1 *-*- Q08IJ1_TOBAC); contains Interpro domain(s) IPR006688 ADP-ribosylation factor	264.81	335.23	227.89	284.81	230.53	268.65	140.89	95.58	109.9	106.72	113.273	0.42	0.000272927
Solyc12g005780.1.1	TraB family protein (AHRD V1 ***- D7KED1_ARALY); contains Interpro domain(s) IPR002816 Pheromone shutdown-related, TraB	57.25	78.17	53.28	80.71	99.77	73.84	32.65	28.41	25.97	27.39	28.605	0.39	0.000276252
Solyc12g044260.1.1	D-isomer specific 2-hydroxyacid dehydrogenase (AHRD V1 **-- A8IB71_AZOC5); contains Interpro domain(s) IPR006140 D-isomer specific 2-hydroxyacid dehydrogenase, NAD-binding	0	0	0	0	0	0	0.62	0.89	1.97	1.97	1.3625	136.25	0.000278997
Solyc07g042570.2.1	Eukaryotic translation initiation factor 3 subunit 11 family protein expressed (AHRD V1 ***- Q10QU7_ORYSJ); contains Interpro domain(s) IPR009374 Translation initiation factor 3, subunit 12, eukaryotic	41.92	55.15	35.49	48.42	36.23	43.44	29.1	24.85	24.63	29.52	27.025	0.62	0.000279381
Solyc02g070870.2.1	Mitochondrial inner membrane protease subunit 1 (AHRD V1 ***- B6T7U7_MAIZE); contains Interpro domain(s) IPR000223 Peptidase S26A, signal peptidase I	13.81	14.43	14.59	20.04	19.99	16.57	6.72	6.95	5.79	9.29	7.1875	0.43	0.000280386
Solyc04g063360.2.1	Cell division protease ftsH homolog (AHRD V1 *--- FTSH_CYACA); contains Interpro domain(s) IPR003959 ATPase, AAA-type, core	4.73	4.14	4.62	2.38	4.02	3.98	9.13	12.42	8.4	6.01	8.99	2.26	0.000280698
Solyc09g018510.2.1	Phosphatidate cytidylyltransferase family protein expressed (AHRD V1 **-* Q2QYV3_ORYSJ); contains Interpro domain(s) IPR000374 Phosphatidate cytidylyltransferase	10.25	12.76	8.29	12.39	10.53	10.84	5.32	4.73	4.46	2.11	4.155	0.38	0.0002812
Solyc02g068430.2.1	Choline-phosphate cytidylyltransferase B (AHRD V1 **** B4F7T8_MAIZE); contains Interpro domain(s) IPR004820 Cytidylyltransferase	99.74	90.35	82.6	94.18	136.52	100.68	377.9	253.39	328.36	292.48	313.033	3.11	0.000281308
Solyc01g005810.2.1	Mak16 protein (AHRD V1 *-*- Q2HUC0_MEDTR); contains Interpro domain(s) IPR006958 Mak16 protein	38.06	39.34	31.21	35.91	22.87	33.48	94.48	103.01	88.63	94.02	95.035	2.84	0.000282296
Solyc10g075150.1.1	Non-specific lipid-transfer protein (AHRD V1 **** Q9ZPI9_CAPAN); contains Interpro domain(s) IPR013770 Plant lipid transfer protein and hydrophobic protein, helical	150.18	27.43	48.09	100.39	65.71	78.36	3.43	1.83	5.42	3.26	3.485	0.04	0.000282411
Solyc10g008840.2.1	Ras-related protein Rab-25 (AHRD V1 ***- RAB25_BOVIN); contains Interpro domain(s) IPR015595 Rab11-related	2.75	3.22	1.56	6.68	2.1	3.26	0	0	0	0	0	0	0.000284281
Solyc12g045030.1.1	Short-chain dehydrogenase/reductase family protein (AHRD V1 **-- D7LV30_ARALY); contains Interpro domain(s) IPR002347 Glucose/ribitol dehydrogenase	20.98	13.41	18.42	13.39	25.23	18.29	5.03	4.86	5.96	7.29	5.785	0.32	0.000284281
Solyc12g100060.1.1	Zinc finger A20 and AN1 domain-containing stress-associated protein 6 (AHRD V1 ***- C1C2A2_9MAXI); contains Interpro domain(s) IPR000058 Zinc finger, AN1-type	399.79	473.2	259.58	445.02	636.4	442.8	170.53	120.89	97.78	171.56	140.19	0.32	0.000284281
Solyc06g073170.1.1	Unknown Protein (AHRD V1)	35.72	31.45	34.53	36.1	50.28	37.62	12.14	14.4	14.61	6.6	11.9375	0.32	0.000284989
Solyc09g010540.2.1	Unknown Protein (AHRD V1)	9.83	6.33	3.39	6.05	3.89	5.9	26.77	20.47	13.74	15.27	19.0625	3.23	0.000284989
Solyc12g099910.1.1	Chromodomain helicase DNA binding protein 2 (Predicted) (AHRD V1 ***- D4AD08_RAT); contains Interpro domain(s) IPR000330 SNF2-related	13.75	17.73	15.81	16.11	23.38	17.36	35.7	34.15	32.85	44.45	36.7875	2.12	0.000286334
Solyc11g008540.1.1	Ribonuclease 3-like protein 3 (AHRD V1 *-*- RTL3_ORYSJ); contains Interpro domain(s) IPR000999 Ribonuclease III	22.96	22.95	29.23	18.39	17.26	22.16	8.52	10.94	2.79	8.97	7.805	0.35	0.000290317
Solyc02g069050.1.1	Genomic DNA chromosome 5 P1 clone MFC19 (AHRD V1 ***- Q9FHI2_ARATH); contains Interpro domain(s) IPR007658 Protein of unknown function DUF594	1.52	1.21	0.91	1.17	0.74	1.11	0	0	0	0	0	0.01	0.000290764
Solyc06g067950.2.1	Acyl-protein thioesterase 2 (AHRD V1 **-- B6T1C9_MAIZE); contains Interpro domain(s) IPR003140 Phospholipase/carboxylesterase	10.81	13.04	8.94	14.48	7.82	11.02	2.66	8.38	0.9	4.34	4.07	0.37	0.000291181
Solyc08g062210.2.1	Nuclear transcription factor Y subunit A-3 (AHRD V1 **** B6TQI5_MAIZE); contains Interpro domain(s) IPR001289 CCAAT-binding transcription factor, subunit B	53.16	68.98	39.4	74.85	60.16	59.31	35.07	35.18	30.54	36.86	34.4125	0.58	0.000294992
Solyc10g083520.1.1	cDNA clone J033118E13 full insert sequence (AHRD V1 **-- B7EU28_ORYSJ); contains Interpro domain(s) IPR007033 Protein of unknown function DUF662	27.92	25.9	29.3	18.81	18.28	24.04	66.85	49.19	42.42	53.6	53.015	2.21	0.000296466
Solyc08g023490.2.1	Pentatricopeptide repeat-containing protein (AHRD V1 ***- D7KJV7_ARALY); contains Interpro domain(s) IPR002885 Pentatricopeptide repeat	1.08	1.22	0.51	1.4	1.58	1.16	5.61	4.56	3.06	3.9	4.2825	3.7	0.000299022
Solyc03g053100.2.1	Kinesin like protein (AHRD V1 ***- Q9SVI8_ARATH)	11.25	13.11	12.31	9.69	7.4	10.75	26.6	28.33	23.3	31.07	27.325	2.54	0.000299225
Solyc12g005570.1.1	Unknown Protein (AHRD V1)	163.49	135.38	142.2	150.65	259.58	170.26	55.4	52.31	47.74	42.14	49.3975	0.29	0.000299425
Solyc07g043360.1.1	60S ribosomal protein L27 (AHRD V1 ***- A5C1Z2_VITVI); contains Interpro domain(s) IPR001141 Ribosomal protein L27e	334.89	321.47	279.56	321.31	412.1	333.87	145.12	148.23	130.51	152.1	143.99	0.43	0.000299439
Solyc05g013450.2.1	Mate efflux family protein (AHRD V1 **-- D7LR70_ARALY); contains Interpro domain(s) IPR002528 Multi antimicrobial extrusion protein MatE	1.45	4.05	2.15	4.85	5.14	3.53	0.57	0.4	0.45	0	0.355	0.1	0.000299817
Solyc01g057780.2.1	Zinc finger protein VAR3, chloroplastic (AHRD V1 **-- VAR3_ARATH); contains Interpro domain(s) IPR001876 Zinc finger, RanBP2-type	9.61	9.7	9.28	8.66	9.62	9.37	28.47	16.6	21.61	28.17	23.7125	2.53	0.000301081
Solyc08g066120.2.1	Polyribonucleotide nucleotidyltransferase (AHRD V1 ***- D1R4D6_9CHLA); contains Interpro domain(s) IPR012162 Polyribonucleotide nucleotidyltransferase	6.28	5.97	6.75	5.98	10.98	7.19	24.12	18.32	23.86	16.96	20.815	2.89	0.000301244
Solyc08g076980.2.1	Acetylornithine deacetylase or succinyl-diaminopimelate desuccinylase (AHRD V1 *-*- D4MFM7_9ENTE); contains Interpro domain(s) IPR002933 Peptidase M20	0.25	1.07	1.35	0.65	0.14	0.69	1.59	3.73	3.78	2.89	2.9975	4.33	0.000302078
Solyc02g068860.1.1	Unknown Protein (AHRD V1)	11.15	13.84	7.37	15.52	7.87	11.15	0	0	0	0	0	0	0.000302521
Solyc06g008040.2.1	CLIP-associating protein 1-like (AHRD V1 *--- Q6KAI5_ORYSJ); contains Interpro domain(s) IPR011989 Armadillo-like helical	6.59	6.25	4.48	4.95	7.66	5.99	16.05	11.71	16.38	11.21	13.8375	2.31	0.000302751
Solyc03g071690.2.1	Non-symbiotic hemoglobin 2 (AHRD V1 **-- D7L8Z8_ARALY); contains Interpro domain(s) IPR001032 Leghaemoglobin	1.34	0.18	0	0	0	0.3	4.36	3.98	3.93	8.68	5.2375	17.23	0.000303729
Solyc10g083650.1.1	Peroxiredoxin ahpC/TSA family (AHRD V1 **-- Q1YGN4_MOBAS); contains Interpro domain(s) IPR013740 Redoxin	108.31	83.74	127.67	72.28	75.96	93.59	160.85	157.85	203.21	193.1	178.752	1.91	0.000306869
Solyc01g094970.2.1	Glycoside hydrolase family 28 protein/polygalacturonase family protein (AHRD V1 **-- Q1PF10_ARATH); contains Interpro domain(s) IPR012334 Pectin lyase fold	7.58	2.5	3.62	5.08	3.9	4.54	0.24	1.53	0.19	0.61	0.6425	0.14	0.000307798
Solyc04g074490.2.1	Bifunctional arginine demethylase and lysyl-hydroxylase JMJD6 (AHRD V1 *--- JMJD6_DANRE); contains Interpro domain(s) IPR013129 Transcription factor jumonji	27.69	36.33	37.08	34.56	24.39	32.01	64.3	56.23	62.03	75.11	64.4175	2.01	0.000308106
Solyc04g011610.1.1	RING finger protein 13 (AHRD V1 *--- RNF13_CHICK); contains Interpro domain(s) IPR010543 Protein of unknown function DUF1117	22.86	26.45	18.16	25.2	29.99	24.53	6.66	11.23	6.63	12.2	9.18	0.37	0.000308121
Solyc07g008970.2.1	Unknown Protein (AHRD V1)	17.27	21.27	14.91	15.38	12.45	16.26	27.28	39.77	30.2	45.35	35.65	2.19	0.000308121
Solyc03g121330.2.1	60S ribosomal protein L28 (AHRD V1 ***- B3TLS3_ELAGV); contains Interpro domain(s) IPR002672 Ribosomal protein L28e	248.1	248.68	170.47	231.35	107.67	201.25	122.13	124.06	117.37	103.22	116.695	0.58	0.000308305
Solyc02g089880.2.1	Glycosyltransferase family GT8 protein (AHRD V1 ***- D0ECQ6_POPDE); contains Interpro domain(s) IPR002495 Glycosyl transferase, family 8	5.79	3.21	3.76	2.18	4.1	3.81	0.54	1.16	0.43	0.69	0.705	0.19	0.000308738
Solyc04g071290.2.1	Mitochondrial substrate carrier (Fragment) (AHRD V1 *-*- B3VXY3_POPTN); contains Interpro domain(s) IPR001578 Peptidase C12, ubiquitin carboxyl-terminal hydrolase 1	2.86	2.51	2.51	2.47	1.96	2.46	6.15	7.1	8.01	7.01	7.0675	2.87	0.000310078
Solyc05g009370.2.1	50S ribosomal protein L15 (AHRD V1 *-*- B4B3P1_9CHRO); contains Interpro domain(s) IPR005749 Ribosomal protein L15, bacterial-type	33.67	28.99	42.45	24.83	21.93	30.37	83.34	79.99	102.42	65.57	82.83	2.73	0.000310485
Solyc03g065340.2.1	Phosphorylase (AHRD V1 **** B9SJB6_RICCO); contains Interpro domain(s) IPR011833 Glycogen/starch/alpha-glucan phosphorylase	8.01	8.2	6.79	6.44	6.01	7.09	15.76	17.61	15.64	19.09	17.025	2.4	0.000310785
Solyc02g014720.2.1	Hydrolase (AHRD V1 **-- C2GZY6_ENTFA); contains Interpro domain(s) IPR006674 Metal-dependent phosphohydrolase, HD region, subdomain	96.12	78.38	91.61	82.84	115.92	92.97	235.93	252.71	182.48	214.59	221.428	2.38	0.000310923
Solyc01g103880.2.1	BZIP transcription factor family protein expressed (AHRD V1 *--- Q2R8T2_ORYSJ)	4.44	12.64	3.81	5.74	10.86	7.5	41.69	41.71	43.22	36.33	40.7375	5.43	0.00031118
Solyc05g010230.1.1	Ulp1 protease family C-terminal catalytic domain containing protein (AHRD V1 *-*- Q60D46_SOLDE)	0	0	0	0	0	0	3.08	1.37	1.52	0.49	1.615	161.5	0.00031118
Solyc06g008820.2.1	Sodium/hydrogen exchanger (AHRD V1 **** Q93YH2_SOLLC); contains Interpro domain(s) IPR018407 Na+/H+ exchanger, isoforms 1-4, conserved region	6.87	8.36	5.02	9.4	6.9	7.31	0.73	4.68	1.01	2.08	2.125	0.29	0.000311337
Solyc02g067490.2.1	At1g59710-like protein (Fragment) (AHRD V1 *-*- C7FCK4_ARALP); contains Interpro domain(s) IPR007679 Protein of unknown function DUF569	13.53	17.07	13.19	18.25	14.77	15.36	4.02	5.48	3.96	5.94	4.85	0.32	0.000312459
Solyc02g083460.2.1	Aspartyl protease family protein (AHRD V1 **-- D7LAA8_ARALY); contains Interpro domain(s) IPR001461 Peptidase A1	23.14	23.43	30.27	21.49	27.13	25.09	49.76	108.52	62.88	71.79	73.2375	2.92	0.000313408
Solyc06g064440.2.1	Ring finger protein 12 (AHRD V1 *-*- Q4V889_RAT); contains Interpro domain(s) IPR018957 Zinc finger, C3HC4 RING-type	6	7.19	5.99	5.62	4.91	5.94	24.43	27.03	24.92	17.63	23.5025	3.96	0.000313408
Solyc11g027870.1.1	Unknown Protein (AHRD V1); contains Interpro domain(s) IPR007512 Protein of unknown function DUF543	200.29	177.17	152.67	173.56	309.08	202.55	78.17	56.31	51.71	45.83	58.005	0.29	0.000313408
Solyc03g078230.2.1	E3 ubiquitin-protein ligase CHFR (AHRD V1 ***- CHFR_MOUSE); contains Interpro domain(s) IPR001841 Zinc finger, RING-type	2.97	2.59	2.39	3.31	2.13	2.68	9.89	8.27	7.82	8.47	8.6125	3.22	0.000313776
Solyc06g053960.2.1	Heat stress transcription factor A3 (AHRD V1 ***- D1M7W9_SOLLC); contains Interpro domain(s) IPR000232 Heat shock factor (HSF)-type, DNA-binding	393.84	317.22	174.26	375.37	144.46	281.03	1030.36	1093.75	1064.23	866.18	1013.63	3.61	0.00031478
Solyc04g050540.2.1	Pentatricopeptide repeat protein (AHRD V1 *-*- Q1G1I8_MAIZE); contains Interpro domain(s) IPR003034 DNA-binding SAP	6.99	5.83	6.36	5.88	4.96	6	12.16	16.6	10.38	19.72	14.715	2.45	0.000317446
Solyc00g179640.1.1	Unknown Protein (AHRD V1)	0	0	0	0	0	0	5.43	5.79	2.14	12.04	6.35	635	0.000319391
Solyc01g110710.2.1	Auxin-induced SAUR-like protein (AHRD V1 ***- Q8S351_CAPAN); contains Interpro domain(s) IPR003676 Auxin responsive SAUR protein	0	0	0	0	0	0	4.65	6.62	3.67	4.42	4.84	484	0.000319391
Solyc12g006550.1.1	Ribosome biogenesis regulatory protein homolog (AHRD V1 ***- B5XEG4_SALSA); contains Interpro domain(s) IPR007023 Ribosomal biogenesis regulatory protein	146.33	202.44	120.93	148.9	113.75	146.47	291.34	284.37	224.74	298.02	274.618	1.87	0.000320037
Solyc02g080380.2.1	Derlin-2 (AHRD V1 ***- B6TKJ7_MAIZE); contains Interpro domain(s) IPR007599 Der1-like	87.61	118.33	91	93.75	122.43	102.62	86.98	74.03	59.29	63.44	70.935	0.69	0.000321785
Solyc11g012410.1.1	Inositol monophosphatase 3 (AHRD V1 ***- B6TEX0_MAIZE); contains Interpro domain(s) IPR000760 Inositol monophosphatase	71.6	56.76	74.94	50.28	63.57	63.43	25.43	23.77	30.98	15.2	23.845	0.38	0.000321949
Solyc02g083980.2.1	Endoglucanase 1 (AHRD V1 ***- B6U0J0_MAIZE); contains Interpro domain(s) IPR001701 Glycoside hydrolase, family 9	0.18	0.35	0.5	0.16	0.21	0.28	1.3	1.98	2.05	3.06	2.0975	7.49	0.000322579
Solyc01g099600.2.1	Copper chaperone (AHRD V1 *--- B6TJ24_MAIZE); contains Interpro domain(s) IPR006121 Heavy metal transport/detoxification protein	105.22	75.79	72.32	58.02	88.82	80.03	266.87	184.14	303.15	223.68	244.46	3.05	0.000325961
Solyc11g069360.1.1	Sua5/YciO/YrdC/YwlC family protein (AHRD V1 ***- B1L6Z2_KORCO); contains Interpro domain(s) IPR004388 Sua5/YciO/YrdC/YwlC	20.43	20.7	20.28	21.3	29.84	22.51	11.09	5.42	6.57	9.66	8.185	0.36	0.00032946
Solyc11g027810.1.1	RING finger protein 170 (AHRD V1 ***- B5X7S9_SALSA); contains Interpro domain(s) IPR010652 Protein of unknown function DUF1232	26.24	23.95	21.24	28.79	27.89	25.62	9.1	10.79	4.31	3.08	6.82	0.27	0.000329934
Solyc03g097710.2.1	Genomic DNA chromosome 5 P1 clone MEE6 (AHRD V1 *-*- Q9FLL8_ARATH)	30.5	37.45	32.76	35.8	25.86	32.47	67.59	86.94	66.59	88.79	77.4775	2.39	0.0003316
Solyc04g015480.2.1	cDNA clone 006-204-H08 full insert sequence (AHRD V1 *-*- B7E442_ORYSJ)	27.06	19.05	33.4	15.54	23.06	23.62	65.34	58.99	64.76	52.75	60.46	2.56	0.0003316
Solyc12g096090.1.1	Cadmium-induced protein AS8 (AHRD V1 ***- CDI8_ARATH)	18.7	26.49	24.37	20.34	25.55	23.09	6.55	7.77	4.74	7.61	6.6675	0.29	0.0003316
Solyc12g008410.1.1	RNA-dependent RNA polymerase family protein (AHRD V1 ***- D7L6F2_ARALY); contains Interpro domain(s) IPR007855 RNA-dependent RNA polymerase, eukaryotic-type	1.32	1.13	0.57	0.57	1.06	0.93	2.94	4.52	2.79	6.26	4.1275	4.44	0.000331677
Solyc03g112520.2.1	Pre-mRNA-splicing regulator WTAP (AHRD V1 *-*- B5X100_SALSA)	28.94	30.2	24.7	27.11	19.82	26.15	77.2	71.74	61.2	75.47	71.4025	2.73	0.000336989
Solyc01g100130.2.1	PHD-finger family protein (AHRD V1 *-*- B6U0S2_MAIZE); contains Interpro domain(s) IPR019787 Zinc finger, PHD-finger	14.8	15.74	12.24	15.86	15.11	14.75	37.67	35.96	32.92	33.44	34.9975	2.37	0.000337538
Solyc09g098300.2.1	Unknown Protein (AHRD V1)	168.33	145.54	121.54	167.65	123.06	145.22	146.56	166.98	176.16	90.2	144.975	1	0.000338887
Solyc04g079660.2.1	Cytochrome P450	2.96	8.26	4.54	8.88	4.36	5.8	28.75	18.85	17.81	14.53	19.985	3.45	0.000340693
Solyc12g099280.1.1	Pre-mRNA polyadenylation factor fip1 (AHRD V1 *-*- B6JX34_SCHJY); contains Interpro domain(s) IPR007854 Fip1	3.49	3.59	2.08	3.51	4.17	3.37	8.98	6.82	6.69	11.5	8.4975	2.52	0.000340693
Solyc10g084920.1.1	PRA1 family protein (AHRD V1 ***- B4G0F8_MAIZE); contains Interpro domain(s) IPR004895 Prenylated rab acceptor PRA1	14.37	15.38	21.33	17.79	11.69	16.11	4.19	5.63	2.2	3.54	3.89	0.24	0.000341235
Solyc10g005230.2.1	Unknown Protein (AHRD V1)	92.98	103.64	77.28	110.61	148.28	106.56	70.3	97.49	97.88	86.1	87.9425	0.83	0.000343008
Solyc10g006610.2.1	Indole-3-acetic acid-amido synthetase GH3.8 (AHRD V1 **** B6U4E2_MAIZE); contains Interpro domain(s) IPR004993 GH3 auxin-responsive promoter	1.24	1.09	0.95	0.84	1.35	1.09	0	0	0	0	0	0.01	0.000344839
Solyc12g062970.1.1	Unknown Protein (AHRD V1); contains Interpro domain(s) IPR002956 Bride of sevenless protein	0	0	0.08	0	0	0.02	0.75	0.8	0.49	0.32	0.59	36.88	0.000345024
Solyc05g012550.2.1	Remorin family protein (AHRD V1 *-*- D7MUJ3_ARALY); contains Interpro domain(s) IPR005516 Remorin, C-terminal region	4.17	1.54	1.24	5.99	4.78	3.54	0	0	0.4	0	0.1	0.03	0.000345725
Solyc09g092260.2.1	Chaperone protein dnaJ 20 (AHRD V1 ***- B6U349_MAIZE); contains Interpro domain(s) IPR001623 Heat shock protein DnaJ, N-terminal	50.22	27.58	21.58	19.57	13.61	26.51	101.55	172.61	66.77	120.38	115.328	4.35	0.000345725
Solyc11g068490.1.1	cDNA clone J013021P22 full insert sequence (AHRD V1 ***- B7EAV4_ORYSJ)	149.81	142.27	150.64	111.1	204.83	151.73	38.77	77.24	53.9	45.22	53.7825	0.35	0.00034677
Solyc01g088510.2.1	Dynamin like protein (AHRD V1 ***- D3BTL7_POLPA); contains Interpro domain(s) IPR000375 Dynamin central region	63.89	61.1	60.26	59.09	49.56	58.78	26.66	31.03	26.63	26.56	27.72	0.47	0.000349123
Solyc03g115670.1.1	Formin 2B (AHRD V1 ***- C7BGM9_PHYPA); contains Interpro domain(s) IPR014020 Tensin phosphatase, C2 domain	3.91	5.29	2.42	4.19	11.51	5.46	14.35	16.21	15.17	14.45	15.045	2.75	0.000349578
Solyc03g006610.2.1	Arf-GAP with GTPase, ANK repeat and PH domain-containing protein 1 (AHRD V1 *--- AGAP1_XENLA); contains Interpro domain(s) IPR001164 Arf GTPase activating protein	52.35	82.17	107.54	78.91	67.6	77.71	9.83	43.46	10.58	15.38	19.8125	0.25	0.000349584
Solyc03g117520.1.1	Protein FAR1-RELATED SEQUENCE 6 (AHRD V1 ***- FRS6_ARATH); contains Interpro domain(s) IPR018289 MULE transposase, conserved domain	7.8	9.85	5.52	8.1	6.2	7.49	14.68	16.51	15.96	16.81	15.99	2.13	0.000349584
Solyc03g116990.1.1	Protein transport protein Sec61 beta subunit (AHRD V1 *-*- B6UEM6_MAIZE); contains Interpro domain(s) IPR016482 Preprotein translocase Sec, Sec61-beta subunit, eukarya	19.46	17.05	31.08	25.37	33	25.19	5.33	6.32	3.51	11.26	6.605	0.26	0.00035174
Solyc05g013330.2.1	Unknown Protein (AHRD V1)	12.99	10.48	16.39	14.27	16.89	14.2	5.05	15.58	7.98	2.14	7.6875	0.54	0.00035174
Solyc08g013710.2.1	Zinc finger protein (AHRD V1 *--- B6UCK2_MAIZE); contains Interpro domain(s) IPR011016 Zinc finger, RING-CH-type	7.11	9.59	7.18	9.07	7.83	8.16	2.68	3.27	1.51	5.83	3.3225	0.41	0.000352445
Solyc06g073800.2.1	40S ribosomal protein S11 (AHRD V1 ***- D7MBM0_ARALY); contains Interpro domain(s) IPR000266 Ribosomal protein S17	240.5	248.74	221.74	223.34	307.94	248.45	181.98	186.38	172.19	139.35	169.975	0.68	0.000353947
Solyc02g085740.2.1	Unknown Protein (AHRD V1)	4.81	5.58	5.28	4.42	7.64	5.55	23.01	14.74	11.57	20.95	17.5675	3.17	0.000355262
Solyc06g068780.2.1	Protein kish-A (AHRD V1 **-- KISHA_CHICK); contains Interpro domain(s) IPR009653 Protein of unknown function DUF1242	62.23	54.29	41.59	67.98	56.31	56.48	49.54	44.06	44.56	27.91	41.5175	0.74	0.00035535
Solyc03g063600.2.1	Guanylate kinase (AHRD V1 **** Q9FVC6_TOBAC); contains Interpro domain(s) IPR017665 Guanylate kinase, sub-group	248.7	267.19	253.88	298.78	284.79	270.67	115.89	166.45	146.69	143.23	143.065	0.53	0.000355747
Solyc10g074700.1.1	Bifunctional protein hldE (AHRD V1 *-*- HLDE_ERWCT); contains Interpro domain(s) IPR004820 Cytidylyltransferase	41.62	44.68	37.45	38.27	43.94	41.19	15.34	21.16	13.79	12.27	15.64	0.38	0.000356453
Solyc12g010020.1.1	Leucyl aminopeptidase (AHRD V1 ***- D7DWG6_NOSA0); contains Interpro domain(s) IPR011356 Peptidase M17, leucyl aminopeptidase	1.89	2.93	4.28	1.03	5.52	3.13	0.18	0	0	0.22	0.1	0.03	0.000358658
Solyc00g023600.1.1	Unknown Protein (AHRD V1)	0	1.17	1.99	1.06	0	0.84	12.08	4.69	8.67	8.35	8.4475	10.01	0.000362752
Solyc08g067890.2.1	PAFD103 protein (Fragment) (AHRD V1 ***- P93273_MALDO)	41.73	45.87	34.64	38.27	25.82	37.27	186.66	152.47	120.49	134.96	148.645	3.99	0.00036396
Solyc08g007080.2.1	Inositol 1 4 5-trisphosphate 5-phosphatase (AHRD V1 **** Q712G2_ARATH); contains Interpro domain(s) IPR000300 Inositol polyphosphate related phosphatase	9.11	7.25	7.93	6.65	6.31	7.45	1.26	3.92	1.74	2	2.23	0.3	0.000364011
Solyc06g071170.2.1	Unknown Protein (AHRD V1)	77.06	98.15	80.97	87.93	77.61	84.34	209.16	228.1	229.16	205.3	217.93	2.58	0.000364293
Solyc09g037030.1.1	Sister-chromatide cohesion protein 3 (AHRD V1 ***- D7LHE4_ARALY)	0	0	0.38	0.31	0.68	0.27	6.34	3.16	3.51	7.24	5.0625	18.48	0.000367381
Solyc04g071770.2.1	Ethylene responsive transcription factor 2a (AHRD V1 *-*- C0J9I7_9ROSA); contains Interpro domain(s) IPR001471 Pathogenesis-related transcriptional factor and ERF, DNA-binding	12.28	22.77	5.23	23.66	32.07	19.2	50.47	82.25	58.09	43.75	58.64	3.05	0.000367499
Solyc10g054780.1.1	Acetyl esterase (AHRD V1 **-- AES_SHIFL); contains Interpro domain(s) IPR013094 Alpha/beta hydrolase fold-3	9.01	6.46	9.34	5.32	9.43	7.91	1.97	2.2	0.44	3.57	2.045	0.26	0.00036777
Solyc11g072090.1.1	Translation initiation factor eIF-2B gamma subunit (AHRD V1 ***- B6TJ84_MAIZE); contains Interpro domain(s) IPR011004 Trimeric LpxA-like	19.72	21.88	14.93	21.91	18.12	19.31	8.88	5.72	6.01	8.04	7.1625	0.37	0.000368445
Solyc10g086000.1.1	Pseudo-response regulator 7 (AHRD V1 ***- D0PPG7_CASSA); contains Interpro domain(s) IPR001789 Signal transduction response regulator, receiver region	12.69	10.48	8.79	10.67	8.64	10.25	22.46	23.39	17.74	17.45	20.26	1.98	0.00036845
Solyc12g010390.1.1	Transmembrane 9 superfamily protein member 2 (AHRD V1 **** B6ST61_MAIZE); contains Interpro domain(s) IPR004240 Nonaspanin (TM9SF)	80.64	86.72	75.07	85.74	128.51	91.34	33.41	43.84	35.42	34.26	36.7325	0.4	0.000368813
Solyc11g021310.1.1	Hypothetical chloroplast RF1 (AHRD V1 ***- C3UP30_9MAGN); contains Interpro domain(s) IPR008896 Ycf1	0.14	0.4	1.05	0.48	0.05	0.42	2.23	2.82	1.76	3.46	2.5675	6.06	0.000369769
Solyc12g013790.1.1	Genomic DNA chromosome 5 P1 clone MGN6 (AHRD V1 *--- Q9FHZ6_ARATH)	36.98	40.02	33.26	36.32	19.67	33.25	79.94	58.62	52.74	66.79	64.5225	1.94	0.000369769
Solyc02g072450.2.1	Unknown Protein (AHRD V1)	17.39	12.84	24.49	13.99	8.27	15.4	2.04	2.9	1.61	18.06	6.1525	0.4	0.000370943
Solyc07g063890.2.1	50S ribosomal protein L2 (AHRD V1 ***- RL2_EDWI9); contains Interpro domain(s) IPR002171 Ribosomal protein L2	98.4	95.82	81.2	110.38	174.57	112.07	47.17	43.15	33.71	43.66	41.9225	0.37	0.000371521
Solyc11g011200.1.1	Post-GPI attachment to proteins factor 3 (AHRD V1 **-- PGAP3_DROME); contains Interpro domain(s) IPR007217 Per1-like	39.6	35.15	32.36	31.16	40.48	35.75	13.41	12.27	16.65	7.77	12.525	0.35	0.000372368
Solyc07g026620.2.1	Unknown Protein (AHRD V1)	15.27	20.41	14.58	19.01	3.46	14.55	55.62	72.72	66.49	123.86	79.6725	5.48	0.000373052
Solyc04g080960.2.1	Cysteine proteinase cathepsin F (AHRD V1 **-* D3TN89_GLOMM); contains Interpro domain(s) IPR013128 Peptidase C1A, papain	610.7	635.48	622.68	551.17	896.71	663.35	261.18	484.11	339.22	265.08	337.397	0.51	0.000379102
Solyc05g054910.2.1	SAC3/GANP domain-containing protein (AHRD V1 *--- C1HC97_PARBA); contains Interpro domain(s) IPR005062 SAC3/GANP/Nin1/mts3/eIF-3 p25	16.07	16.8	15.36	15.25	12.82	15.26	31.99	38.15	28.48	42.62	35.31	2.31	0.000379102
Solyc06g052080.2.1	RNA recognition motif-containing protein (AHRD V1 **-- D7KTY4_ARALY); contains Interpro domain(s) IPR012677 Nucleotide-binding, alpha-beta plait	12.69	13.92	10.43	16.13	21.78	14.99	25.37	20.05	18.55	12.51	19.12	1.28	0.000380482
Solyc11g010480.1.1	Threonine endopeptidase (AHRD V1 *--- D7M9J7_ARALY)	18.22	12.3	17.76	11.07	5.48	12.97	44.82	29.22	43.4	23.54	35.245	2.72	0.000381142
Solyc02g069130.2.1	Peptidyl-prolyl cis-trans isomerase (AHRD V1 *-*- B1WW43_CYAA5); contains Interpro domain(s) IPR001179 Peptidyl-prolyl cis-trans isomerase, FKBP-type	2.35	2.06	1.75	2.03	1.94	2.03	11.76	9.01	11.08	8.6	10.1125	4.99	0.000381196
Solyc08g074420.2.1	Coiled-coil domain-containing protein 130 (AHRD V1 *--- CC130_BOVIN); contains Interpro domain(s) IPR007590 Protein of unknown function DUF572	49.31	58.28	48.53	51.21	32.64	47.99	112.38	134.02	98.96	135.39	120.188	2.5	0.000388237
Solyc04g024340.2.1	Acid phosphatase/vanadium-dependent haloperoxidase related (AHRD V1 ***- B6TSR4_MAIZE); contains Interpro domain(s) IPR003832 Acid phosphatase/vanadium-dependent haloperoxidase related	27.09	20.48	24.15	22.55	27.05	24.26	20.36	26.07	19.75	22.86	22.26	0.92	0.000389757
Solyc05g052050.1.1	Ethylene responsive transcription factor 1a (AHRD V1 **** D1MWZ3_CITLA); contains Interpro domain(s) IPR001471 Pathogenesis-related transcriptional factor and ERF, DNA-binding	37.83	66.52	20.32	50.31	38.04	42.6	9.98	9.76	7.88	10.54	9.54	0.22	0.000392215
Solyc06g065470.2.1	RNA-binding protein 8A (AHRD V1 *--* B6TR37_MAIZE); contains Interpro domain(s) IPR012677 Nucleotide-binding, alpha-beta plait	81.57	75.89	65.05	79.71	80.54	76.55	59.82	52.14	51.19	51.82	53.7425	0.7	0.000392215
Solyc06g084470.2.1	Unknown Protein (AHRD V1)	2	1.33	1.07	0.52	1.76	1.34	7.34	10.05	12.94	6.44	9.1925	6.88	0.000392215
Solyc01g094660.2.1	Receptor-like protein kinase (AHRD V1 *-*- Q9FZP2_ARATH); contains Interpro domain(s) IPR002290 Serine/threonine protein kinase	9.2	10.78	9.94	10.11	7.84	9.57	20.2	23.61	18.63	23.39	21.4575	2.24	0.000392275
Solyc01g090160.2.1	Unknown Protein (AHRD V1)	4.57	6.51	4.3	9.85	1.31	5.31	41.14	49.39	38.59	65.19	48.5775	9.15	0.000392653
Solyc03g113930.1.1	class IV heat shock protein (AHRD V1 ***- B6T3F5_MAIZE); contains Interpro domain(s) IPR002068 Heat shock protein Hsp20	73.75	107.25	82.65	134.87	61.39	91.98	243.49	235.39	412	449.58	335.115	3.64	0.000393288
[truncated: 32,751 more rows]
