# Supplementary material for: Identification of a Solanum pennellii Chromosome 4 Fruit Flavor and Nutritional Quality-Associated Metabolite QTL
Source: Front Plant Sci. 2016 Nov 9;7:1671. doi: 10.3389/fpls.2016.01671 (PMC5101573; doi:10.3389/fpls.2016.01671)
Supplement: Supplementary file 7 [file Table_7.XLSX]

## Sheet: Sheet1
Supplementary Table 7. Protein sequence comparison of the candidates in the mapped M genome region.
Putative ORF	Predicted protein function	Accession number		Protein length (# of amino acids)	Variation of protein sequence between S. lyco. And S.pen. (amino acids conversion and deletion)	Effects of protein variation (SIFT predection)
ORF1	Niemann-Pick C1 protein	S.lyco.	Solyc04g082490	1294	10R>M, 19S>T, 51S>A, 271T>A, 317V>I, 341E>D, 547N>S, 797A>V, 817S>P, 1016D>G, 1244V>I	Tolerated
		S.pen.	Sopen04g036110	1294
ORF2	ATP binding/serine-threonine kinase	S.lyco.	Solyc04g082500	413	19P>T, 53M>V, 109R>K, 123A>P, 142L>F, 179->T, 180K>E, 188G>D, 207I>T, 269V>L, 343R>K, 370K>M, 379R>G, 386P>H	Tolerated (duplicated in S.pennellii)
		S.pen.	Sopen04g036120.1/.2	414/413
ORF3	Serine/threonine-protein kinase	S.lyco.	Solyc04g082510	370	48H>Q, 370N>-	Tolerated
		S.pen.	Sopen04g036130	369
ORF4	Glycosyltransferase family 92	S.lyco.	Solyc04g082520	540	13V>I, 148S>A, 206A>V, 236A>E, 249S>L, 448A>V, 496F>Y	No/ambiguous result
		S.pen.	Sopen04g036140	540
ORF5	DNA-binding protein	S.lyco.	Solyc04g082530	666	1-17deletion in S.pen, 19D>E, 27K>-, 208H>L, 287I>T, 320M>T, 323S>T, 441P>L, 462Y>C, 511G>S,516I>Y, 525L>F, 531V>L, 644G>S	Deleterious
		S.pen.	Sopen04g036150	648
ORF6	Cuticular Water Permeability 1 (CWP)	S.lyco.	Solyc04g082540	270	71I>L, 100G>E, 119E>K, 120S>T, 135I>T, 170M>L, 184D>E	Tolerated
		S.pen.	Sopen04g036160	270
ORF7	Trehalose-6-phosphate phosphatase	S.lyco.	Solyc04g082550	293	4A>T, 6L>F, 12G>R, 14A>D, 15T>I, 124N>H, 127D>V, 182G>D, 273N>K	Tolerated
		S.pen.	Sopen04g036170	293
ORF8	Calcium-binding family protein	S.lyco.	Solyc04g082560	1228	16L>H, 32V>A, 116S>L, 131L>V, 138F>L, 208S>G, 216G>V, 249V>A, 290M>L, 307H>Q, 508S>P, 531T>P, 532T>-, 740E>A, 804Q>G, 826E>D, 920K>R, 934R>S, 948 T>A, 996I>S, 998S>F, 999-1029 deletion in S.pen, 1040R>K, 1088E>K, 1089A>G, 1104N>T, 1108S>T, 1118V>A	Deleterious
		S.pen.	Sopen04g036180+ Sopen04g036190	1197
ORF9	U-box and an ARM domain protein	S.lyco.	Solyc04g082570	813	161T>I, 723Y>H, 765L>F	Tolerated
		S.pen.	Sopen04g036200	813
ORF10	Galactose oxidase	S.lyco.	Solyc04g082580	583	1-4MDNK>----, 10F>I, 276M>T, 304I>L,	Deleterious
		S.pen.	Sopen04g036210	579
ORF11	Unknown protein	S.lyco.	Solyc04g082590	217	5T>A, 28G>R, 43V>I, 187Q>R, 209S>-	Tolerated (duplicated in S.pennellii)
		S.pen.	Sopen04g036220.1/.2	217/216
ORF12	Protein phosphatase 2C	S.lyco.	Solyc04g082600	385	1-2-->MH, 39I>L, 66A>T, 78Q>R	Tolerated
		S.pen.	Sopen04g036230	387
ORF13	Ionotropic glutamate-like receptor	S.lyco.	Solyc04g082610	928	8V>F, 16V>L, 65I>V, 76Q>H, 163A>T, 199V>A, 231A>T, 283L>I, 291E>D, 293K>E, 295K>I, 429Y>F, 439T>K, 535I>T, 573E>Q, 846I>V, 889N>D, 923S>C	Tolerated
		S.pen.	Sopen04g036240	928
ORF14	Ribonuclease 2-5A	S.lyco.	Solyc04g082620	900	29P>S, 306E>A, 309I>T, 311I>S, 376I>V, 442F>V, 560C>S	No/ambiguous result
		S.pen.	Sopen04g036250	900
ORF15	Glyceraldehyde 3-phosphate dehydrogenase	S.lyco.	Solyc04g082630	476	1-26 deletion in S.pen, 62F>S, 81R>G, 103A>V, 403V>I	Deleterious
		S.pen.	Sopen04g036260	450
ORF16	Unknown protein	S.lyco.	Solyc04g082640	169	25C>F	Tolerated
		S.pen.	Sopen04g036270	169
ORF17	Palmitoyltransferase	S.lyco.	Solyc04g082650	646	104M>T, 211F>V, 445G>A, 496H>R, 541S>N, 567A>T	Tolerated
		S.pen.	Sopen04g036280	646
ORF18	Peptidyl-prolyl cis-trans isomerase	S.lyco.	Solyc04g082660	222	37V>I, 60T>M	Deleterious
		S.pen.	Sopen04g036290	222
ORF19	Dolichyl-diphosphooligosaccharide- protein glycosyltransferase	S.lyco.	Solyc04g082670	612	2T>K, 91N>S, 155E>G, 534V>L, 602I>V	Tolerated
		S.pen.	Sopen04g036300	612
ORF20	Unknown protein	S.lyco.	Solyc04g082680	167	100D>G	Tolerated
		S.pen.	Sopen04g036310	167
